# Supplementary material for: Genome Sequencing and analyses of Two Marine Fungi from the North Sea Unraveled a Plethora of Novel Biosynthetic Gene Clusters
Source: Sci Rep. 2018 Jul 5;8:10187. doi: 10.1038/s41598-018-28473-z (PMC6033941; doi:10.1038/s41598-018-28473-z)
Supplement: Supplementary file 3 — Table S2 [file 41598_2018_28473_MOESM3_ESM.xlsx]

## Sheet: TableS2
Gene ID	Contig ID	min. eValue	mean Similarity	#GOs	GOs	Enzyme Codes
g1	contig_1	2.29908e-54	0.757	3	C:ribosome; F:structural constituent of ribosome; P:translation	-
g10	contig_1	5.9658e-121	0.624	3	F:catalytic activity; P:metabolic process; F:binding	-
g11	contig_1	3.59594e-51	0.477	5	F:transcription factor activity; F:sequence-specific DNA binding; F:protein dimerization activity; C:nucleus; P:regulation of transcription, DNA-dependent	-
g12	contig_1	0	0.727	3	F:FMN binding; F:oxidoreductase activity; P:oxidation reduction	-
g13	contig_1	0	0.892	4	F:heme binding; F:monooxygenase activity; P:oxidation reduction; F:electron carrier activity	-
g14	contig_1			0	-
g15	contig_1	3.33459e-154	0.617	0	-
g16	contig_1			0	-
g17	contig_1			0	-
g18	contig_1	6.03761e-71	0.92	4	F:structural constituent of ribosome; F:RNA binding; C:small ribosomal subunit; P:translation	-
g19	contig_1	0	0.771	0	-
g2	contig_1	0	0.787	0	-
g20	contig_1	0	0.691	0	-
g21	contig_1			0	-
g22	contig_1	0	0.922	0	-
g23	contig_1			0	-
g24	contig_1			0	-
g25	contig_1	3.42436e-49	0.706	0	-
g26	contig_1	3.66155e-31	0.673	0	-
g27	contig_1			0	-
g3	contig_1			0	-
g4	contig_1	0	0.802	3	C:intracellular; F:binding; P:RNA processing	-
g5	contig_1			0	-
g6	contig_1	0	0.867	0	-
g7	contig_1	0	0.698	1	F:transferase activity	-
g8	contig_1	2.09135e-54	0.564	5	F:transferase activity; P:purine base biosynthetic process; P:metabolic process; F:amidophosphoribosyltransferase activity; F:transferase activity, transferring glycosyl groups
g9	contig_1	5.24332e-78	0.522	0	-
g161	contig_10	1.45339e-150	0.879	4	C:cytoplasm; F:nucleotide binding; P:translational initiation; F:translation initiation factor activity	-
g162	contig_10			0	-
g163	contig_10			0	-
g164	contig_10	0	0.743	0	-
g165	contig_10			0	-
g166	contig_10	1.18406e-42	0.733	0	-
g167	contig_10	0	0.834	0	-
g168	contig_10			0	-
g169	contig_10	0	0.809	0	-
g170	contig_10			0	-
g171	contig_10	2.34992e-52	0.667143	0	-
g172	contig_10			0	-
g173	contig_10	8.02413e-123	0.565	0	-
g174	contig_10	7.21631e-76	0.761	0	-
g175	contig_10	0	0.787	4	F:tRNA (guanine-N2-)-methyltransferase activity; F:RNA binding; P:methylation; P:tRNA processing	EC:2.1.1.32
g176	contig_10	6.99577e-149	0.64	0	-
g177	contig_10	0	0.847	0	-
g178	contig_10	1.02642e-146	0.542	0	-
g179	contig_10			0	-
g180	contig_10	0	0.684	0	-
g181	contig_10	7.32968e-158	0.712	0	-
g182	contig_10	3.45128e-132	0.667	3	F:transcription factor activity; F:DNA binding; P:transcription, DNA-dependent	-
g183	contig_10			0	-
g184	contig_10	0	0.855	3	P:folic acid and derivative biosynthetic process; F:dihydropteroate synthase activity; F:2-amino-4-hydroxy-6-hydroxymethyldihydropteridine diphosphokinase activity	EC:2.5.1.15; EC:2.7.6.3
g185	contig_10	0	0.897	3	F:2-nitropropane dioxygenase activity; P:oxidation reduction; F:oxidoreductase activity, acting on single donors with incorporation of molecular oxygen, incorporation of two atoms of oxygen	EC:1.13.12.16; EC:1.13.11.0
g186	contig_10	0	0.858	0	-
g187	contig_10			0	-
g188	contig_10	2.38154e-123	0.795	4	C:mitochondrial inner membrane; P:transmembrane transport; C:integral to membrane; P:protein transport	-
g189	contig_10			0	-
g190	contig_10	5.4644e-180	0.814	4	F:DNA binding; C:nucleus; F:zinc ion binding; P:regulation of transcription, DNA-dependent	-
g191	contig_10			0	-
g192	contig_10	1.16993e-143	0.715	4	F:ATP binding; F:DNA-dependent ATPase activity; F:DNA binding; P:DNA metabolic process	-
g193	contig_10	3.26533e-59	0.717	0	-
g194	contig_10	0	0.754	0	-
g195	contig_10	4.11281e-23	0.541667	0	-
g196	contig_10	0	0.815	0	-
g197	contig_10	1.69931e-103	0.519	0	-
g198	contig_10	4.05773e-86	0.552	0	-
g199	contig_10	6.77101e-115	0.524	2	P:oxidation reduction; F:monooxygenase activity	-
g200	contig_10	0	0.808	6	F:metal ion binding; C:cytoplasm; P:cellular process; P:proteolysis; F:metalloexopeptidase activity; F:aminopeptidase activity	EC:3.4.11.0
g201	contig_10	2.43995e-158	0.731	3	P:transmembrane transport; P:metabolic process; F:catalytic activity	-
g202	contig_10	2.15994e-27	0.605	5	F:transferase activity; P:purine base biosynthetic process; P:metabolic process; F:amidophosphoribosyltransferase activity; F:transferase activity, transferring glycosyl groups
g203	contig_10	1.95301e-80	0.647	3	F:catalytic activity; P:metabolic process; F:binding	-
g204	contig_10	1.64569e-101	0.689	2	F:serine-type endopeptidase activity; P:proteolysis	EC:3.4.21.0
g205	contig_10	1.92174e-47	0.7	1	P:response to stress	-
g206	contig_10	0	0.679	0	-
g207	contig_10	5.69943e-114	0.595	0	-
g208	contig_10			0	-
g209	contig_10	1.59379e-151	0.56	0	-
g210	contig_10	1.38148e-125	0.713	3	P:oxidation reduction; F:oxidoreductase activity; F:binding	-
g211	contig_10	0	0.749	0	-
g212	contig_10	3.47172e-70	0.479	4	F:transcription factor activity; C:nucleus; F:zinc ion binding; P:regulation of transcription, DNA-dependent	-
g213	contig_10	3.30672e-75	0.644	3	F:catalytic activity; P:metabolic process; F:binding	-
g214	contig_10	0	0.74	0	-
g215	contig_10	1.47211e-141	0.706	4	F:transcription factor activity; C:nucleus; F:zinc ion binding; P:regulation of transcription, DNA-dependent	-
g216	contig_10	0	0.849	0	-
g217	contig_10			0	-
g218	contig_10	9.95771e-92	0.558	0	-
g219	contig_10			0	-
g220	contig_10	0	0.75	0	-
g221	contig_10	1.63352e-80	0.543	0	-
g222	contig_10	0	0.668	0	-
g223	contig_10	0	0.717	3	P:oxidation reduction; F:oxidoreductase activity; F:binding	-
g224	contig_10	0	0.865	1	P:transmembrane transport	-
g225	contig_10	2.88546e-147	0.68	4	F:hydrolase activity; F:transferase activity; F:carbohydrate binding; P:metabolic process	-
g226	contig_10	0	0.914	4	F:heme binding; F:monooxygenase activity; P:oxidation reduction; F:electron carrier activity	-
g227	contig_10	0	0.707	0	-
g228	contig_10	2.71052e-113	0.734	0	-
g229	contig_10	0	0.816	3	P:proteolysis; F:metallocarboxypeptidase activity; F:zinc ion binding	EC:3.4.17.0
g230	contig_10	0	0.657	2	P:metabolic process; F:hydrolase activity	-
g231	contig_10	1.79053e-123	0.727	0	-
g232	contig_10	0	0.694	0	-
g233	contig_10	1.12047e-148	0.86	3	P:oxidation reduction; F:oxidoreductase activity; F:binding	-
g234	contig_10			0	-
g235	contig_10	0	0.691	0	-
g236	contig_10	9.36115e-07	0.621429	0	-
g237	contig_10	0	0.975	5	F:GTP binding; P:SRP-dependent cotranslational protein targeting to membrane; F:nucleoside-triphosphatase activity; C:signal recognition particle; F:7S RNA binding	EC:3.6.1.15
g238	contig_10	0	0.787	1	P:transmembrane transport	-
g239	contig_10	1.69116e-136	0.619	0	-
g240	contig_10	0	0.575	0	-
g241	contig_10	9.36537e-77	0.567	3	F:prenyltransferase activity; C:integral to membrane; P:biosynthetic process	-
g242	contig_10	1.51283e-174	0.824	3	P:metabolic process; C:membrane; F:catalytic activity	-
g243	contig_10			0	-
g244	contig_10	6.35948e-166	0.892	4	F:formyltetrahydrofolate deformylase activity; P:'de novo' IMP biosynthetic process; F:hydroxymethyl-, formyl- and related transferase activity; F:amino acid binding	EC:3.5.1.10; EC:2.1.2.0
g245	contig_10	4.3743e-117	0.669	0	-
g246	contig_10	0	0.803	0	-
g247	contig_10	0	0.86	0	-
g248	contig_10	0	0.85	6	C:cytoplasm; F:NAD or NADH binding; F:magnesium ion binding; F:3-isopropylmalate dehydrogenase activity; P:leucine biosynthetic process; P:oxidation reduction	EC:1.1.1.85
g249	contig_10	0	0.83	0	-
g250	contig_10	0	0.787	0	-
g251	contig_10	0	0.8	4	F:substrate-specific transmembrane transporter activity; C:integral to membrane; P:transmembrane transport; P:carbohydrate transport	-
g252	contig_10			0	-
g253	contig_10	5.33178e-96	0.537	0	-
g254	contig_10	4.92845e-82	0.736	0	-
g255	contig_10	6.74466e-112	0.727	3	P:carbohydrate metabolic process; F:cation binding; F:catalytic activity	-
g256	contig_10			0	-
g257	contig_10	0	0.746	0	-
g258	contig_10	0	0.681	5	C:extracellular region; F:glucan endo-1,6-beta-glucosidase activity; P:cellular cell wall organization; P:polysaccharide catabolic process; F:cation binding	EC:3.2.1.75
g259	contig_10	2.00201e-137	0.716	3	F:zinc ion binding; F:oxidoreductase activity; P:oxidation reduction	-
g260	contig_10			0	-
g261	contig_10	4.25811e-94	0.891	3	F:zinc ion binding; F:carbonate dehydratase activity; P:carbon utilization	EC:4.2.1.1
g262	contig_10	3.15487e-34	0.656	4	P:gluconeogenesis; F:phosphoenolpyruvate carboxykinase (ATP) activity; P:cell killing; F:ATP binding	EC:4.1.1.49
g263	contig_10	0	0.865	0	-
g264	contig_10	3.403e-21	0.559	0	-
g265	contig_10	9.23666e-132	0.923	4	F:metal ion binding; C:cytoplasm; F:ATP binding; F:4 iron, 4 sulfur cluster binding	-
g266	contig_10	0	0.82	3	P:spermine biosynthetic process; F:adenosylmethionine decarboxylase activity; P:spermidine biosynthetic process	EC:4.1.1.50
g267	contig_10			0	-
g268	contig_10	0	0.715	1	F:endonuclease activity	-
g3630	contig_100			0	-
g3631	contig_100			0	-
g3632	contig_100	3.00813e-56	0.564	1	F:zinc ion binding	-
g3633	contig_100			0	-
g3634	contig_100	1.16232e-114	0.753	3	P:oxidation reduction; F:oxidoreductase activity; F:binding	-
g3635	contig_100	4.08618e-107	0.689	0	-
g3636	contig_100	2.75359e-29	0.487	0	-
g3637	contig_100	0	0.764	2	F:O-methyltransferase activity; P:methylation	-
g3638	contig_100	0	0.598	0	-
g3639	contig_100	1.20118e-31	0.845	0	-
g3640	contig_100	1.24984e-37	0.635	0	-
g3641	contig_100	1.49035e-150	0.502	0	-
g3642	contig_100	0	0.607	0	-
g3643	contig_100			0	-
g3644	contig_100			0	-
g3645	contig_100	9.99727e-146	0.651	0	-
g3646	contig_100			0	-
g3647	contig_100	1.00774e-05	0.468	4	F:transcription factor activity; C:nucleus; F:zinc ion binding; P:regulation of transcription, DNA-dependent	-
g3648	contig_100	1.53377e-110	0.681	3	P:oxidation reduction; F:oxidoreductase activity; F:binding	-
g3649	contig_100	1.20006e-93	0.5	0	-
g3650	contig_100	5.17528e-173	0.711	4	F:heme binding; F:monooxygenase activity; P:oxidation reduction; F:electron carrier activity	-
g3651	contig_100	8.63526e-100	0.537	3	F:FAD binding; F:oxidoreductase activity; P:oxidation reduction	-
g3652	contig_100			0	-
g3653	contig_100	1.01709e-49	0.431	4	F:cofactor binding; P:metabolic process; F:acyl carrier activity; F:transferase activity, transferring acyl groups other than amino-acyl groups	EC:2.3.1.0
g3654	contig_100			0	-
g3655	contig_100	5.61231e-134	0.718	3	C:cytoplasm; F:aristolochene synthase activity; F:magnesium ion binding	EC:4.2.3.9
g3656	contig_100	9.12191e-80	0.474	0	-
g3657	contig_100	3.65995e-71	0.619	2	F:methyltransferase activity; P:methylation	EC:2.1.1.0
g3658	contig_100	7.53812e-138	0.71	3	P:oxidation reduction; F:oxidoreductase activity; F:binding	-
g3659	contig_100			0	-
g3660	contig_100	4.73477e-18	0.631667	0	-
g3661	contig_100	5.5768e-53	0.438	0	-
g3662	contig_100	1.94833e-76	0.559	2	F:methyltransferase activity; P:methylation	EC:2.1.1.0
g3663	contig_100	2.8706e-59	0.88	6	F:hydrogen ion transporting ATP synthase activity, rotational mechanism; C:integral to membrane; P:ATP synthesis coupled proton transport; C:proton-transporting V-type ATPase, V0 domain; C:proton-transporting ATP synthase complex, coupling factor F(o); P:ATP hydrolysis coupled proton transport	-
g3664	contig_100	0	0.609	0	-
g3665	contig_100	1.0938e-75	0.594	0	-
g3666	contig_100			0	-
g14753	contig_1001	1.66287e-63	0.56	3	P:beta-lactam antibiotic catabolic process; P:response to antibiotic; F:beta-lactamase activity	EC:3.5.2.6
g14754	contig_1001	1.33087e-93	0.555	0	-
g14755	contig_1001	1.67643e-107	0.454	0	-
g14756	contig_1001	4.32552e-44	0.441	0	-
g14757	contig_1001	1.57619e-16	0.598	0	-
g14758	contig_1002	7.3696e-51	0.478	5	F:transcription factor activity; F:DNA binding; C:nucleus; F:zinc ion binding; P:regulation of transcription, DNA-dependent	-
g14759	contig_1002	1.10949e-119	0.804	3	P:oxidation reduction; F:oxidoreductase activity; F:binding	-
g14760	contig_1002	0	0.715	1	P:transmembrane transport	-
g14761	contig_1002	1.35873e-107	0.685	0	-
g14762	contig_1004	9.18229e-11	0.546	3	F:microtubule motor activity; F:identical protein binding; C:kinesin complex	-
g14763	contig_1004	0	0.683	9	F:FAD binding; F:transcription factor activity; F:flavin-containing monooxygenase activity; F:DNA binding; F:NADP or NADPH binding; C:nucleus; F:zinc ion binding; P:regulation of transcription, DNA-dependent; P:oxidation reduction	EC:1.14.13.8
g14764	contig_1006	1.48639e-148	0.637	3	F:FAD binding; F:oxidoreductase activity; P:oxidation reduction	-
g14765	contig_1006			0	-
g3667	contig_101	1.56425e-87	0.789	3	P:oxidation reduction; F:oxidoreductase activity; F:binding	-
g3668	contig_101			0	-
g3669	contig_101	5.98251e-134	0.691	2	C:integral to membrane; P:response to stress	-
g3670	contig_101	0	0.805	0	-
g3671	contig_101			0	-
g3672	contig_101			0	-
g3673	contig_101	0	0.819	0	-
g3674	contig_101			0	-
g3675	contig_101	1.31468e-16	0.53	0	-
g3676	contig_101	0	0.566	0	-
g3677	contig_101	1.4649e-133	0.715	0	-
g3678	contig_101	5.16425e-130	0.751	0	-
g3679	contig_101			0	-
g3680	contig_101	0	0.613	0	-
g3681	contig_101	3.50314e-116	0.638	3	F:3-hydroxybutyrate dehydrogenase activity; P:oxidation reduction; F:binding	EC:1.1.1.30
g3682	contig_101	1.2934e-80	0.498	0	-
g3683	contig_101	1.185e-111	0.77	3	F:ATP binding; P:protein amino acid phosphorylation; F:protein kinase activity	-
g3684	contig_101			0	-
g3685	contig_101	1.83585e-167	0.703	3	F:iron ion transmembrane transporter activity; C:integral to membrane; P:iron ion transmembrane transport	-
g3686	contig_101	3.06739e-114	0.578	2	F:O-methyltransferase activity; P:methylation	-
g3687	contig_101	0	0.639	0	-
g3688	contig_101	7.76884e-51	0.664	8	P:biosynthetic process; F:cofactor binding; F:binding; F:acyl carrier activity; F:hydrolase activity, acting on ester bonds; F:transferase activity; P:metabolic process; F:catalytic activity
g3689	contig_101	6.50996e-130	0.6	0	-
g3690	contig_101	0	0.67	3	F:FAD binding; P:oxidation reduction; F:(R)-6-hydroxynicotine oxidase activity	EC:1.5.3.6
g3691	contig_101			0	-
g3692	contig_101			0	-
g3693	contig_101	1.39466e-109	0.535	0	-
g3694	contig_101	0	0.608	0	-
g3695	contig_101			0	-
g3696	contig_101			0	-
g3697	contig_101	3.02398e-122	0.643	3	F:FAD binding; F:monooxygenase activity; P:oxidation reduction	-
g3698	contig_101			0	-
g3699	contig_101	4.50731e-113	0.497	0	-
g3700	contig_101	1.50382e-84	0.539	0	-
g3701	contig_101			0	-
g3702	contig_101			0	-
g3703	contig_101	2.08297e-13	0.556	4	C:cytoplasm; F:monooxygenase activity; P:antibiotic biosynthetic process; P:oxidation reduction	-
g3704	contig_101	1.93075e-79	0.749	0	-
g3705	contig_101	3.22632e-94	0.644	2	P:nucleoside metabolic process; F:catalytic activity	-
g3706	contig_101	2.91187e-143	0.778	5	F:ferrous iron binding; P:cellular aromatic compound metabolic process; F:oxidoreductase activity, acting on single donors with incorporation of molecular oxygen, incorporation of two atoms of oxygen; P:oxidation reduction; F:zinc ion binding	EC:1.13.11.0
g3707	contig_101	4.13674e-116	0.739	3	P:oxidation reduction; F:oxidoreductase activity; F:binding	-
g3708	contig_101	0	0.589	0	-
g3709	contig_101	7.63947e-64	0.733	0	-
g3710	contig_101	1.13076e-128	0.733	0	-
g3711	contig_101	4.95525e-140	0.797	0	-
g3712	contig_101	2.88989e-127	0.906	2	C:integral to membrane; P:vesicle-mediated transport	-
g3713	contig_101			0	-
g3714	contig_101	5.22947e-56	0.439	0	-
g3715	contig_101			0	-
g3716	contig_101			0	-
g3717	contig_101	0	0.831	0	-
g3718	contig_101	1.03652e-159	0.929	5	C:cytoplasm; C:proteasome core complex, alpha-subunit complex; P:ubiquitin-dependent protein catabolic process; C:nucleus; F:threonine-type endopeptidase activity	EC:3.4.25.0
g3719	contig_101	5.85673e-112	0.827	0	-
g3720	contig_101			0	-
g3721	contig_101	0	0.858	4	C:cytoplasm; F:pyridoxal phosphate binding; F:O-phospho-L-serine:2-oxoglutarate aminotransferase activity; P:L-serine biosynthetic process	EC:2.6.1.52
g3722	contig_101	0	0.807	5	C:intracellular; P:GTP catabolic process; F:GTPase activity; P:tRNA modification; F:GTP binding	-
g3723	contig_101			0	-
g3724	contig_101	0	0.831	0	-
g3725	contig_101			0	-
g3726	contig_101	2.11978e-134	0.7	0	-
g3727	contig_101			0	-
g3728	contig_101	1.53751e-153	0.619	3	F:transferase activity, transferring hexosyl groups; F:oxidoreductase activity; P:oxidation reduction	EC:2.4.1.0
g3729	contig_101			0	-
g3730	contig_101	0	0.876	0	-
g3731	contig_101	1.10503e-178	0.656	3	F:heme binding; F:monooxygenase activity; F:electron carrier activity	-
g3732	contig_101	3.28066e-156	0.556	0	-
g3733	contig_101	1.45845e-31	0.467143	4	F:transcription factor activity; C:nucleus; F:zinc ion binding; P:regulation of transcription, DNA-dependent	-
g3734	contig_101	1.82517e-36	0.528	0	-
g3735	contig_101	0	0.692	0	-
g3736	contig_101			0	-
g3737	contig_101	0	0.636	4	F:heme binding; F:monooxygenase activity; P:oxidation reduction; F:electron carrier activity	-
g3738	contig_101	0	0.857	3	C:intracellular; P:transport; F:transporter activity	-
g3739	contig_101	1.51843e-123	0.616	0	-
g3740	contig_101	0	0.704	0	-
g3741	contig_101			0	-
g3742	contig_101	0	0.806	7	C:cytoplasm; C:soluble fraction; F:metal ion binding; F:geranyltranstransferase activity; P:carotenoid biosynthetic process; F:farnesyltranstransferase activity; F:dimethylallyltranstransferase activity	EC:2.5.1.10; EC:2.5.1.29; EC:2.5.1.1
g3743	contig_101	3.44183e-132	0.714	0	-
g3744	contig_101	0	0.806	0	-
g3745	contig_101			0	-
g3746	contig_101	1.98916e-175	0.749	3	F:substrate-specific transmembrane transporter activity; C:integral to membrane; P:transmembrane transport	-
g3747	contig_101			0	-
g3748	contig_101	0	0.928	0	-
g3749	contig_101			0	-
g3750	contig_101			0	-
g3751	contig_101			0	-
g3752	contig_101	2.7502e-110	0.782	0	-
g3753	contig_101	0	0.816	2	F:catalytic activity; P:metabolic process	-
g3754	contig_101	8.97383e-175	0.587	0	-
g3755	contig_101			0	-
g3756	contig_101			0	-
g3757	contig_101	0	0.631	0	-
g3758	contig_101	3.30481e-133	0.589	0	-
g3759	contig_101			0	-
g3760	contig_101	1.66607e-162	0.546	3	F:O-methyltransferase activity; F:protein dimerization activity; P:methylation	-
g3761	contig_101	1.28647e-111	0.697	0	-
g3762	contig_101	9.38571e-143	0.765	2	P:oxidation reduction; F:oxidoreductase activity	-
g3763	contig_101	1.76982e-63	0.495	0	-
g3764	contig_101			0	-
g3765	contig_101	0	0.846	1	P:transmembrane transport	-
g3766	contig_101	1.01337e-41	0.563	0	-
g3767	contig_101	1.92235e-135	0.641	1	F:hydrolase activity	-
g3768	contig_101			0	-
g3769	contig_101	1.74851e-24	0.425	2	P:lipid metabolic process; F:hydrolase activity, acting on ester bonds	-
g3770	contig_101	8.81039e-165	0.691	3	C:integral to membrane; F:amino acid transmembrane transporter activity; P:amino acid transmembrane transport	-
g3771	contig_101	1.53494e-49	0.824	0	-
g3772	contig_101	1.14986e-46	0.635	0	-
g3773	contig_101			0	-
g3774	contig_101	0	0.816	0	-
g3775	contig_101			0	-
g3776	contig_101	2.48702e-88	0.8	0	-
g3777	contig_101			0	-
g14766	contig_1011	1.11909e-32	0.961	3	C:ribosome; F:structural constituent of ribosome; P:translation	-
g14767	contig_1011	0	0.793	0	-
g14768	contig_1011			0	-
g14769	contig_1011			0	-
g14770	contig_1011	1.30681e-70	0.721	1	F:DNA binding	-
g14771	contig_1012	4.15025e-111	0.699	0	-
g14772	contig_1012	1.85566e-72	0.515	4	F:transcription factor activity; C:nucleus; F:zinc ion binding; P:regulation of transcription, DNA-dependent	-
g14773	contig_1012			0	-
g3778	contig_102	0	0.86	0	-
g3779	contig_102			0	-
g3780	contig_102	0	0.826	0	-
g3781	contig_102			0	-
g3782	contig_102	2.18686e-175	0.856	3	P:transmembrane transport; F:transferase activity; C:membrane	-
g3783	contig_102	1.73043e-07	0.38	0	-
g3784	contig_102	0	0.819	0	-
g3785	contig_102			0	-
g3786	contig_102	7.16365e-167	0.837	3	C:membrane; F:phosphotransferase activity, for other substituted phosphate groups; P:phospholipid biosynthetic process	EC:2.7.8.0
g3787	contig_102			0	-
g3788	contig_102	0	0.878	3	F:orotidine-5'-phosphate decarboxylase activity; P:pyrimidine nucleotide biosynthetic process; P:'de novo' pyrimidine base biosynthetic process	EC:4.1.1.23
g3789	contig_102	0.000607742	0.55	0	-
g3790	contig_102	0	0.612	0	-
g3791	contig_102			0	-
g3792	contig_102			0	-
g3793	contig_102	6.14589e-42	0.619	0	-
g3794	contig_102	1.8169e-124	0.7	0	-
g3795	contig_102	0	0.82	0	-
g3796	contig_102			0	-
g3797	contig_102			0	-
g3798	contig_102			0	-
g3799	contig_102	3.8858e-170	0.542	0	-
g3800	contig_102	0	0.954	6	P:chromatin modification; F:DNA helicase activity; P:DNA repair; P:regulation of transcription, DNA-dependent; F:ATP binding; C:nucleus	-
g3801	contig_102	2.33308e-05	0.52	0	-
g3802	contig_102	0	0.734	1	C:membrane	-
g3803	contig_102			0	-
g3804	contig_102	5.79149e-74	0.955	5	F:RNA polymerase II transcription factor activity; F:DNA binding; P:translational initiation; F:translation initiation factor activity; P:transcription from RNA polymerase II promoter	-
g14774	contig_1029	6.72766e-124	0.796	2	F:phosphatidylserine decarboxylase activity; P:phospholipid biosynthetic process	EC:4.1.1.65
g3805	contig_103	0	0.606	0	-
g3806	contig_103	2.15779e-162	0.659	0	-
g3807	contig_103	0	0.812	4	P:oxidation reduction; F:oxidoreductase activity, acting on paired donors, with incorporation or reduction of molecular oxygen; F:L-ascorbic acid binding; F:iron ion binding	-
g3808	contig_103	1.67078e-149	0.723	0	-
g3809	contig_103	0	0.755	0	-
g3810	contig_103	0	0.673	0	-
g3811	contig_103	5.35473e-172	0.564	0	-
g3812	contig_103			0	-
g3813	contig_103	3.11724e-142	0.563	6	F:methyl indole-3-acetate esterase activity; P:regulation of synaptic transmission; F:methyl jasmonate esterase activity; F:methyl salicylate esterase activity; F:carboxylesterase activity; F:cholinesterase activity	EC:3.1.1.1; EC:3.1.1.8
g3814	contig_103	7.66259e-54	0.532	0	-
g3815	contig_103	0	0.553	0	-
g3816	contig_103	0	0.686	0	-
g3817	contig_103	2.19845e-129	0.548	0	-
g3818	contig_103	2.8965e-85	0.74	3	F:zinc ion binding; F:UDP-glucose:hexose-1-phosphate uridylyltransferase activity; P:galactose metabolic process	EC:2.7.7.12
g3819	contig_103	3.84531e-175	0.6	0	-
g3820	contig_103	6.32783e-118	0.756	3	F:phosphomannomutase activity; C:cytoplasm; P:mannose biosynthetic process	EC:5.4.2.8
g3821	contig_103	0	0.537	4	F:FAD binding; P:glucose metabolic process; F:pyranose oxidase activity; P:oxidation reduction	EC:1.1.3.10
g3822	contig_103	0	0.812	2	F:O-acetyltransferase activity; C:cytoplasm	-
g3823	contig_103	0	0.835	2	P:oxidation reduction; F:monooxygenase activity	-
g3824	contig_103	8.43139e-147	0.631	4	F:heme binding; F:peroxidase activity; P:oxidation reduction; P:response to oxidative stress	EC:1.11.1.7
g3825	contig_103	3.20077e-140	0.618	0	-
g3826	contig_103	0	0.676	3	F:FAD binding; F:oxidoreductase activity; P:oxidation reduction	-
g3827	contig_103	1.47003e-69	0.583	4	P:metabolic process; F:molybdenum ion binding; F:pyridoxal phosphate binding; F:catalytic activity	-
g3828	contig_103	1.07528e-171	0.665	3	F:FAD binding; F:oxidoreductase activity; P:oxidation reduction	-
g3829	contig_103	8.5187e-49	0.493	0	-
g3830	contig_103	3.78832e-132	0.816	0	-
g3831	contig_103	3.75867e-124	0.783	2	F:zinc ion binding; C:intracellular
g3832	contig_103	0	0.861	0	-
g3833	contig_103	6.44092e-39	0.69	0	-
g3834	contig_103	0	0.771	0	-
g3835	contig_103			0	-
g3836	contig_103			0	-
g3837	contig_103	0	0.717	0	-
g3838	contig_103			0	-
g3839	contig_103			0	-
g3840	contig_103	0	0.91	0	-
g3841	contig_103			0	-
g3842	contig_103	0	0.96	4	P:protein folding; C:cytoplasm; F:unfolded protein binding; F:ATP binding	-
g3843	contig_103			0	-
g3844	contig_103			0	-
g3845	contig_103	1.33798e-28	0.553333	0	-
g3846	contig_103	0	0.79	0	-
g3847	contig_103			0	-
g3848	contig_103	0	0.745	0	-
g3849	contig_103			0	-
g3850	contig_103	1.77217e-33	0.524	0	-
g3851	contig_103	2.3565e-149	0.74	3	P:oxidation reduction; F:oxidoreductase activity; F:binding	-
g3852	contig_103			0	-
g3853	contig_103	2.13102e-45	0.52	0	-
g14775	contig_1032	1.62169e-68	0.733	0	-
g14776	contig_1032	1.29493e-22	0.542	2	P:alcohol metabolic process; F:alcohol O-acetyltransferase activity	EC:2.3.1.84
g14777	contig_1032	1.53533e-73	0.765	4	F:heme binding; F:monooxygenase activity; P:oxidation reduction; F:electron carrier activity	-
g14778	contig_1032	9.66718e-13	0.706	5	F:transcription factor activity; F:sequence-specific DNA binding; F:protein dimerization activity; C:nucleus; P:regulation of transcription, DNA-dependent	-
g14779	contig_1032			0	-
g14780	contig_1032	2.44582e-30	0.772	0	-
g14781	contig_1035	1.20145e-110	0.541	0	-
g14782	contig_1035			0	-
g14783	contig_1035	0	0.832	0	-
g14784	contig_1035			0	-
g14785	contig_1035	3.8918e-08	0.57	0	-
g14786	contig_1035	0	0.891	7	P:fatty acid biosynthetic process; F:stearoyl-CoA 9-desaturase activity; F:heme binding; P:transport; C:integral to membrane; C:endoplasmic reticulum; P:electron transport chain	EC:1.14.19.1
g14787	contig_1035	0	0.717	0	-
g14788	contig_1035			0	-
g14789	contig_1039	0	0.58	0	-
g3854	contig_104	1.11205e-32	0.721	0	-
g3855	contig_104			0	-
g3856	contig_104	0	0.89	1	F:phosphoprotein phosphatase activity	EC:3.1.3.16
g3857	contig_104	1.19104e-46	0.782	0	-
g3858	contig_104			0	-
g3859	contig_104			0	-
g3860	contig_104	1.10931e-89	0.689	0	-
g3861	contig_104	7.97194e-124	0.743	4	P:pyridoxine biosynthetic process; F:pyridoxamine-phosphate oxidase activity; P:oxidation reduction; F:FMN binding	EC:1.4.3.5
g3862	contig_104	0	0.899	0	-
g3863	contig_104	9.60883e-13	0.443333	0	-
g3864	contig_104	2.13984e-61	0.656	0	-
g3865	contig_104			0	-
g3866	contig_104	4.17688e-136	0.717	2	P:lipid metabolic process; F:hydrolase activity, acting on ester bonds	-
g3867	contig_104	0	0.839	0	-
g3868	contig_104			0	-
g3869	contig_104	0	0.75	2	F:mannan endo-1,6-alpha-mannosidase activity; P:carbohydrate catabolic process	EC:3.2.1.101
g3870	contig_104	1.10572e-63	0.722	0	-
g3871	contig_104	7.9542e-117	0.591	2	F:O-methyltransferase activity; P:methylation	-
g3872	contig_104			0	-
g3873	contig_104	2.63028e-71	0.843	3	C:integral to membrane; F:ion channel activity; P:transport	-
g3874	contig_104	6.09654e-19	0.535	0	-
g3875	contig_104			0	-
g3876	contig_104	2.90769e-91	0.663	0	-
g3877	contig_104	1.72019e-100	0.741	2	F:catalytic activity; P:metabolic process	-
g3878	contig_104	3.4006e-174	0.893	3	P:protein transport; F:GTP binding; P:small GTPase mediated signal transduction	-
g3879	contig_104	0	0.912	0	-
g3880	contig_104			0	-
g3881	contig_104	4.56447e-123	0.943	2	C:integral to membrane; P:vesicle-mediated transport	-
g3882	contig_104			0	-
g3883	contig_104	3.47526e-22	0.477	0	-
g3884	contig_104	1.58013e-66	0.93	1	P:vesicle-mediated transport	-
g3885	contig_104	1.9725e-39	0.797	4	P:actin cytoskeleton organization; C:cytoplasm; F:actin binding; C:actin cytoskeleton	-
g3886	contig_104	1.68758e-64	0.802	0	-
g3887	contig_104			0	-
g3888	contig_104			0	-
g3889	contig_104	0	0.913	0	-
g3890	contig_104	1.35652e-30	0.675	6	F:transcription factor activity; F:sequence-specific DNA binding; F:protein dimerization activity; C:integral to membrane; C:nucleus; P:regulation of transcription, DNA-dependent	-
g3891	contig_104	0	0.778	1	F:hydrolase activity, acting on carbon-nitrogen (but not peptide) bonds	-
g3892	contig_104	1.44399e-75	0.774	2	F:4-alpha-hydroxytetrahydrobiopterin dehydratase activity; P:tetrahydrobiopterin biosynthetic process	EC:4.2.1.96
g3893	contig_104	0	0.915	5	P:fatty acid biosynthetic process; F:oxidoreductase activity; F:iron ion binding; C:integral to membrane; P:oxidation reduction	-
g3894	contig_104	0	0.84	0	-
g3895	contig_104	0	0.82	2	P:transmembrane transport; C:integral to membrane	-
g3896	contig_104	2.04417e-119	0.825	4	F:iron ion binding; P:oxidation reduction; P:L-cysteine metabolic process; F:cysteine dioxygenase activity	EC:1.13.11.20
g3897	contig_104	0	0.756	0	-
g3898	contig_104	0	0.815	0	-
g3899	contig_104			0	-
g3900	contig_104	2.73321e-71	0.872	3	F:receptor activity; P:protein targeting; C:mitochondrial outer membrane translocase complex	-
g3901	contig_104	0	0.789	0	-
g3902	contig_104			0	-
g3903	contig_104	0	0.978	0	-
g3904	contig_104	7.6052e-131	0.748	0	-
g3905	contig_104	1.29778e-12	0.472	0	-
g3906	contig_104	0	0.742	0	-
g3907	contig_104	0	0.87	2	P:deadenylation-dependent decapping of nuclear-transcribed mRNA; F:hydrolase activity	-
g3908	contig_104			0	-
g3909	contig_104	1.57808e-102	0.786	0	-
g3910	contig_104	0	0.733	5	F:phosphotransferase activity, alcohol group as acceptor; F:kinase activity; P:phosphorylation; F:ATP binding; P:glycolysis	EC:2.7.1.0
g3911	contig_104			0	-
g14790	contig_1041	7.5036e-158	0.643	3	F:zinc ion binding; F:nucleic acid binding; C:intracellular	-
g14791	contig_1041	2.02145e-32	0.506	3	P:regulation of cell division; F:protein kinase binding; P:regulation of cyclin-dependent protein kinase activity	-
g14792	contig_1043	2.13586e-118	0.878	0	-
g14793	contig_1043	1.01013e-99	0.678	3	F:catalytic activity; P:metabolic process; F:binding	-
g14794	contig_1043			0	-
g14795	contig_1043	1.11903e-17	0.926	0	-
g14796	contig_1045			0	-
g14797	contig_1045	4.53384e-59	0.705	1	F:zinc ion binding	-
g14798	contig_1045	1.0177e-116	0.62	0	-
g14799	contig_1045			0	-
g3912	contig_105	0	0.753	0	-
g3913	contig_105			0	-
g3914	contig_105			0	-
g3915	contig_105	1.1903e-94	0.87	1	F:oxidoreductase activity, acting on single donors with incorporation of molecular oxygen, incorporation of two atoms of oxygen	EC:1.13.11.0
g3916	contig_105	2.41441e-78	0.643	0	-
g3917	contig_105	0	0.687	0	-
g3918	contig_105			0	-
g3919	contig_105	2.42085e-37	0.4875	0	-
g3920	contig_105	2.34346e-30	0.442	0	-
g3921	contig_105	0	0.846	0	-
g3922	contig_105			0	-
g3923	contig_105	0	0.777	0	-
g3924	contig_105	2.19331e-77	0.583	0	-
g3925	contig_105	0	0.882	0	-
g3926	contig_105			0	-
g3927	contig_105	6.70894e-102	0.755	3	F:sequence-specific DNA binding; C:nucleus; P:regulation of transcription, DNA-dependent	-
g3928	contig_105			0	-
g3929	contig_105	1.10225e-58	0.901	3	P:protein folding; C:prefoldin complex; F:unfolded protein binding	-
g3930	contig_105	5.88846e-41	0.871	0	-
g3931	contig_105	2.86732e-31	0.874	0	-
g3932	contig_105	2.83055e-39	0.851	1	C:integral to membrane	-
g3933	contig_105	1.47559e-173	0.837	0	-
g3934	contig_105	1.16494e-144	0.83	3	P:RNA capping; P:RNA methylation; F:methyltransferase activity	EC:2.1.1.0
g3935	contig_105			0	-
g3936	contig_105	0	0.87	0	-
g3937	contig_105	1.56949e-08	0.827	0	-
g3938	contig_105	1.04815e-111	0.764	1	P:proteolysis	-
g3939	contig_105			0	-
g3940	contig_105	0	0.64	0	-
g3941	contig_105	2.56045e-116	0.818	2	P:metabolic process; F:hydrolase activity	-
g3942	contig_106	9.32447e-28	0.705	1	F:transferase activity	-
g3943	contig_106	0	0.783	0	-
g3944	contig_106			0	-
g3945	contig_106	9.20327e-112	0.602	3	P:oxidation reduction; F:oxidoreductase activity; F:binding	-
g3946	contig_106	0	0.718	0	-
g3947	contig_106			0	-
g3948	contig_106	0	0.699	0	-
g3949	contig_106			0	-
g3950	contig_106	2.02037e-20	0.586667	2	C:cytoskeleton; F:tropomyosin binding	-
g3951	contig_106	1.76201e-81	0.568	0	-
g3952	contig_106	9.6298e-08	0.427	0	-
g3953	contig_106	0	0.739	0	-
g14800	contig_1061	1.84019e-155	0.615	0	-
g14801	contig_1061	3.50703e-19	0.484	0	-
g14802	contig_1061	1.25364e-150	0.62	3	F:FAD binding; F:oxidoreductase activity; P:oxidation reduction	-
g14803	contig_1063	4.3725e-144	0.66	0	-
g14804	contig_1063	1.17771e-65	0.698	1	F:hydrolase activity	-
g14805	contig_1064	5.87956e-19	0.628	0	-
g14806	contig_1064	1.52354e-156	0.813	3	P:oxidation reduction; F:oxidoreductase activity; F:binding	-
g14807	contig_1064	1.35556e-97	0.872	0	-
g14808	contig_1064	5.82093e-75	0.569	0	-
g14809	contig_1064			0	-
g14810	contig_1064			0	-
g14811	contig_1064	1.19887e-99	0.794	3	P:cellular metabolic process; F:coenzyme binding; F:catalytic activity	-
g14812	contig_1064			0	-
g14813	contig_1064	4.49783e-63	0.482	0	-
g14814	contig_1065	1.58325e-53	0.485	1	F:binding	-
g14815	contig_1065	9.26218e-41	0.439	0	-
g14816	contig_1065	6.70283e-30	0.434	0	-
g14817	contig_1065			0	-
g14818	contig_1065	1.25277e-139	0.562	0	-
g14819	contig_1069			0	-
g14820	contig_1069	2.66376e-165	0.63	0	-
g14821	contig_1069	3.69391e-147	0.572	0	-
g3954	contig_107	6.65502e-19	0.692	0	-
g3955	contig_107	6.75439e-153	0.742	4	F:calmodulin-dependent protein kinase activity; P:protein amino acid phosphorylation; F:ATP binding; F:calmodulin binding	EC:2.7.11.17
g3956	contig_107	0	0.497	0	-
g3957	contig_107			0	-
g3958	contig_107	0	0.906	0	-
g3959	contig_107	0	0.826	0	-
g3960	contig_107	3.34996e-153	0.894	4	C:proton-transporting ATP synthase complex, catalytic core F(1); F:hydrogen ion transporting ATP synthase activity, rotational mechanism; P:ATP synthesis coupled proton transport; F:proton-transporting ATPase activity, rotational mechanism	-
g3961	contig_107	0	0.851	0	-
g3962	contig_107	2.68711e-159	0.805	0	-
g3963	contig_107			0	-
g3964	contig_107			0	-
g3965	contig_107			0	-
g3966	contig_107	0	0.737	3	F:zinc ion binding; F:nucleic acid binding; C:intracellular	-
g3967	contig_107			0	-
g3968	contig_107	0	0.671	0	-
g3969	contig_107	0	0.829	0	-
g3970	contig_107			0	-
g3971	contig_107	1.05173e-45	0.469	0	-
g3972	contig_107	0	0.82	0	-
g3973	contig_107	9.25418e-107	0.795	0	-
g3974	contig_107			0	-
g3975	contig_107	0	0.85	4	F:FAD binding; P:oxidation reduction; F:tRNA dihydrouridine synthase activity; P:tRNA processing	-
g3976	contig_107			0	-
g3977	contig_107	0	0.713	0	-
g3978	contig_107			0	-
g3979	contig_107	0	0.815	0	-
g3980	contig_107			0	-
g3981	contig_107	2.19655e-137	0.972	4	F:RNA binding; C:nucleus; F:nucleotide binding; F:zinc ion binding	-
g3982	contig_107			0	-
g3983	contig_107	0	0.835	0	-
g3984	contig_107	1.133e-132	0.854	0	-
g3985	contig_107			0	-
g3986	contig_107	0	0.838	0	-
g3987	contig_107	7.76755e-92	0.874	2	F:acid-amino acid ligase activity; P:post-translational protein modification	EC:6.3.2.0
g3988	contig_107	2.20678e-79	0.883	2	F:nucleic acid binding; F:nucleotide binding	-
g3989	contig_107	3.96265e-141	0.765	3	P:pentose-phosphate shunt; F:phosphogluconate dehydrogenase (decarboxylating) activity; F:coenzyme binding	EC:1.1.1.44
g3990	contig_107	1.13927e-109	0.646	0	-
g3991	contig_107	0	0.908	0	-
g3992	contig_107			0	-
g3993	contig_107	0	0.888	0	-
g3994	contig_107			0	-
g3995	contig_107	1.09179e-142	0.787	4	C:ribosome; F:metal ion binding; C:nucleus; F:heat shock protein binding	-
g3996	contig_107	5.06395e-164	0.989	1	F:protein domain specific binding	-
g3997	contig_107	4.12484e-06	0.62	0	-
g3998	contig_107			0	-
g3999	contig_107	8.15344e-43	0.876	4	F:enzyme inhibitor activity; P:negative regulation of nucleotide metabolic process; P:negative regulation of catalytic activity; C:mitochondrion	-
g14822	contig_1070	2.00264e-95	0.683	0	-
g14823	contig_1070	1.52889e-121	0.705	0	-
g14824	contig_1070	0	0.701	0	-
g14825	contig_1070	6.45657e-93	0.664	0	-
g14826	contig_1070	0	0.701	0	-
g14827	contig_1070	3.42749e-162	0.653	4	C:integral to membrane; F:carbohydrate binding; F:catalytic activity; P:carbohydrate catabolic process	-
g14828	contig_1070	4.43608e-28	0.526	3	F:transcription factor activity; F:sequence-specific DNA binding; P:regulation of transcription, DNA-dependent	-
g14829	contig_1071			0	-
g14830	contig_1071			0	-
g14831	contig_1072	4.19147e-180	0.604	4	F:heme binding; F:monooxygenase activity; P:oxidation reduction; F:electron carrier activity	-
g14832	contig_1072	9.54194e-45	0.567	4	P:isoprenoid biosynthetic process; F:lyase activity; F:magnesium ion binding; F:transferase activity	-
g14833	contig_1072	7.38827e-35	0.46	2	F:methyltransferase activity; P:methylation	EC:2.1.1.0
g14834	contig_1072	3.18995e-140	0.614	0	-
g14835	contig_1072			0	-
g14836	contig_1073	0	0.813	0	-
g14837	contig_1073			0	-
g14838	contig_1073	1.211e-161	0.873	3	F:phosphomannomutase activity; C:cytoplasm; P:mannose biosynthetic process	EC:5.4.2.8
g14839	contig_1073	0	0.71	0	-
g14840	contig_1073			0	-
g14841	contig_1073	0	0.775	0	-
g14842	contig_1073			0	-
g14843	contig_1073	2.22172e-142	0.607	2	C:nucleus; F:DNA binding	-
g14844	contig_1074	8.08079e-22	0.678	3	P:oxidation reduction; F:oxidoreductase activity; F:binding	-
g14845	contig_1075	1.42155e-58	0.58	2	P:nucleoside metabolic process; F:catalytic activity	-
g14846	contig_1075	9.04926e-14	0.528	3	F:kinase activity; P:phosphorylation; P:ubiquitin-dependent protein catabolic process	-
g14847	contig_1076	1.55526e-60	0.624	1	F:DNA binding	-
g14848	contig_1076	3.08717e-68	0.607	5	F:DNA binding; F:ATP binding; F:DNA ligase (ATP) activity; P:DNA recombination; P:DNA repair	EC:6.5.1.1
g14849	contig_1076	1.71955e-135	0.8	3	P:oxidation reduction; F:oxidoreductase activity; F:binding	-
g14850	contig_1076	3.6588e-105	0.85	0	-
g14851	contig_1076	3.8811e-16	0.648	5	F:transcription factor activity; F:sequence-specific DNA binding; F:protein dimerization activity; C:nucleus; P:regulation of transcription, DNA-dependent	-
g14852	contig_1078	4.89191e-62	0.735	4	F:ligase activity; F:acid-amino acid ligase activity; P:protein modification process; C:intracellular
g4000	contig_108			0	-
g4001	contig_108			0	-
g4002	contig_108	0	0.748	0	-
g4003	contig_108	5.94804e-08	0.548889	0	-
g4004	contig_108			0	-
g4005	contig_108	4.85517e-37	0.667	0	-
g4006	contig_108	2.05403e-29	0.595	0	-
g4007	contig_108	5.04708e-155	0.748	2	P:carbohydrate metabolic process; F:hydrolase activity, hydrolyzing O-glycosyl compounds	EC:3.2.1.0
g4008	contig_108	0	0.826	2	F:transferase activity, transferring hexosyl groups; C:integral to membrane	EC:2.4.1.0
g4009	contig_108			0	-
g4010	contig_108	0	0.624	0	-
g4011	contig_108	2.5539e-171	0.703	2	F:metalloendopeptidase activity; P:proteolysis	EC:3.4.24.0
g4012	contig_108			0	-
g4013	contig_108	0	0.937	5	C:cytoplasm; C:proteasome core complex; C:nucleus; F:threonine-type endopeptidase activity; P:proteolysis involved in cellular protein catabolic process	EC:3.4.25.0
g4014	contig_108			0	-
g4015	contig_108	0	0.813	0	-
g4016	contig_108			0	-
g4017	contig_108			0	-
g4018	contig_108	1.39443e-92	0.636	0	-
g4019	contig_108	0	0.702	0	-
g4020	contig_108	9.09304e-164	0.755	6	F:transcription factor activity; F:DNA binding; F:hydrolase activity; C:nucleus; F:zinc ion binding; P:regulation of transcription, DNA-dependent	-
g4021	contig_108			0	-
g4022	contig_108	0	0.815	0	-
g4023	contig_108	1.91562e-72	0.555	0	-
g4024	contig_108			0	-
g14853	contig_1082	1.42841e-32	0.68	8	F:hydrolase activity, hydrolyzing O-glycosyl compounds; F:beta-N-acetylhexosaminidase activity; F:hydrolase activity; P:metabolic process; P:carbohydrate metabolic process; F:cation binding; F:hydrolase activity, acting on glycosyl bonds; F:catalytic activity
g14854	contig_1083			0	-
g14855	contig_1086			0	-
g14856	contig_1086	8.48787e-10	0.415	0	-
g14857	contig_1086			0	-
g14858	contig_1086			0	-
g14859	contig_1088	7.71961e-148	0.87	4	F:ATP-dependent peptidase activity; F:ATP binding; P:proteolysis; F:serine-type endopeptidase activity	EC:3.4.21.0
g14860	contig_1089	0	0.886	0	-
g14861	contig_1089			0	-
g14862	contig_1089	7.47167e-144	0.763	1	F:hydrolase activity	-
g14863	contig_1089			0	-
g4025	contig_109			0	-
g4026	contig_109	8.63733e-25	0.856	2	F:binding; F:zinc ion binding
g4027	contig_109	0.000242963	0.44	0	-
g4028	contig_109			0	-
g4029	contig_109			0	-
g4030	contig_109			0	-
g4031	contig_109	1.35994e-52	0.45	3	F:hydrolase activity; F:zinc ion binding; P:lipid metabolic process	-
g4032	contig_109			0	-
g14864	contig_1090	4.92075e-61	0.866	0	-
g14865	contig_1090			0	-
g14866	contig_1092	3.71434e-28	0.516	0	-
g14867	contig_1092	6.41895e-107	0.51	3	F:ATP binding; P:protein amino acid phosphorylation; F:protein kinase activity	-
g14868	contig_1092	0	0.721	0	-
g14869	contig_1092	0	0.831	0	-
g14870	contig_1092	8.81904e-72	0.482	0	-
g14871	contig_1093	0	0.699	0	-
g14872	contig_1093			0	-
g14873	contig_1093	0	0.697	0	-
g14874	contig_1093			0	-
g14875	contig_1093	7.26665e-23	0.562	0	-
g14876	contig_1094	2.80768e-16	0.569	0	-
g14877	contig_1094			0	-
g269	contig_11	8.53709e-123	0.523	0	-
g270	contig_11	1.41235e-70	0.689	0	-
g271	contig_11	0	0.807	3	F:FMN binding; P:oxidation reduction; F:12-oxophytodienoate reductase activity	EC:1.3.1.42
g272	contig_11			0	-
g273	contig_11	1.51754e-59	0.487	0	-
g274	contig_11			0	-
g275	contig_11	7.40467e-81	0.639	2	F:ATP binding; P:cell killing	-
g276	contig_11	2.13533e-53	0.574	0	-
g277	contig_11	2.22196e-67	0.514	0	-
g278	contig_11	8.94511e-124	0.571	2	P:oxidation reduction; F:monooxygenase activity	-
g279	contig_11	0	0.654	2	P:lipid catabolic process; F:triglyceride lipase activity	EC:3.1.1.3
g280	contig_11			0	-
g281	contig_11	1.63988e-57	0.468	0	-
g282	contig_11	0	0.656	0	-
g283	contig_11	0	0.866	0	-
g284	contig_11			0	-
g285	contig_11	0	0.648	0	-
g286	contig_11			0	-
g287	contig_11	8.09553e-96	0.74	1	F:hydrolase activity	-
g288	contig_11	0	0.791	0	-
g289	contig_11	0	0.738	2	F:queuine tRNA-ribosyltransferase activity; P:queuosine biosynthetic process	EC:2.4.2.29
g290	contig_11	0	0.862	0	-
g291	contig_11			0	-
g292	contig_11	5.3967e-79	0.704	0	-
g293	contig_11			0	-
g294	contig_11	4.96965e-75	0.593	2	F:copper ion binding; P:copper ion homeostasis	-
g295	contig_11			0	-
g296	contig_11	1.07028e-56	0.764	0	-
g297	contig_11			0	-
g298	contig_11	1.0045e-109	0.808	3	F:binding; P:nucleosome assembly; C:nucleus	-
g299	contig_11	5.46948e-178	0.674	0	-
g300	contig_11			0	-
g301	contig_11	0	0.92	0	-
g302	contig_11			0	-
g303	contig_11			0	-
g304	contig_11	0	0.969	4	F:GTP binding; P:cell cycle; C:septin complex; P:cell division	-
g305	contig_11	2.96923e-06	0.47	0	-
g306	contig_11	0	0.894	3	F:kinase activity; F:ATP binding; P:phosphorylation	-
g307	contig_11	0	0.875	0	-
g308	contig_11			0	-
g309	contig_11	0	0.877	1	P:cellular amino acid metabolic process	-
g310	contig_11			0	-
g311	contig_11	0	0.906	6	F:RNA polymerase II carboxy-terminal domain kinase activity; P:cell cycle; P:protein amino acid phosphorylation; F:ATP binding; C:nucleus; F:cyclin-dependent protein kinase activity	EC:2.7.11.23; EC:2.7.11.22
g312	contig_11	5.17914e-15	0.594286	0	-
g313	contig_11			0	-
g314	contig_11	0	0.802	0	-
g315	contig_11	0	0.744	2	F:kinase activity; P:phosphorylation	-
g316	contig_11			0	-
g317	contig_11	0	0.917	8	F:metal ion binding; P:regulation of transcription, DNA-dependent; P:tRNA processing; C:chromosome, telomeric region; F:metalloendopeptidase activity; P:proteolysis; C:cytoplasm; C:nucleus	EC:3.4.24.0
g318	contig_11	6.99664e-11	0.57	0	-
g319	contig_11	0	0.856	0	-
g320	contig_11	4.82183e-05	0.76	0	-
g321	contig_11	1.31316e-111	0.947	1	F:calcium ion binding	-
g322	contig_11	2.36183e-95	0.654	0	-
g323	contig_11	4.9107e-158	0.763	3	C:ribosome; F:structural constituent of ribosome; P:translation	-
g324	contig_11	0	0.786	4	F:translation elongation factor activity; C:eukaryotic translation elongation factor 1 complex; P:translational elongation; F:transferase activity	-
g325	contig_11			0	-
g326	contig_11	4.24941e-112	0.786	0	-
g327	contig_11	5.00488e-82	0.758	3	C:nucleolus; P:rRNA processing; C:ribonucleoprotein complex	-
g328	contig_11	0	0.713	0	-
g329	contig_11	0	0.816	0	-
g330	contig_11	0	0.927	0	-
g331	contig_11	5.12966e-61	0.797	0	-
g332	contig_11	7.95574e-164	0.807	2	F:zinc ion binding; C:intracellular	-
g333	contig_11	8.33734e-103	0.884	0	-
g334	contig_11			0	-
g335	contig_11	1.6427e-158	0.707	3	F:FAD binding; F:oxidoreductase activity; P:oxidation reduction	-
g336	contig_11			0	-
g337	contig_11	0	0.717	0	-
g338	contig_11			0	-
g339	contig_11	0	0.689	0	-
g340	contig_11	6.8319e-88	0.685	2	F:receptor activity; C:endoplasmic reticulum	-
g341	contig_11	4.17191e-117	0.821	0	-
g4033	contig_110			0	-
g4034	contig_110	0	0.707	0	-
g4035	contig_110			0	-
g4036	contig_110	0	0.659	0	-
g4037	contig_110			0	-
g4038	contig_110	5.18587e-152	0.701	4	C:integral to membrane; F:inorganic anion transmembrane transporter activity; P:transmembrane transport; P:inorganic anion transport	-
g4039	contig_110	7.56413e-162	0.836	3	P:transport; C:membrane; F:transporter activity	-
g4040	contig_110	0	0.735	0	-
g4041	contig_110	2.34473e-104	0.672	2	F:N-acetyltransferase activity; P:metabolic process	-
g4042	contig_110	1.87283e-131	0.56	0	-
g14878	contig_1100	1.31393e-120	0.91	7	P:metabolic process; F:phosphoric diester hydrolase activity; F:catalytic activity; P:signal transduction; F:3',5'-cyclic-nucleotide phosphodiesterase activity; F:metal ion binding; F:hydrolase activity
g14879	contig_1101	0	0.485	0	-
g14880	contig_1101			0	-
g14881	contig_1101			0	-
g14882	contig_1101			0	-
g14883	contig_1101			0	-
g14884	contig_1101			0	-
g14885	contig_1105	2.14948e-117	0.714	2	P:carbohydrate metabolic process; F:hydrolase activity, hydrolyzing O-glycosyl compounds	EC:3.2.1.0
g14886	contig_1105	1.9717e-88	0.511	0	-
g14887	contig_1105			0	-
g14888	contig_1107	0	0.854	0	-
g14889	contig_1107			0	-
g14890	contig_1107	2.54493e-109	0.646	3	P:oxidation reduction; F:oxidoreductase activity; F:binding	-
g14891	contig_1107	3.63636e-145	0.662	2	C:integral to membrane; P:response to stress	-
g14892	contig_1108	0	0.868	3	F:zinc ion binding; F:oxidoreductase activity; P:oxidation reduction	-
g14893	contig_1108			0	-
g14894	contig_1108	2.20461e-149	0.816	1	F:hydrolase activity	-
g14895	contig_1108	0	0.85	0	-
g14896	contig_1108			0	-
g14897	contig_1108	0	0.88	4	F:NADP or NADPH binding; P:proline biosynthetic process; F:glutamate-5-semialdehyde dehydrogenase activity; P:oxidation reduction	EC:1.2.1.41
g14898	contig_1108	8.85064e-80	0.807	3	P:protein folding; P:protein peptidyl-prolyl isomerization; F:peptidyl-prolyl cis-trans isomerase activity	EC:5.2.1.8
g14899	contig_1108	7.32621e-16	0.542222	0	-
g14900	contig_1108	0	0.759	0	-
g14901	contig_1108			0	-
g14902	contig_1108	0	0.842	3	P:metabolic process; F:pyridoxal phosphate binding; F:catalytic activity	-
g14903	contig_1108			0	-
g14904	contig_1108	0	0.924	5	F:ketol-acid reductoisomerase activity; P:branched chain family amino acid biosynthetic process; F:isomerase activity; F:coenzyme binding; P:oxidation reduction	EC:1.1.1.86
g14905	contig_1109			0	-
g4043	contig_111	0	0.644	0	-
g4044	contig_111			0	-
g4045	contig_111			0	-
g4046	contig_111	3.41765e-174	0.766	2	F:methyltransferase activity; P:methylation	EC:2.1.1.0
g4047	contig_111	0	0.716	0	-
g4048	contig_111			0	-
g4049	contig_111	0	0.76	0	-
g4050	contig_111			0	-
g4051	contig_111	0	0.921	2	F:DNA primase activity; P:DNA replication, synthesis of RNA primer	-
g4052	contig_111	4.22577e-166	0.715	3	F:ATP binding; P:protein amino acid phosphorylation; F:protein kinase activity	-
g4053	contig_111	2.87967e-29	0.883	0	-
g4054	contig_111			0	-
g4055	contig_111	0	0.743	0	-
g4056	contig_111	8.20659e-135	0.709	2	P:transport; C:integral to membrane	-
g4057	contig_111	1.16116e-134	0.795	0	-
g4058	contig_111	0	0.878	0	-
g4059	contig_111	0	0.822	1	P:transmembrane transport	-
g4060	contig_111	1.05578e-137	0.754	2	F:phosphoric ester hydrolase activity; P:carbohydrate metabolic process	-
g4061	contig_111			0	-
g4062	contig_111	0	0.795	3	P:oxidation reduction; F:oxidoreductase activity; F:binding	-
g4063	contig_111	2.43472e-143	0.708	1	F:hydrolase activity	-
g4064	contig_111	3.03974e-113	0.572	0	-
g4065	contig_111	0	0.818	0	-
g4066	contig_111			0	-
g4067	contig_111	5.9454e-122	0.809	1	F:transferase activity	-
g4068	contig_111			0	-
g4069	contig_111	0	0.716	3	F:catalytic activity; P:metabolic process; F:binding	-
g4070	contig_111	0	0.751	0	-
g4071	contig_111	0	0.804	0	-
g4072	contig_111			0	-
g4073	contig_111	2.44498e-06	0.544286	5	F:hydrolase activity; P:metabolic process; F:catalytic activity; P:cell adhesion; C:outer membrane
g4074	contig_111	2.53448e-49	0.796	0	-
g4075	contig_111	5.0253e-59	0.502	0	-
g4076	contig_111	0	0.638	0	-
g4077	contig_111	8.04184e-81	0.674	2	F:cellulase activity; P:cellulose catabolic process	EC:3.2.1.4
g4078	contig_111	1.89469e-153	0.677	3	F:nucleic acid binding; F:monooxygenase activity; P:oxidation reduction	-
g4079	contig_111	6.23092e-96	0.514	0	-
g4080	contig_111	1.45404e-114	0.622	0	-
g4081	contig_111	1.31804e-158	0.493	3	P:carbohydrate metabolic process; F:cation binding; F:catalytic activity	-
g4082	contig_111	0	0.738	0	-
g4083	contig_111			0	-
g14906	contig_1110	5.99354e-100	0.662	0	-
g14907	contig_1110	2.17598e-115	0.591	0	-
g14908	contig_1112	0.00011194	0.69	1	C:ribosome	-
g14909	contig_1112	1.09742e-97	0.979	3	C:ribosome; F:structural constituent of ribosome; P:translation	-
g14910	contig_1112	0	0.96	0	-
g14911	contig_1112	2.30476e-141	0.828	0	-
g14912	contig_1112	1.39058e-165	0.965	3	C:ribosome; F:structural constituent of ribosome; P:translation	-
g14913	contig_1112	2.14026e-10	0.485	0	-
g14914	contig_1112	0	0.847	2	P:riboflavin biosynthetic process; F:GTP cyclohydrolase II activity	EC:3.5.4.25
g14915	contig_1113	1.63595e-13	0.43	0	-
g14916	contig_1113			0	-
g14917	contig_1113	1.01104e-135	0.516	3	F:hydrolase activity; F:zinc ion binding; P:lipid metabolic process	-
g14918	contig_1115	6.01569e-95	0.768	2	F:methyltransferase activity; P:methylation	EC:2.1.1.0
g14919	contig_1115			0	-
g14920	contig_1115	0	0.719	0	-
g14921	contig_1115			0	-
g14922	contig_1115	0	0.876	4	F:catechol 1,2-dioxygenase activity; F:ferric iron binding; P:oxidation reduction; P:catechol metabolic process	EC:1.13.11.1
g14923	contig_1116	0	0.89	2	P:tryptophan biosynthetic process; F:anthranilate synthase activity	EC:4.1.3.27
g14924	contig_1116			0	-
g14925	contig_1116			0	-
g14926	contig_1116	3.41332e-72	0.768	0	-
g14927	contig_1116	1.14386e-14	0.625	0	-
g14928	contig_1116	0	0.964	3	C:ribosome; F:structural constituent of ribosome; P:translation	-
g14929	contig_1116	0	0.779	0	-
g14930	contig_1116			0	-
g14931	contig_1116	1.21976e-173	0.843	0	-
g14932	contig_1116			0	-
g4084	contig_112	1.15797e-39	0.507	0	-
g4085	contig_112	2.98208e-156	0.651	3	F:heme binding; F:monooxygenase activity; F:electron carrier activity	-
g4086	contig_112	1.65314e-124	0.529	3	F:FAD binding; F:oxidoreductase activity; P:oxidation reduction	-
g4087	contig_112			0	-
g4088	contig_112	0	0.562	0	-
g4089	contig_112	2.26337e-178	0.637	3	P:oxidation reduction; F:oxidoreductase activity; F:binding	-
g4090	contig_112			0	-
g4091	contig_112	0	0.755	0	-
g4092	contig_112			0	-
g4093	contig_112	1.69586e-53	0.543	0	-
g4094	contig_112	0	0.667	0	-
g4095	contig_112	0	0.741	3	C:integral to membrane; F:amino acid transmembrane transporter activity; P:amino acid transmembrane transport	-
g4096	contig_112	1.6004e-139	0.707	1	F:peptidase activity	-
g4097	contig_112	4.82675e-126	0.824	3	P:oxidation reduction; F:oxidoreductase activity; F:binding	-
g4098	contig_112	1.9201e-175	0.786	4	F:D-2-hydroxy-acid dehydrogenase activity; P:oxidation reduction; F:phosphoglycerate dehydrogenase activity; F:NAD or NADH binding	EC:1.1.99.6; EC:1.1.1.95
g4099	contig_112	8.42676e-63	0.577	4	F:transcription factor activity; C:nucleus; F:zinc ion binding; P:regulation of transcription, DNA-dependent	-
g4100	contig_112	1.92981e-155	0.748	2	P:oxidation reduction; F:oxidoreductase activity	-
g4101	contig_112			0	-
g4102	contig_112	0	0.847	0	-
g4103	contig_112			0	-
g4104	contig_112	4.26457e-141	0.744	3	F:zinc ion binding; F:oxidoreductase activity; P:oxidation reduction	-
g4105	contig_112			0	-
g4106	contig_112	2.22196e-28	0.719	0	-
g4107	contig_112			0	-
g4108	contig_112	1.11398e-125	0.891	0	-
g4109	contig_112	3.96301e-160	0.915	0	-
g4110	contig_112	0	0.864	0	-
g4111	contig_112	2.06373e-59	0.753	2	F:carbon-sulfur lyase activity; P:metabolic process	-
g4112	contig_112	0	0.713	4	F:pyridoxal phosphate binding; P:1-aminocyclopropane-1-carboxylate biosynthetic process; F:transaminase activity; F:1-aminocyclopropane-1-carboxylate synthase activity	EC:2.6.1.0; EC:4.4.1.14
g4113	contig_112			0	-
g4114	contig_112	1.66269e-21	0.64	0	-
g4115	contig_112	0	0.968	4	F:NAD or NADH binding; P:tricarboxylic acid cycle; F:isocitrate dehydrogenase (NAD+) activity; F:magnesium ion binding	EC:1.1.1.41
g4116	contig_112			0	-
g4117	contig_112	0	0.775	0	-
g4118	contig_112	0	0.727	0	-
g4119	contig_112			0	-
g4120	contig_112	0	0.792	0	-
g4121	contig_112			0	-
g4122	contig_112	1.85207e-47	0.455	0	-
g4123	contig_112	5.60811e-160	0.89	2	F:nucleic acid binding; F:nucleotide binding	-
g4124	contig_112			0	-
g4125	contig_112	7.79469e-84	0.549	2	F:N-acetyltransferase activity; P:metabolic process	-
g4126	contig_112			0	-
g4127	contig_112	0	0.681	4	P:arginine biosynthetic process; F:aminopeptidase activity; F:glutamate N-acetyltransferase activity; F:acetyl-CoA:L-glutamate N-acetyltransferase activity	EC:3.4.11.0; EC:2.3.1.35; EC:2.3.1.1
g14933	contig_1120	7.0193e-115	0.56	3	F:nucleic acid binding; P:DNA integration; F:DNA binding
g14934	contig_1122	7.76082e-61	0.667	1	F:GTP binding
g14935	contig_1123	2.00589e-126	0.488	0	-
g14936	contig_1123	5.39854e-118	0.629	0	-
g14937	contig_1123	1.54072e-10	0.751	1	C:integral to membrane
g14938	contig_1123	5.51773e-88	0.646	0	-
g14939	contig_1124	1.32954e-09	0.535	9	F:cation binding; F:chitinase activity; F:hydrolase activity; P:carbohydrate metabolic process; F:catalytic activity; F:hydrolase activity, hydrolyzing O-glycosyl compounds; P:metabolic process; P:chitin catabolic process; F:hydrolase activity, acting on glycosyl bonds
g14940	contig_1127	5.04846e-178	0.595	0	-
g14941	contig_1127	0	0.595	0	-
g14942	contig_1128	0	0.676	0	-
g14943	contig_1128	1.90014e-159	0.648	6	P:protein amino acid deacetylation; F:zinc ion binding; F:hydrolase activity, acting on carbon-nitrogen (but not peptide) bonds, in linear amides; F:NAD binding; P:chromatin silencing; C:cytoplasm	EC:3.5.1.0
g14944	contig_1128			0	-
g14945	contig_1128	0	0.827	0	-
g14946	contig_1128	3.17207e-175	0.71	0	-
g14947	contig_1128	1.04837e-75	0.795	12	C:integral to membrane; C:membrane; P:cation transport; F:ATPase activity, coupled to transmembrane movement of ions, phosphorylative mechanism; F:ATP binding; P:ATP biosynthetic process; F:catalytic activity; P:metabolic process; F:hydrolase activity, acting on acid anhydrides, catalyzing transmembrane movement of substances; F:hydrolase activity; P:transport; F:nucleotide binding
g14948	contig_1128			0	-
g4128	contig_113	4.16598e-162	0.912	5	C:cytoplasm; C:proteasome core complex, alpha-subunit complex; P:ubiquitin-dependent protein catabolic process; C:nucleus; F:threonine-type endopeptidase activity	EC:3.4.25.0
g4129	contig_113	0	0.775	0	-
g4130	contig_113			0	-
g4131	contig_113	0	0.751	0	-
g4132	contig_113	0	0.831	0	-
g4133	contig_113	0	0.806	0	-
g4134	contig_113	2.21567e-79	0.736	0	-
g4135	contig_113	0	0.886	0	-
g4136	contig_113	0	0.849	0	-
g4137	contig_113	0	0.807	0	-
g4138	contig_113	0	0.775	4	C:extracellular region; F:cellulose binding; F:cellulose 1,4-beta-cellobiosidase activity; P:cellulose catabolic process	EC:3.2.1.91
g4139	contig_113	0	0.694	0	-
g4140	contig_113			0	-
g4141	contig_113	2.8821e-111	0.564	0	-
g4142	contig_113	1.35097e-73	0.698	4	F:metal ion binding; P:superoxide metabolic process; F:superoxide dismutase activity; P:oxidation reduction	EC:1.15.1.1
g4143	contig_113			0	-
g4144	contig_113	3.95214e-32	0.824	0	-
g4145	contig_113			0	-
g4146	contig_113	0	0.621	0	-
g4147	contig_113			0	-
g4148	contig_113	5.46333e-87	0.734	1	F:helicase activity	-
g4149	contig_113	0	0.779	0	-
g4150	contig_113	0	0.763	0	-
g4151	contig_113			0	-
g4152	contig_113	0	0.654	0	-
g4153	contig_113			0	-
g14949	contig_1132	1.57422e-57	0.785	0	-
g14950	contig_1132	1.28377e-76	0.743	0	-
g14951	contig_1135	6.21225e-93	0.707	1	P:response to stress	-
g14952	contig_1135	1.91385e-19	0.707	12	P:response to radiation; P:glycerol ether metabolic process; P:positive regulation of DNA binding; P:electron transport chain; P:regulation of protein import into nucleus, translocation; P:regulation of transcription, DNA-dependent; P:cell redox homeostasis; F:electron carrier activity; C:extracellular region; C:cytoplasm; C:nucleus; F:protein disulfide oxidoreductase activity	-
g14953	contig_1135	3.62462e-170	0.736	4	P:glutamate biosynthetic process; P:proline catabolic process; F:proline dehydrogenase activity; P:oxidation reduction	EC:1.5.99.8
g14954	contig_1135	1.28163e-81	0.606	0	-
g14955	contig_1135	1.6994e-162	0.696	5	F:transcription factor activity; F:DNA binding; C:nucleus; F:zinc ion binding; P:regulation of transcription, DNA-dependent	-
g14956	contig_1135	2.65299e-30	0.696	7	P:regulation of transcription, DNA-dependent; P:transcription, DNA-dependent; F:zinc ion binding; C:nucleus; F:transcription factor activity; F:DNA binding; F:metal ion binding
g14957	contig_1136	2.39661e-28	0.619	3	P:oxidation reduction; F:oxidoreductase activity; F:binding	-
g4154	contig_114	2.47868e-126	0.713	0	-
g4155	contig_114	3.01786e-55	0.558	5	F:transcription factor activity; F:DNA binding; C:nucleus; F:zinc ion binding; P:regulation of transcription, DNA-dependent	-
g4156	contig_114	8.28863e-42	0.625	5	F:transcription factor activity; F:DNA binding; C:nucleus; F:zinc ion binding; P:regulation of transcription, DNA-dependent	-
g4157	contig_114	5.90016e-19	0.541	2	F:methyltransferase activity; P:methylation	EC:2.1.1.0
g4158	contig_114	8.27104e-32	0.492	0	-
g4159	contig_114	2.48277e-107	0.503	4	F:heme binding; F:benzoate 4-monooxygenase activity; F:electron carrier activity; P:oxidation reduction	EC:1.14.13.12
g14958	contig_1146	0	0.767	0	-
g14959	contig_1149	1.14794e-139	0.678	0	-
g4160	contig_115	3.80622e-163	0.571	0	-
g4161	contig_115	1.26071e-171	0.594	0	-
g4162	contig_115	1.32516e-110	0.746	0	-
g4163	contig_115	3.68954e-148	0.698	3	P:oxidation reduction; F:oxidoreductase activity; F:binding	-
g4164	contig_115	4.05395e-107	0.655	3	F:zinc ion binding; F:UDP-glucose:hexose-1-phosphate uridylyltransferase activity; P:galactose metabolic process	EC:2.7.7.12
g14960	contig_1157			0	-
g14961	contig_1157			0	-
g14962	contig_1157	2.49016e-120	0.705	0	-
g14963	contig_1157	1.52137e-19	0.572	0	-
g4165	contig_116	0	0.924	0	-
g4166	contig_116	2.63444e-23	0.51	0	-
g4167	contig_116	0	0.62	0	-
g4168	contig_116	4.91609e-78	0.606	6	F:zinc ion binding; F:DNA binding; F:transcription activator activity; F:transcription factor activity; P:positive regulation of transcription, DNA-dependent; C:nucleus	-
g4169	contig_116	0	0.816	0	-
g4170	contig_116			0	-
g4171	contig_116	0	0.774	1	P:transmembrane transport	-
g4172	contig_116	0	0.794	0	-
g4173	contig_116			0	-
g4174	contig_116	0	0.654	0	-
g4175	contig_116			0	-
g4176	contig_116	1.24054e-92	0.876	0	-
g4177	contig_116	1.64501e-76	0.548	1	F:hydrolase activity	-
g4178	contig_116	0	0.766	0	-
g4179	contig_116			0	-
g4180	contig_116	1.81569e-59	0.594286	0	-
g4181	contig_116	4.84505e-156	0.761	0	-
g4182	contig_116	8.24409e-46	0.606	0	-
g4183	contig_116	0	0.698	0	-
g4184	contig_116			0	-
g4185	contig_116			0	-
g4186	contig_116	9.64559e-21	0.758	3	C:extracellular region; C:cell wall; P:cell communication	-
g4187	contig_116			0	-
g4188	contig_116	7.31189e-107	0.693	1	F:hydrolase activity	-
g4189	contig_116			0	-
g4190	contig_116			0	-
g4191	contig_116	0	0.702	0	-
g4192	contig_116			0	-
g4193	contig_116	0	0.668	5	F:pyridoxal phosphate binding; F:8-amino-7-oxononanoate synthase activity; F:acyltransferase activity; P:biosynthetic process; F:transaminase activity	EC:2.3.1.47; EC:2.6.1.0
g4194	contig_116	1.45447e-28	0.457143	6	F:transcription factor activity; F:DNA binding; P:aflatoxin biosynthetic process; C:nucleus; F:zinc ion binding; P:regulation of transcription, DNA-dependent	-
g4195	contig_116	4.9411e-76	0.555	0	-
g4196	contig_116	1.9642e-168	0.663	3	F:catalytic activity; P:metabolic process; F:binding	-
g4197	contig_116	2.53336e-98	0.668	0	-
g4198	contig_116	0	0.653	0	-
g4199	contig_116	1.94299e-156	0.604	3	P:oxidation reduction; F:oxidoreductase activity; F:binding	-
g4200	contig_116	1.29655e-87	0.732	0	-
g4201	contig_116	1.07563e-154	0.723	3	F:FAD binding; F:NADH dehydrogenase activity; P:oxidation reduction	EC:1.6.99.3
g4202	contig_116			0	-
g4203	contig_116	0	0.804	0	-
g4204	contig_116			0	-
g4205	contig_116			0	-
g4206	contig_116	1.38189e-38	0.626	0	-
g4207	contig_116	1.53963e-158	0.787	3	P:oxidation reduction; F:oxidoreductase activity; F:binding	-
g4208	contig_116	2.04332e-10	0.526667	0	-
g4209	contig_116	1.28586e-130	0.678	0	-
g4210	contig_116	0	0.863	0	-
g4211	contig_116	4.36378e-157	0.765	0	-
g4212	contig_116			0	-
g4213	contig_116	0	0.871	0	-
g4214	contig_116			0	-
g4215	contig_116			0	-
g4216	contig_116	0	0.773	4	F:pyridoxal phosphate binding; P:1-aminocyclopropane-1-carboxylate biosynthetic process; F:transaminase activity; F:1-aminocyclopropane-1-carboxylate synthase activity	EC:2.6.1.0; EC:4.4.1.14
g4217	contig_116	1.42621e-157	0.668	2	F:aspartic-type endopeptidase activity; P:proteolysis	EC:3.4.23.0
g4218	contig_116			0	-
g4219	contig_116	0	0.932	0	-
g4220	contig_116	0	0.927	0	-
g4221	contig_116			0	-
g4222	contig_116	2.55411e-26	0.66	0	-
g4223	contig_116			0	-
g4224	contig_116	6.801e-95	0.855	3	C:ribosome; F:structural constituent of ribosome; P:translation	-
g4225	contig_116			0	-
g4226	contig_116	0	0.818	2	P:oxidation reduction; F:monooxygenase activity	-
g4227	contig_116			0	-
g4228	contig_116	3.49876e-156	0.685	3	C:cytoplasm; P:proteolysis; F:aminopeptidase activity	EC:3.4.11.0
g4229	contig_116			0	-
g4230	contig_116	0	0.902	5	P:cellular process; P:proteolysis; F:zinc ion binding; F:metalloexopeptidase activity; F:aminopeptidase activity	EC:3.4.11.0
g4231	contig_116			0	-
g4232	contig_116	1.00622e-11	0.496	2	F:N-acetyltransferase activity; P:metabolic process	-
g4233	contig_116			0	-
g4234	contig_116	3.62626e-92	0.972	3	C:membrane; F:receptor activity;	-
g4235	contig_116	0	0.898	0	-
g4236	contig_116			0	-
g4237	contig_116			0	-
g4238	contig_116	8.66999e-156	0.566	1	F:NAD+ ADP-ribosyltransferase activity
g4239	contig_116	8.34298e-140	0.738	2	F:metal ion binding; F:agmatinase activity	EC:3.5.3.11
g4240	contig_116	3.31649e-48	0.844	7	F:helicase activity; F:RNA binding; F:nucleic acid binding; F:ATP binding; F:hydrolase activity; F:nucleotide binding; F:ATP-dependent helicase activity
g4241	contig_116	3.00155e-39	0.589	0	-
g4242	contig_116	5.4389e-59	0.56	0	-
g4243	contig_116	9.03867e-48	0.608	0	-
g4244	contig_116			0	-
g4245	contig_116	2.50509e-161	0.807	0	-
g4246	contig_116	3.47218e-123	0.877	3	F:FMN binding; F:oxidoreductase activity; P:oxidation reduction	-
g4247	contig_116	2.04363e-79	0.636	0	-
g4248	contig_116	1.17554e-153	0.677	0	-
g4249	contig_116			0	-
g4250	contig_116	0	0.82	0	-
g4251	contig_116	0	0.764	0	-
g4252	contig_116			0	-
g4253	contig_116			0	-
g4254	contig_116			0	-
g4255	contig_116	4.89346e-55	0.826	4	P:protein folding; P:protein peptidyl-prolyl isomerization; C:endoplasmic reticulum; F:peptidyl-prolyl cis-trans isomerase activity	EC:5.2.1.8
g4256	contig_116	2.04749e-155	0.799	3	P:oxidation reduction; F:oxidoreductase activity; F:binding	-
g4257	contig_116	6.0133e-89	0.656	3	F:zinc ion binding; F:oxidoreductase activity; P:oxidation reduction	-
g4258	contig_116	9.91326e-34	0.483	0	-
g4259	contig_116			0	-
g4260	contig_116	9.98575e-05	0.56	0	-
g4261	contig_116	1.80214e-44	0.806	0	-
g4262	contig_116			0	-
g4263	contig_116	0	0.889	0	-
g4264	contig_116	0	0.714	4	C:endoplasmic reticulum membrane; F:acyltransferase activity; C:integral to membrane; F:zinc ion binding	-
g4265	contig_116	0	0.58	0	-
g4266	contig_116			0	-
g4267	contig_116	0	0.822	0	-
g4268	contig_116			0	-
g4269	contig_116	0	0.575	0	-
g4270	contig_116	6.31237e-12	0.841	0	-
g4271	contig_116	0	0.877	2	F:3-deoxy-7-phosphoheptulonate synthase activity; P:aromatic amino acid family biosynthetic process	EC:2.5.1.54
g4272	contig_116	1.61571e-145	0.816	0	-
g4273	contig_116			0	-
g4274	contig_116	0	0.864	0	-
g14964	contig_1168	1.55012e-114	0.706	0	-
g14965	contig_1168	6.14219e-106	0.602	0	-
g14966	contig_1168	1.93733e-30	0.741	5	C:integral to membrane; F:3-oxo-5-alpha-steroid 4-dehydrogenase activity; C:cytoplasm; P:steroid metabolic process; P:oxidation reduction	EC:1.3.99.5
g14967	contig_1169	0	0.831	3	F:hydrolase activity; F:zinc ion binding; P:metabolic process	-
g4275	contig_117	0	0.74	2	F:methyltransferase activity; P:methylation	EC:2.1.1.0
g4276	contig_117			0	-
g4277	contig_117			0	-
g4278	contig_117	7.78382e-90	0.547	0	-
g4279	contig_117	1.09504e-128	0.721	4	C:extracellular region; P:carbohydrate metabolic process; F:cellulose binding; F:hydrolase activity, hydrolyzing O-glycosyl compounds	EC:3.2.1.0
g4280	contig_117			0	-
g4281	contig_117	1.81875e-112	0.715	0	-
g4282	contig_117	1.71731e-100	0.849	0	-
g4283	contig_117			0	-
g4284	contig_117	0	0.766	0	-
g4285	contig_117	0	0.771	0	-
g4286	contig_117			0	-
g4287	contig_117	1.30213e-74	0.601	0	-
g14968	contig_1170	7.21463e-84	0.556	0	-
g14969	contig_1174	1.16317e-58	0.693	0	-
g14970	contig_1175			0	-
g14971	contig_1176			0	-
g14972	contig_1176	0	0.689	0	-
g14973	contig_1176			0	-
g14974	contig_1176	3.2922e-94	0.722	3	P:oxidation reduction; F:oxidoreductase activity; F:binding	-
g14975	contig_1176	1.92742e-18	0.61	2	F:ATP binding; F:nucleoside-triphosphatase activity	EC:3.6.1.15
g14976	contig_1177	0	0.842	3	C:integral to membrane; P:lipid biosynthetic process; F:farnesyl-diphosphate farnesyltransferase activity	EC:2.5.1.21
g14977	contig_1177			0	-
g14978	contig_1179	4.06669e-22	0.766	0	-
g4288	contig_118	0	0.81	4	C:endoplasmic reticulum membrane; F:acyltransferase activity; P:GPI anchor biosynthetic process; C:integral to membrane	-
g4289	contig_118			0	-
g4290	contig_118	1.55808e-45	0.513	0	-
g4291	contig_118			0	-
g4292	contig_118	0	0.855	1	F:transferase activity, transferring glycosyl groups	-
g14979	contig_1181	4.12523e-66	0.804	4	C:extracellular region; F:metal ion binding; F:metalloendopeptidase activity; P:proteolysis	EC:3.4.24.0
g14980	contig_1181	4.04309e-72	0.7	0	-
g14981	contig_1181			0	-
g14982	contig_1186			0	-
g14983	contig_1188	2.49232e-08	0.473	2	F:N-acetyltransferase activity; P:metabolic process	-
g4293	contig_119	6.18822e-40	0.453333	0	-
g4294	contig_119	0	0.688	2	P:alcohol metabolic process; F:alcohol O-acetyltransferase activity	EC:2.3.1.84
g4295	contig_119			0	-
g4296	contig_119	2.88589e-16	0.53	0	-
g4297	contig_119	0	0.761	0	-
g4298	contig_119	9.10927e-32	0.67	0	-
g4299	contig_119	0	0.967	3	C:cytoplasm; P:translational termination; F:translation release factor activity, codon specific	-
g4300	contig_119			0	-
g4301	contig_119	0	0.796	0	-
g4302	contig_119	0	0.67	0	-
g4303	contig_119	0	0.716	0	-
g4304	contig_119	2.49372e-138	0.978	5	C:ribosome; F:structural constituent of ribosome; F:RNA binding; P:translation; P:RNA processing	-
g4305	contig_119			0	-
g4306	contig_119	0	0.943	0	-
g4307	contig_119	3.62245e-23	0.536667	0	-
g4308	contig_119	6.35169e-93	0.917	1	P:ubiquitin-dependent protein catabolic process	-
g4309	contig_119	1.81636e-124	0.983	3	C:intracellular; F:GTP binding; P:small GTPase mediated signal transduction	-
g4310	contig_119	0	0.912	4	P:hydrogen peroxide catabolic process; F:heme binding; F:catalase activity; P:oxidation reduction	EC:1.11.1.6
g4311	contig_119	8.1975e-53	0.52	0	-
g4312	contig_119	4.1012e-141	0.863	0	-
g4313	contig_119			0	-
g4314	contig_119			0	-
g4315	contig_119	0	0.724	0	-
g4316	contig_119			0	-
g14984	contig_1190	0	0.757	0	-
g14985	contig_1190	4.17012e-152	0.596	0	-
g14986	contig_1190	3.25233e-94	0.651	0	-
g14987	contig_1196	8.33476e-75	0.593	0	-
g14988	contig_1196			0	-
g14989	contig_1198	1.82742e-116	0.683	3	P:oxidation reduction; F:oxidoreductase activity; F:binding	-
g14990	contig_1198	5.40023e-75	0.559	3	F:zinc ion binding; F:oxidoreductase activity; P:oxidation reduction	-
g14991	contig_1199	1.54266e-154	0.843	3	C:nucleus; F:DNA binding; F:zinc ion binding	-
g342	contig_12	2.74121e-70	0.525	1	F:transferase activity	-
g343	contig_12	2.15788e-71	0.544	0	-
g344	contig_12	1.30726e-95	0.718	2	F:O-methyltransferase activity; P:methylation	-
g345	contig_12	1.10088e-97	0.743	2	F:transferase activity; P:regulation of nitrogen utilization	-
g346	contig_12			0	-
g347	contig_12	5.28338e-96	0.542	4	F:heme binding; F:monooxygenase activity; P:oxidation reduction; F:electron carrier activity	-
g348	contig_12	3.63113e-124	0.7	3	P:oxidation reduction; F:oxidoreductase activity; F:binding	-
g349	contig_12	9.93531e-143	0.682	3	F:catalytic activity; P:metabolic process; F:binding	-
g350	contig_12	1.08447e-22	0.552	2	C:nucleus; F:DNA binding	-
g351	contig_12	4.15399e-159	0.617	0	-
g352	contig_12			0	-
g353	contig_12	1.9358e-114	0.61	0	-
g354	contig_12	2.40987e-119	0.561	1	C:endomembrane system	-
g355	contig_12	8.38589e-47	0.546	0	-
g356	contig_12	0	0.745	1	P:transmembrane transport	-
g357	contig_12			0	-
g358	contig_12	2.96287e-96	0.817	0	-
g359	contig_12	1.4457e-104	0.528	3	P:transmembrane transport; C:membrane; F:transporter activity	-
g360	contig_12	5.09445e-133	0.538	4	F:heme binding; F:monooxygenase activity; P:oxidation reduction; F:electron carrier activity	-
g361	contig_12	7.71167e-137	0.575	0	-
g362	contig_12	0	0.612	0	-
g363	contig_12			0	-
g364	contig_12	0	0.773	5	P:tetracycline transport; P:transmembrane transport; C:integral to membrane; P:response to antibiotic; F:tetracycline:hydrogen antiporter activity	-
g365	contig_12			0	-
g366	contig_12	1.44046e-77	0.547	0	-
g14992	contig_1206			0	-
g14993	contig_1206	2.73298e-45	0.734	3	C:membrane; P:nucleobase transport; F:nucleobase transmembrane transporter activity	-
g14994	contig_1209	0	0.755	10	P:protein amino acid phosphorylation; P:oxidation reduction; F:protein serine/threonine kinase activity; P:regulation of transcription, DNA-dependent; C:chromosome, telomeric region; F:oxidoreductase activity; F:protein tyrosine kinase activity; F:ATP binding; C:cytoplasm; C:nucleus	EC:2.7.11.0; EC:2.7.10.0
g14995	contig_1209	0	0.539	2	P:oxidation reduction; F:monooxygenase activity	-
g14996	contig_1209	0	0.627	9	F:transferase activity; P:biosynthetic process; F:acyl carrier activity; F:hydrolase activity, acting on ester bonds; F:phosphopantetheine binding; F:catalytic activity; F:cofactor binding; P:metabolic process; F:binding
g14997	contig_1209	0	0.721	0	-
g14998	contig_1209			0	-
g14999	contig_1209	0	0.683	1	P:transmembrane transport	-
g15000	contig_1213	0	0.793	3	P:response to antibiotic; F:methyltransferase activity; P:methylation	EC:2.1.1.0
g15001	contig_1213			0	-
g4317	contig_122	7.55191e-167	0.821	4	F:oxidoreductase activity; P:tricarboxylic acid cycle; F:electron carrier activity; F:iron-sulfur cluster binding	-
g4318	contig_122	3.24036e-12	0.52	0	-
g4319	contig_122	1.306e-172	0.808	2	P:metabolic process; F:phosphoprotein phosphatase activity	EC:3.1.3.16
g4320	contig_122			0	-
g4321	contig_122	0	0.829	0	-
g4322	contig_122	0	0.851	0	-
g4323	contig_122			0	-
g4324	contig_122	7.47919e-45	0.547	0	-
g4325	contig_122	8.26177e-93	0.578	0	-
g4326	contig_122	7.53617e-163	0.542	0	-
g4327	contig_122	0	0.709	0	-
g4328	contig_122	6.72285e-20	0.55	0	-
g4329	contig_122	6.91772e-121	0.606	0	-
g4330	contig_122	0	0.772	0	-
g4331	contig_122			0	-
g4332	contig_122	8.83134e-123	0.527	0	-
g4333	contig_122			0	-
g4334	contig_122			0	-
g4335	contig_122	1.34247e-82	0.59	3	F:catalytic activity; P:metabolic process; F:binding	-
g4336	contig_122	0	0.672	3	F:FAD binding; F:oxidoreductase activity; P:oxidation reduction	-
g4337	contig_122			0	-
g4338	contig_122			0	-
g4339	contig_122	1.89614e-52	0.649	0	-
g4340	contig_122			0	-
g4341	contig_122	3.17696e-24	0.763	3	C:ribosome; F:structural constituent of ribosome; P:translational elongation	-
g4342	contig_122	1.3062e-70	0.636	0	-
g4343	contig_122	1.10843e-92	0.772	0	-
g4344	contig_122			0	-
g4345	contig_122	9.75447e-104	0.777	2	F:DNA-directed RNA polymerase activity; P:transcription, DNA-dependent	EC:2.7.7.6
g4346	contig_122	1.98348e-118	0.879	1	C:membrane	-
g4347	contig_122	5.64744e-86	0.707	4	F:peptidase activity; P:signal peptide processing; C:integral to membrane; C:signal peptidase complex	-
g4348	contig_122	0	0.691	0	-
g4349	contig_122			0	-
g4350	contig_122	1.02758e-130	0.783	0	-
g4351	contig_122	0	0.768	0	-
g4352	contig_122	0	0.758	0	-
g4353	contig_122			0	-
g4354	contig_122	0	0.851	0	-
g4355	contig_122			0	-
g4356	contig_122			0	-
g4357	contig_122			0	-
g4358	contig_122			0	-
g4359	contig_122	1.06049e-94	0.767	0	-
g4360	contig_122			0	-
g4361	contig_122			0	-
g4362	contig_122	1.432e-29	0.609	0	-
g4363	contig_122	0	0.847	0	-
g4364	contig_122			0	-
g4365	contig_122	3.00346e-154	0.578	0	-
g4366	contig_122			0	-
g4367	contig_122	0	0.764	0	-
g4368	contig_122	0	0.929	0	-
g4369	contig_122			0	-
g4370	contig_122	1.98987e-94	0.866	3	P:protein folding; P:protein peptidyl-prolyl isomerization; F:peptidyl-prolyl cis-trans isomerase activity	EC:5.2.1.8
g4371	contig_122	0	0.665	0	-
g4372	contig_122	0	0.76	0	-
g4373	contig_122	0	0.747	0	-
g4374	contig_122	0	0.82	0	-
g4375	contig_122			0	-
g4376	contig_122	1.54497e-176	0.767	0	-
g4377	contig_122			0	-
g4378	contig_122	0	0.904	2	P:GPI anchor biosynthetic process; F:transferase activity	-
g4379	contig_122			0	-
g4380	contig_122			0	-
g4381	contig_122	0	0.791	0	-
g4382	contig_122	3.31301e-29	0.589	0	-
g4383	contig_122	0	0.904	2	P:oxidation reduction; F:oxidoreductase activity	-
g4384	contig_122	3.82992e-40	0.468	0	-
g4385	contig_122	6.10423e-38	0.879	5	C:endoplasmic reticulum membrane; F:P-P-bond-hydrolysis-driven protein transmembrane transporter activity; P:transmembrane transport; P:protein targeting; C:integral to membrane	-
g4386	contig_122	0	0.796	0	-
g4387	contig_122	7.96603e-152	0.823	4	C:integral to membrane; C:cytoplasm; F:oxidoreductase activity, acting on the CH-CH group of donors; P:lipid metabolic process	-
g4388	contig_122	4.45993e-41	0.886	0	-
g4389	contig_122	0	0.78	0	-
g4390	contig_122			0	-
g4391	contig_122	0	0.887	4	F:ATP-dependent helicase activity; F:nucleic acid binding; F:ATP binding; P:DNA recombination	-
g4392	contig_122			0	-
g4393	contig_122			0	-
g4394	contig_122	8.93181e-76	0.65	0	-
g4395	contig_122			0	-
g4396	contig_122	0	0.849	0	-
g4397	contig_122			0	-
g4398	contig_122			0	-
g4399	contig_122	2.50768e-170	0.79	3	F:zinc ion binding; F:oxidoreductase activity; P:oxidation reduction	-
g4400	contig_122	1.54339e-46	0.524	0	-
g4401	contig_122			0	-
g4402	contig_122	7.10905e-123	0.942	3	C:ribosome; F:structural constituent of ribosome; P:translation	-
g4403	contig_122	0	0.74	0	-
g4404	contig_122	0	0.771	0	-
g4405	contig_122			0	-
g4406	contig_122			0	-
g4407	contig_122			0	-
g4408	contig_122			0	-
g4409	contig_122	0.000305893	0.43	0	-
g4410	contig_122	3.48952e-148	0.972	3	C:ribosome; F:structural constituent of ribosome; P:translation	-
g4411	contig_122	6.51051e-70	0.804	0	-
g4412	contig_122	8.76733e-98	0.584	1	F:transferase activity	-
g4413	contig_122	0	0.872	5	P:carbohydrate metabolic process; P:peptidyl-diphthamide biosynthetic process from peptidyl-histidine; C:cytoplasm; F:carbohydrate binding; F:isomerase activity	-
g4414	contig_122			0	-
g4415	contig_122			0	-
g4416	contig_122	0	0.839	5	P:peptidyl-diphthamide biosynthetic process from peptidyl-histidine; C:cytoplasm; F:carbohydrate binding; P:hexose metabolic process; F:isomerase activity	-
g4417	contig_122	1.81406e-07	0.44	0	-
g4418	contig_122	0	0.971	6	P:plasma membrane ATP synthesis coupled proton transport; F:hydrogen ion transporting ATP synthase activity, rotational mechanism; F:ATP binding; F:proton-transporting ATPase activity, rotational mechanism; P:ATP hydrolysis coupled proton transport; C:proton-transporting V-type ATPase, V1 domain	-
g4419	contig_122			0	-
g4420	contig_122	0	0.98	0	-
g4421	contig_122	1.47276e-88	0.638	0	-
g4422	contig_122	4.5161e-67	0.637	0	-
g4423	contig_122	3.31956e-66	0.705	0	-
g4424	contig_122			0	-
g4425	contig_122	2.85732e-91	0.741	0	-
g4426	contig_122			0	-
g15002	contig_1220	0	0.899	0	-
g15003	contig_1220			0	-
g15004	contig_1220	3.54645e-114	0.806	1	F:nucleic acid binding	-
g15005	contig_1220	1.95733e-91	0.695	2	F:N-acetyltransferase activity; P:metabolic process	-
g15006	contig_1220			0	-
g15007	contig_1220	0	0.923	1	F:calcium ion binding	-
g15008	contig_1220	1.98067e-153	0.721	3	F:FAD binding; F:oxidoreductase activity; P:oxidation reduction	-
g15009	contig_1220			0	-
g15010	contig_1220			0	-
g15011	contig_1220	2.40792e-41	0.662	1	F:acyl-CoA binding	-
g15012	contig_1220			0	-
g15013	contig_1220	1.02827e-45	0.663	0	-
g15014	contig_1224	4.0694e-81	0.594	0	-
g15015	contig_1224	0	0.517	0	-
g15016	contig_1224	8.07451e-69	0.5	4	P:metal ion transport; C:membrane; F:metal ion transmembrane transporter activity; P:transmembrane transport	-
g15017	contig_1224	1.49232e-17	0.587778	0	-
g15018	contig_1224	8.05767e-92	0.748	0	-
g15019	contig_1224	5.42035e-115	0.56	2	F:acyltransferase activity; F:hydrolase activity	-
g15020	contig_1224	3.8701e-121	0.529	2	F:zinc ion binding; F:metallopeptidase activity	-
g15021	contig_1224	0	0.467	0	-
g15022	contig_1224			0	-
g15023	contig_1224			0	-
g4427	contig_123	4.72341e-178	0.795	0	-
g4428	contig_123	1.4834e-52	0.596	9	C:nucleus; P:RNA 3'-end processing; P:RNA metabolic process; F:RNA binding; F:nucleotidyltransferase activity; P:RNA polyadenylation; F:catalytic activity; C:intracellular; F:polynucleotide adenylyltransferase activity
g4429	contig_123	0	0.891	0	-
g4430	contig_123	0	0.866	0	-
g4431	contig_123	0	0.813	0	-
g4432	contig_123	0	0.815	0	-
g4433	contig_123	0	0.897	0	-
g4434	contig_123	0	0.81	0	-
g4435	contig_123	5.54521e-171	0.883	2	F:FAD binding; F:electron carrier activity	-
g4436	contig_123	1.0192e-157	0.596	0	-
g4437	contig_123	7.98529e-167	0.818	0	-
g4438	contig_123	0	0.718	0	-
g4439	contig_123	0	0.902	1	C:membrane	-
g4440	contig_123	1.83048e-148	0.71	1	P:transmembrane transport	-
g4441	contig_123	0	0.942	3	P:'de novo' L-methionine biosynthetic process; F:cystathionine beta-lyase activity; F:pyridoxal phosphate binding	EC:4.4.1.8
g4442	contig_123	0	0.892	2	F:ATP binding; F:nucleoside-triphosphatase activity	EC:3.6.1.15
g4443	contig_123	5.01163e-110	0.594	1	F:DNA binding	-
g4444	contig_123	0	0.778	0	-
g4445	contig_123	0	0.88	0	-
g4446	contig_123	0	0.671	0	-
g4447	contig_123	3.88674e-153	0.888	0	-
g4448	contig_123	1.54282e-40	0.907	3	P:ATP hydrolysis coupled proton transport; C:proton-transporting V-type ATPase, V0 domain; F:hydrogen ion transmembrane transporter activity	-
g4449	contig_123	7.42796e-154	0.828	3	P:pentose-phosphate shunt; F:phosphogluconate dehydrogenase (decarboxylating) activity; F:coenzyme binding	EC:1.1.1.44
g4450	contig_123			0	-
g4451	contig_123	1.7084e-71	0.647	1	F:glutathione transferase activity	EC:2.5.1.18
g4452	contig_123	1.17736e-88	0.625	0	-
g4453	contig_123	7.54395e-54	0.587	0	-
g4454	contig_123	6.02008e-107	0.636	1	F:transferase activity	-
g4455	contig_123	7.13424e-67	0.468	2	P:metabolic process; F:hydrolase activity	-
g4456	contig_123	1.9846e-156	0.643	0	-
g4457	contig_123	0	0.858	0	-
g4458	contig_123	5.23139e-09	0.571	1	F:isomerase activity	-
g4459	contig_123	0	0.736	0	-
g4460	contig_123	5.78196e-166	0.785	3	F:catalytic activity; P:metabolic process; F:binding	-
g4461	contig_123	2.63308e-83	0.794	2	F:N-acetyltransferase activity; P:metabolic process	-
g4462	contig_123	0	0.791	0	-
g4463	contig_123	0	0.676	0	-
g4464	contig_123	3.0282e-78	0.61	0	-
g4465	contig_123	1.0685e-66	0.91	0	-
g4466	contig_123	0	0.674	0	-
g4467	contig_123			0	-
g4468	contig_123	0	0.831	0	-
g4469	contig_123			0	-
g4470	contig_123	0	0.912	0	-
g4471	contig_123			0	-
g4472	contig_123			0	-
g4473	contig_123	0	0.893	3	F:ATP binding; P:protein amino acid phosphorylation; F:protein serine/threonine kinase activity	EC:2.7.11.0
g4474	contig_123			0	-
g4475	contig_123	0	0.821	0	-
g4476	contig_123	1.0237e-78	0.968	3	C:ribosome; F:structural constituent of ribosome; P:translation	-
g4477	contig_123	4.79369e-06	0.516667	9	F:ATPase activity, coupled to transmembrane movement of substances; C:integral to membrane; P:transport; P:ATP catabolic process; F:nucleotide binding; F:nucleoside-triphosphatase activity; F:ATP binding; F:ATPase activity; P:transmembrane transport
g4478	contig_123	3.64058e-152	0.579	1	F:peptidase activity	-
g4479	contig_123	0	0.735	3	C:membrane; P:nucleobase transport; F:nucleobase transmembrane transporter activity	-
g4480	contig_123			0	-
g4481	contig_123	1.08011e-28	0.754	5	F:transcription factor activity; F:sequence-specific DNA binding; F:protein dimerization activity; C:nucleus; P:regulation of transcription, DNA-dependent	-
g4482	contig_123			0	-
g4483	contig_123	0	0.77	0	-
g4484	contig_123			0	-
g4485	contig_123	6.67685e-57	0.94	4	F:phosphopantetheine binding; P:fatty acid biosynthetic process; F:acyl carrier activity; F:cofactor binding	-
g4486	contig_123	8.50034e-169	0.641	3	P:proteolysis; F:metallocarboxypeptidase activity; F:zinc ion binding	EC:3.4.17.0
g4487	contig_123	4.82019e-134	0.921	7	P:photosynthesis, light reaction; C:membrane; F:iron ion binding; F:4 iron, 4 sulfur cluster binding; F:electron carrier activity; F:oxidoreductase activity, acting on NADH or NADPH; P:oxidation reduction	-
g4488	contig_123			0	-
g4489	contig_123	5.40359e-121	0.56	0	-
g4490	contig_123	8.80988e-54	0.509	0	-
g4491	contig_123			0	-
g4492	contig_123	1.06369e-134	0.617	0	-
g4493	contig_123	2.82945e-147	0.766	3	F:catalytic activity; P:metabolic process; F:binding	-
g4494	contig_123	2.68863e-05	0.495	0	-
g4495	contig_123			0	-
g4496	contig_123	2.3393e-12	0.606	0	-
g4497	contig_123	4.90123e-73	0.924	2	F:nucleic acid binding; C:ribonucleoprotein complex	-
g4498	contig_123	0	0.821	0	-
g4499	contig_123	0	0.853	4	P:signal transduction; F:SH3 domain binding; P:filopodium assembly; F:cytoskeletal adaptor activity	-
g4500	contig_123	0	0.672	0	-
g4501	contig_123	2.20995e-139	0.927	0	-
g4502	contig_123	5.05352e-74	0.657	0	-
g4503	contig_123	9.58775e-150	0.66	0	-
g4504	contig_123			0	-
g4505	contig_123	0	0.85	2	F:carbon-nitrogen ligase activity, with glutamine as amido-N-donor; F:transferase activity	EC:6.3.5.0
g4506	contig_123			0	-
g4507	contig_123	4.27539e-130	0.855	0	-
g4508	contig_123	2.90592e-39	0.59	0	-
g4509	contig_123			0	-
g4510	contig_123	9.20697e-45	0.564	0	-
g4511	contig_123			0	-
g4512	contig_123	1.46927e-57	0.702	2	C:mitochondrial inner membrane; C:integral to membrane	-
g4513	contig_123	1.01444e-166	0.687	3	F:zinc ion binding; F:oxidoreductase activity; P:oxidation reduction	-
g4514	contig_123	1.1454e-78	0.695	0	-
g4515	contig_123	0	0.776	0	-
g4516	contig_123	1.23685e-40	0.797	0	-
g15024	contig_1231	6.25578e-60	0.561	6	P:isoprenoid biosynthetic process; F:magnesium ion binding; P:signal transduction; F:dimethylallyltranstransferase activity; F:lyase activity; P:regulation of transcription, DNA-dependent	EC:2.5.1.1
g15025	contig_1231	0	0.702	4	F:heme binding; F:monooxygenase activity; P:oxidation reduction; F:electron carrier activity	-
g15026	contig_1234	0	0.667	3	F:ATP binding; P:protein amino acid phosphorylation; F:protein tyrosine kinase activity	EC:2.7.10.0
g15027	contig_1234			0	-
g15028	contig_1238			0	-
g15029	contig_1238	5.52552e-128	0.871	0	-
g15030	contig_1238	8.64683e-52	0.485	0	-
g15031	contig_1238	0	0.855	0	-
g15032	contig_1238	6.14222e-162	0.721	0	-
g15033	contig_1238			0	-
g15034	contig_1238	0	0.884	2	P:biosynthetic process; F:nucleotidyltransferase activity	EC:2.7.7.0
g15035	contig_1238			0	-
g15036	contig_1239	1.53433e-17	0.521	7	P:regulation of transcription, DNA-dependent; P:transcription, DNA-dependent; F:zinc ion binding; C:nucleus; F:transcription factor activity; F:DNA binding; F:metal ion binding
g15037	contig_1239	3.87778e-108	0.666	0	-
g15038	contig_1239	1.66168e-20	0.669	5	F:transcription factor activity; F:sequence-specific DNA binding; F:protein dimerization activity; C:nucleus; P:regulation of transcription, DNA-dependent	-
g15039	contig_1239	1.51106e-21	0.535	3	P:regulation of cell division; F:protein kinase binding; P:regulation of cyclin-dependent protein kinase activity	-
g4517	contig_124	0.000910349	0.67	0	-
g4518	contig_124	0	0.795	0	-
g4519	contig_124			0	-
g4520	contig_124	0	0.828	2	P:biosynthetic process; F:nucleotidyltransferase activity	EC:2.7.7.0
g4521	contig_124	0	0.544	0	-
g4522	contig_124	3.66869e-119	0.924	3	F:nucleic acid binding; C:ribonucleoprotein complex; F:nucleotide binding	-
g4523	contig_124			0	-
g4524	contig_124	0	0.858	0	-
g4525	contig_124	2.37393e-05	0.59	2	F:nucleic acid binding; F:nucleotide binding
g4526	contig_124			0	-
g4527	contig_124	0	0.753	0	-
g4528	contig_124	0	0.883	0	-
g4529	contig_124	5.41018e-112	0.956	6	P:photosynthesis, light reaction; F:iron ion binding; F:4 iron, 4 sulfur cluster binding; P:oxidation reduction; F:quinone binding; F:NADH dehydrogenase (ubiquinone) activity	EC:1.6.5.3
g4530	contig_124			0	-
g4531	contig_124			0	-
g4532	contig_124			0	-
g4533	contig_124	7.86648e-82	0.986	2	F:nucleic acid binding; F:nucleotide binding	-
g4534	contig_124	0	0.86	2	P:translational initiation; F:translation initiation factor activity	-
g4535	contig_124			0	-
g4536	contig_124	0	0.929	0	-
g4537	contig_124			0	-
g4538	contig_124	4.92809e-86	0.729	0	-
g4539	contig_124	2.32854e-70	0.799	4	C:integral to membrane; F:ion channel activity; P:ion transport; P:transmembrane transport	-
g4540	contig_124			0	-
g4541	contig_124	0	0.929	0	-
g4542	contig_124			0	-
g4543	contig_124	1.71383e-07	0.463333	0	-
g4544	contig_124	0	0.682	0	-
g4545	contig_124			0	-
g4546	contig_124	4.07283e-172	0.8	0	-
g4547	contig_124			0	-
g4548	contig_124	0	0.78	0	-
g4549	contig_124			0	-
g4550	contig_124			0	-
g4551	contig_124	0	0.787	0	-
g4552	contig_124	0	0.709	0	-
g4553	contig_124			0	-
g4554	contig_124	1.31337e-135	0.648	0	-
g4555	contig_124	1.8408e-169	0.637	4	F:heme binding; F:monooxygenase activity; P:oxidation reduction; F:electron carrier activity	-
g4556	contig_124			0	-
g15040	contig_1240	1.781e-79	0.652	2	F:zinc ion binding; C:intracellular	-
g15041	contig_1246	4.3241e-28	0.603	2	P:biosynthetic process; F:catalytic activity	-
g15042	contig_1248	2.41761e-40	0.815	4	F:helicase activity; F:nucleic acid binding; F:ATP binding; F:DNA binding
g15043	contig_1248			0	-
g15044	contig_1249			0	-
g4557	contig_125			0	-
g4558	contig_125	0	0.725	0	-
g4559	contig_125	1.63447e-44	0.391	0	-
g4560	contig_125	0	0.851	0	-
g4561	contig_125			0	-
g4562	contig_125	0	0.824	3	F:pyridoxal phosphate binding; F:carboxy-lyase activity; P:cellular amino acid metabolic process	EC:4.1.1.0
g4563	contig_125			0	-
g4564	contig_125	5.72556e-156	0.688	0	-
g4565	contig_125			0	-
g4566	contig_125	5.78597e-159	0.523	0	-
g4567	contig_125	2.93772e-69	0.522	2	F:methyltransferase activity; P:methylation	EC:2.1.1.0
g4568	contig_125	0	0.522	0	-
g4569	contig_125	2.00224e-79	0.561	2	F:prenyltransferase activity; C:integral to membrane	-
g15045	contig_1250	4.24329e-19	0.595	0	-
g15046	contig_1252	2.28622e-15	0.858	0	-
g15047	contig_1254			0	-
g15048	contig_1254			0	-
g15049	contig_1254	1.57823e-79	0.647	4	C:extracellular region; F:metal ion binding; P:pathogenesis; F:metallopeptidase activity	-
g15050	contig_1254	9.97851e-131	0.725	2	F:metalloendopeptidase activity; P:proteolysis	EC:3.4.24.0
g15051	contig_1254			0	-
g15052	contig_1254	1.03685e-77	0.634	3	F:hydrolase activity; F:phosphatidylserine decarboxylase activity; P:phospholipid biosynthetic process	EC:4.1.1.65
g15053	contig_1255	3.91979e-150	0.727	1	F:transferase activity, transferring glycosyl groups	-
g15054	contig_1255			0	-
g15055	contig_1255	6.99731e-113	0.744	2	F:N-acetyltransferase activity; P:metabolic process	-
g15056	contig_1255			0	-
g4570	contig_126	0	0.768	0	-
g4571	contig_126	0	0.728	0	-
g4572	contig_126	3.11525e-59	0.592	0	-
g4573	contig_126	0	0.771	0	-
g4574	contig_126	0	0.922	0	-
g4575	contig_126			0	-
g4576	contig_126	0	0.919	0	-
g4577	contig_126	1.32651e-48	0.946	0	-
g4578	contig_126	0	0.595	0	-
g4579	contig_126			0	-
g4580	contig_126			0	-
g4581	contig_126	0	0.824	0	-
g4582	contig_126	3.00859e-134	0.515	0	-
g4583	contig_126	0	0.874	0	-
g4584	contig_126	0	0.889	3	C:cytoplasm; F:ferrochelatase activity; P:heme biosynthetic process	EC:4.99.1.1
g4585	contig_126			0	-
g4586	contig_126	0	0.927	0	-
g4587	contig_126	1.1773e-71	0.937	0	-
g4588	contig_126			0	-
g4589	contig_126	7.92156e-91	0.82	4	P:mitosis; C:nucleus; C:condensed chromosome kinetochore; P:cell division	-
g4590	contig_126			0	-
g4591	contig_126	1.57418e-56	0.665	0	-
g4592	contig_126			0	-
g4593	contig_126	5.39847e-171	0.624	0	-
g4594	contig_126			0	-
g4595	contig_126	2.70957e-125	0.676	0	-
g4596	contig_126			0	-
g4597	contig_126	6.86492e-94	0.631	3	F:catalytic activity; P:metabolic process; F:binding	-
g4598	contig_126			0	-
g4599	contig_126	2.44517e-13	0.7125	0	-
g4600	contig_126	8.65353e-155	0.79	0	-
g4601	contig_126	0	0.843	0	-
g4602	contig_126	1.58387e-92	0.683	1	F:FMN binding	-
g4603	contig_126			0	-
g15057	contig_1260	0	0.72	0	-
g15058	contig_1260	1.04764e-63	0.645	0	-
g15059	contig_1260	7.72957e-119	0.78	5	P:dTDP biosynthetic process; F:ATP binding; P:dTTP biosynthetic process; F:thymidylate kinase activity; P:phosphorylation	EC:2.7.4.9
g15060	contig_1264	0	0.896	0	-
g15061	contig_1264	1.32582e-33	0.444	0	-
g15062	contig_1264			0	-
g4604	contig_127	0	0.964	2	C:intracellular; F:GTP binding	-
g4605	contig_127			0	-
g4606	contig_127	0	0.696	0	-
g4607	contig_127	1.57887e-111	0.779	0	-
g4608	contig_127	1.76921e-109	0.642	4	C:integral to membrane; C:cytoplasm; F:oxidoreductase activity, acting on the CH-CH group of donors; P:lipid metabolic process	-
g4609	contig_127	1.43225e-80	0.706	0	-
g4610	contig_127			0	-
g4611	contig_127	0	0.907	0	-
g4612	contig_127			0	-
g4613	contig_127			0	-
g4614	contig_127	1.23378e-43	0.916	0	-
g4615	contig_127	1.26593e-40	0.957	3	P:G-protein coupled receptor protein signaling pathway; F:signal transducer activity; C:heterotrimeric G-protein complex	-
g4616	contig_127			0	-
g4617	contig_127	0	0.771	0	-
g4618	contig_127			0	-
g4619	contig_127	1.15106e-80	0.862	3	C:ribosome; F:structural constituent of ribosome; P:translation	-
g4620	contig_127	7.52986e-123	0.835	3	F:kinase activity; P:phosphorylation; C:carboxy-terminal domain protein kinase complex	-
g4621	contig_127			0	-
g4622	contig_127	1.28607e-177	0.872	4	F:binding; F:pyrroline-5-carboxylate reductase activity; P:proline biosynthetic process; P:oxidation reduction	EC:1.5.1.2
g4623	contig_127			0	-
g4624	contig_127	0	0.784	7	P:DNA repair; F:histone binding; P:chromatin silencing at telomere; C:histone acetyltransferase complex; P:histone acetylation; F:histone acetyltransferase activity; C:cytoplasm	EC:2.3.1.48
g4625	contig_127			0	-
g4626	contig_127	0	0.81	0	-
g4627	contig_127	0	0.835	4	P:metal ion transport; C:membrane; F:metal ion transmembrane transporter activity; P:transmembrane transport	-
g4628	contig_127	0	0.927	0	-
g4629	contig_127			0	-
g4630	contig_127	0	0.734	0	-
g4631	contig_127			0	-
g4632	contig_127	2.05413e-114	0.785	2	P:lipid metabolic process; F:hydrolase activity, acting on ester bonds	-
g4633	contig_127	0	0.839	0	-
g4634	contig_127			0	-
g4635	contig_127	0	0.761	3	F:FAD binding; F:oxidoreductase activity; P:oxidation reduction	-
g4636	contig_127			0	-
g4637	contig_127	0	0.803	6	P:thiamin biosynthetic process; P:phosphorylation; F:thiamin-phosphate diphosphorylase activity; F:hydroxyethylthiazole kinase activity; F:ATP binding; F:magnesium ion binding	EC:2.5.1.3; EC:2.7.1.50
g4638	contig_127	2.48896e-180	0.661	0	-
g4639	contig_127			0	-
g4640	contig_127	0	0.883	0	-
g4641	contig_127	0	0.563	0	-
g4642	contig_127	0	0.816	0	-
g4643	contig_127			0	-
g4644	contig_127	2.96416e-55	0.783	2	F:single-stranded DNA binding; P:DNA replication	-
g4645	contig_127	3.89947e-134	0.692	0	-
g4646	contig_127			0	-
g4647	contig_127	0	0.616	0	-
g4648	contig_127	1.49579e-129	0.686	0	-
g4649	contig_127			0	-
g4650	contig_127	2.68933e-113	0.826	0	-
g4651	contig_127	0	0.776	0	-
g4652	contig_127	0	0.863	0	-
g4653	contig_127	9.51163e-121	0.757	2	F:carbon-sulfur lyase activity; P:metabolic process	-
g4654	contig_127			0	-
g4655	contig_127	0	0.879	0	-
g4656	contig_127			0	-
g4657	contig_127	0	0.758	0	-
g4658	contig_127	0	0.761	0	-
g4659	contig_127	0	0.925	0	-
g4660	contig_127			0	-
g4661	contig_127	1.0988e-38	0.902	1	F:zinc ion binding	-
g4662	contig_127	2.14005e-171	0.953	5	C:cytoplasm; C:proteasome core complex, alpha-subunit complex; P:ubiquitin-dependent protein catabolic process; C:nucleus; F:threonine-type endopeptidase activity	EC:3.4.25.0
g4663	contig_127	0	0.835	0	-
g4664	contig_127			0	-
g4665	contig_127	0	0.873	0	-
g4666	contig_127			0	-
g4667	contig_127	5.93103e-112	0.82	3	C:ribosome; F:structural constituent of ribosome; P:translation	-
g4668	contig_127	9.79575e-171	0.7	0	-
g4669	contig_127	0	0.929	0	-
g4670	contig_127			0	-
g4671	contig_127	0	0.698	0	-
g4672	contig_127	0	0.933	2	F:isomerase activity; P:metabolic process	-
g4673	contig_127	3.611e-162	0.892	2	F:1-(5-phosphoribosyl)-5-[(5-phosphoribosylamino)methylideneamino]imidazole-4-carboxamide isomerase activity; P:histidine biosynthetic process	EC:5.3.1.16
g4674	contig_127	0	0.713	0	-
g4675	contig_127			0	-
g4676	contig_127	0	0.826	0	-
g4677	contig_127	0	0.868	0	-
g4678	contig_127	1.25885e-69	0.721	0	-
g4679	contig_127	1.33908e-81	0.696	3	P:chromatin modification; C:nucleus; P:regulation of transcription, DNA-dependent	-
g4680	contig_127	4.96962e-160	0.794	0	-
g4681	contig_127	0	0.868	0	-
g4682	contig_127	1.2972e-97	0.955	3	C:ribosome; F:structural constituent of ribosome; P:translation	-
g4683	contig_127	1.79831e-39	0.906	3	P:protein folding; P:protein peptidyl-prolyl isomerization; F:peptidyl-prolyl cis-trans isomerase activity	EC:5.2.1.8
g4684	contig_127	1.75347e-25	0.573333	1	C:ribosome	-
g4685	contig_127	5.14655e-89	0.983	3	C:ribosome; F:structural constituent of ribosome; P:translation	-
g4686	contig_127	0	0.754	0	-
g4687	contig_127	0	0.859	0	-
g4688	contig_127			0	-
g4689	contig_127	1.33209e-116	0.916	1	C:integral to membrane	-
g4690	contig_127	0.00062427	0.56	0	-
g4691	contig_127	3.83558e-69	0.593	0	-
g4692	contig_127			0	-
g4693	contig_127	0	0.756	0	-
g4694	contig_127			0	-
g4695	contig_127	0	0.73	0	-
g4696	contig_127			0	-
g4697	contig_127	1.16453e-83	0.811	3	P:protein folding; F:heat shock protein binding; F:unfolded protein binding	-
g4698	contig_127	0	0.9	2	P:metabolic process; F:hydrolase activity	-
g4699	contig_127	4.99445e-11	0.54	0	-
g4700	contig_127			0	-
g4701	contig_127	0	0.781	0	-
g4702	contig_127	2.36077e-167	0.742	0	-
g4703	contig_127			0	-
g4704	contig_127	0	0.898	0	-
g4705	contig_127			0	-
g4706	contig_127	0	0.707	0	-
g4707	contig_127			0	-
g4708	contig_127			0	-
g4709	contig_127	1.07768e-152	0.613	3	F:FAD binding; F:oxidoreductase activity; P:oxidation reduction	-
g4710	contig_127			0	-
g4711	contig_127	0	0.885	3	F:ATP binding; P:protein amino acid phosphorylation; F:protein serine/threonine kinase activity	EC:2.7.11.0
g4712	contig_127	0	0.844	0	-
g4713	contig_127			0	-
g4714	contig_127	1.37497e-56	0.729	0	-
g4715	contig_127			0	-
g4716	contig_127	8.00192e-52	0.744	0	-
g4717	contig_127	0	0.793	3	C:cytoplasm; P:glycine catabolic process; F:aminomethyltransferase activity	EC:2.1.2.10
g4718	contig_127			0	-
g4719	contig_127	0	0.74	0	-
g4720	contig_127	5.40957e-152	0.693	2	F:methyltransferase activity; P:methylation	EC:2.1.1.0
g4721	contig_127	0	0.789	3	C:membrane; P:nucleoside transport; F:nucleoside transmembrane transporter activity	-
g4722	contig_127	1.00664e-142	0.629	2	F:inositol pentakisphosphate 2-kinase activity; F:ATP binding	EC:2.7.1.158
g4723	contig_127			0	-
g4724	contig_127	1.78885e-49	0.52	2	F:N-acetyltransferase activity; P:metabolic process	-
g4725	contig_127			0	-
g4726	contig_127	0	0.783	0	-
g4727	contig_127			0	-
g4728	contig_127	2.37903e-137	0.814	6	C:cytoplasm; P:chromatin modification; F:transferase activity; C:nucleus; P:regulation of transcription, DNA-dependent; P:DNA repair	-
g4729	contig_127	2.35949e-156	0.854	3	P:cellular metabolic process; F:coenzyme binding; F:catalytic activity	-
g4730	contig_127			0	-
g4731	contig_127	7.00149e-141	0.924	2	P:signal transduction; P:regulation of transcription, DNA-dependent	-
g4732	contig_127	1.07326e-63	0.535	0	-
g4733	contig_127	5.34867e-40	0.677	0	-
g4734	contig_127			0	-
g4735	contig_127	0	0.889	0	-
g4736	contig_127			0	-
g4737	contig_127	1.9589e-39	0.803	0	-
g4738	contig_127	1.92012e-163	0.773	2	P:metabolic process; F:hydrolase activity	-
g4739	contig_127	2.42282e-47	0.613	0	-
g4740	contig_127	2.08523e-65	0.986	0	-
g4741	contig_127	2.63638e-171	0.814	0	-
g4742	contig_127	0	0.769	0	-
g4743	contig_127			0	-
g4744	contig_127	2.20312e-53	0.869	0	-
g4745	contig_127	6.87571e-165	0.798	0	-
g4746	contig_127			0	-
g4747	contig_127	5.09605e-121	0.696	2	P:lipid metabolic process; F:phosphoric diester hydrolase activity	EC:3.1.4.0
g4748	contig_127	0	0.835	0	-
g4749	contig_127			0	-
g4750	contig_127	0	0.9	0	-
g4751	contig_127			0	-
g4752	contig_127			0	-
g4753	contig_127			0	-
g4754	contig_127	0	0.917	0	-
g4755	contig_127	1.78315e-50	0.45	0	-
g4756	contig_127	1.47823e-180	0.858	1	F:hydrolase activity	-
g4757	contig_127	0	0.683	0	-
g4758	contig_127			0	-
g15063	contig_1272	5.72993e-24	0.725	6	F:binding; P:metabolic process; F:catalytic activity; F:ATP binding; F:transferase activity; F:nucleotide binding
g15064	contig_1273	4.21702e-15	0.61	0	-
g4759	contig_128	0	0.923	0	-
g4760	contig_128	3.594e-17	0.448889	0	-
g4761	contig_128			0	-
g4762	contig_128	0	0.814	0	-
g4763	contig_128	2.32175e-159	0.633	0	-
g4764	contig_128			0	-
g4765	contig_128			0	-
g4766	contig_128	4.70583e-137	0.694	0	-
g4767	contig_128	6.61273e-33	0.731	0	-
g4768	contig_128			0	-
g4769	contig_128	0	0.804	0	-
g4770	contig_128	2.80153e-135	0.755	2	C:mediator complex; P:regulation of transcription from RNA polymerase II promoter	-
g4771	contig_128	1.43767e-96	0.599	0	-
g4772	contig_128	0	0.928	4	P:fatty acid metabolic process; F:NAD binding; F:3-hydroxyacyl-CoA dehydrogenase activity; P:oxidation reduction	EC:1.1.1.35
g4773	contig_128	0	0.838	0	-
g4774	contig_128	0	0.852	0	-
g4775	contig_128			0	-
g15065	contig_1280			0	-
g15066	contig_1280	2.53789e-121	0.808	1	F:hydrolase activity	-
g15067	contig_1281	7.86115e-64	0.902	1	F:hydrolase activity	-
g15068	contig_1284	5.56526e-43	0.755	0	-
g15069	contig_1284			0	-
g15070	contig_1286	5.00725e-34	0.591	0	-
g15071	contig_1288			0	-
g15072	contig_1288	0	0.852	0	-
g15073	contig_1289	1.05722e-96	0.666	1	F:nucleotide binding	-
g15074	contig_1289			0	-
g15075	contig_1289	0	0.812	0	-
g15076	contig_1289	0	0.944	2	F:nucleic acid binding; F:nucleotide binding	-
g15077	contig_1289	5.00689e-67	0.546	0	-
g15078	contig_1289			0	-
g15079	contig_1289	0	0.751	3	P:carbohydrate metabolic process; F:hydrolase activity, hydrolyzing O-glycosyl compounds; F:cation binding	EC:3.2.1.0
g15080	contig_1289	1.18121e-140	0.727	0	-
g15081	contig_1289	4.19732e-140	0.734	2	C:cytoplasm; P:tRNA processing	-
g15082	contig_1289			0	-
g15083	contig_1289	2.18767e-169	0.914	4	C:mitochondrial inner membrane; C:integral to membrane; F:binding; P:transmembrane transport	-
g15084	contig_1289			0	-
g4776	contig_129	2.78324e-20	0.42	0	-
g4777	contig_129	9.55616e-135	0.743	5	P:fatty acid biosynthetic process; F:oxidoreductase activity; F:iron ion binding; C:integral to membrane; P:oxidation reduction	-
g4778	contig_129			0	-
g4779	contig_129	1.70493e-08	0.482857	0	-
g4780	contig_129	2.60165e-172	0.571	5	P:tetracycline transport; P:transmembrane transport; C:integral to membrane; P:response to antibiotic; F:tetracycline:hydrogen antiporter activity	-
g15085	contig_1290	2.31421e-13	0.536	0	-
g15086	contig_1290	4.18703e-05	0.76	0	-
g15087	contig_1290	0	0.793	0	-
g15088	contig_1290			0	-
g15089	contig_1291	1.46878e-38	0.612	0	-
g15090	contig_1291			0	-
g15091	contig_1291	1.2223e-07	0.437143	0	-
g15092	contig_1291	0	0.773	0	-
g15093	contig_1294	0	0.874	0	-
g15094	contig_1295	3.27422e-82	0.632	3	P:oxidation reduction; F:oxidoreductase activity; F:binding	-
g367	contig_13	0	0.823	0	-
g368	contig_13			0	-
g369	contig_13	0	0.719	0	-
g370	contig_13	0	0.747	3	C:cytoplasm; P:protein amino acid methylation; F:protein methyltransferase activity	-
g371	contig_13	0	0.767	0	-
g372	contig_13	0	0.747	0	-
g373	contig_13	1.03883e-37	0.732	0	-
g374	contig_13	3.08855e-69	0.665	10	F:ATP binding; P:translation; C:cytoplasm; F:aminoacyl-tRNA ligase activity; F:isoleucine-tRNA ligase activity; F:nucleotide binding; P:tRNA aminoacylation for protein translation; P:isoleucyl-tRNA aminoacylation; F:ligase activity; F:zinc ion binding
g375	contig_13	0	0.92	1	F:binding	-
g376	contig_13	0	0.783	3	F:ATP binding; P:protein amino acid phosphorylation; F:protein serine/threonine kinase activity	EC:2.7.11.0
g377	contig_13	0	0.793	0	-
g378	contig_13	0	0.938	3	F:oxoglutarate dehydrogenase (succinyl-transferring) activity; P:glycolysis; F:thiamin pyrophosphate binding	EC:1.2.4.2
g379	contig_13			0	-
g380	contig_13	3.94564e-169	0.953	5	F:transcription factor activity; F:DNA binding; F:RNA polymerase II transcription factor activity; P:transcription initiation from RNA polymerase II promoter; P:regulation of transcription, DNA-dependent	-
g381	contig_13	0	0.76	3	P:oxidation reduction; F:oxidoreductase activity; F:binding	-
g382	contig_13	0	0.673	0	-
g383	contig_13			0	-
g384	contig_13	2.98903e-70	0.511	5	F:transcription factor activity; F:copper ion binding; F:DNA binding; C:nucleus; P:regulation of transcription, DNA-dependent	-
g385	contig_13	7.31009e-84	0.694	0	-
g386	contig_13	2.43179e-132	0.793	4	F:nicotinamide N-methyltransferase activity; C:cytoplasm; F:oxidoreductase activity, acting on single donors with incorporation of molecular oxygen, incorporation of two atoms of oxygen; P:methylation	EC:2.1.1.1; EC:1.13.11.0
g387	contig_13	3.82491e-162	0.845	4	F:nicotinamide N-methyltransferase activity; C:cytoplasm; F:oxidoreductase activity, acting on single donors with incorporation of molecular oxygen, incorporation of two atoms of oxygen; P:methylation	EC:2.1.1.1; EC:1.13.11.0
g388	contig_13	0	0.811	0	-
g389	contig_13	0	0.911	3	F:2-nitropropane dioxygenase activity; P:oxidation reduction; F:oxidoreductase activity, acting on single donors with incorporation of molecular oxygen, incorporation of two atoms of oxygen	EC:1.13.12.16; EC:1.13.11.0
g390	contig_13			0	-
g391	contig_13	3.04147e-171	0.573	0	-
g392	contig_13	0	0.652	0	-
g4781	contig_130			0	-
g4782	contig_130	4.38888e-10	0.5	0	-
g4783	contig_130	2.87437e-109	0.671	0	-
g4784	contig_130	0	0.844	3	C:cytoplasm; P:arginine biosynthetic process via ornithine; F:argininosuccinate lyase activity	EC:4.3.2.1
g4785	contig_130			0	-
g4786	contig_130	0	0.691	0	-
g4787	contig_130	2.6207e-170	0.816	3	P:carbohydrate metabolic process; F:cation binding; F:chitinase activity	EC:3.2.1.14
g4788	contig_130	3.91528e-152	0.832	3	P:metabolic process; C:cytoplasm; F:glutathione transferase activity	EC:2.5.1.18
g4789	contig_130	7.24944e-154	0.752	1	C:nucleus	-
g4790	contig_130	4.9618e-35	0.619	0	-
g4791	contig_130	8.65446e-93	0.514	3	F:ATP binding; P:protein amino acid phosphorylation; F:protein tyrosine kinase activity	EC:2.7.10.0
g4792	contig_130	9.04264e-07	0.5	0	-
g4793	contig_130			0	-
g4794	contig_130	2.11812e-120	0.78	3	P:oxidation reduction; F:oxidoreductase activity; F:binding	-
g4795	contig_130	3.94355e-103	0.529	4	F:heme binding; F:monooxygenase activity; P:oxidation reduction; F:electron carrier activity	-
g4796	contig_130			0	-
g4797	contig_130	2.39281e-113	0.82	0	-
g4798	contig_130	0	0.721	0	-
g4799	contig_130	0.000119648	0.55	0	-
g4800	contig_130	1.67994e-140	0.554	0	-
g4801	contig_130	5.33483e-58	0.512	0	-
g4802	contig_130	2.4348e-89	0.569	5	P:tetracycline transport; P:transmembrane transport; C:integral to membrane; P:response to antibiotic; F:tetracycline:hydrogen antiporter activity	-
g4803	contig_130	0	0.586	0	-
g4804	contig_130	2.98705e-17	0.671	3	C:extracellular region; C:cell wall; P:cell communication	-
g4805	contig_130	0	0.739	3	P:metabolic process; F:pyridoxal phosphate binding; F:transaminase activity	EC:2.6.1.0
g4806	contig_130			0	-
g4807	contig_130			0	-
g4808	contig_130			0	-
g4809	contig_130	0	0.814	2	F:RNA binding; P:RNA processing	-
g4810	contig_130	1.0813e-93	0.924	2	P:cell communication; F:phosphoinositide binding	-
g4811	contig_130	0	0.855	4	C:mitochondrial inner membrane; C:integral to membrane; F:binding; P:transmembrane transport	-
g4812	contig_130	2.40432e-146	0.653	0	-
g4813	contig_130	6.80367e-55	0.941	0	-
g4814	contig_130	0	0.841	0	-
g4815	contig_130	0	0.593	5	F:hydrolase activity, acting on carbon-nitrogen (but not peptide) bonds; F:protein tyrosine kinase activity; P:protein amino acid phosphorylation; F:ATP binding; P:nitrogen compound metabolic process	EC:2.7.10.0
g15095	contig_1301			0	-
g15096	contig_1301	7.66678e-68	0.749	4	F:oxidoreductase activity, acting on sulfur group of donors, oxygen as acceptor; P:prenylcysteine catabolic process; P:oxidation reduction; F:lyase activity	EC:1.8.3.0
g15097	contig_1301	0	0.69	0	-
g15098	contig_1301			0	-
g15099	contig_1302	2.07781e-11	0.814	1	F:hydrolase activity
g4816	contig_131	1.66599e-167	0.54	0	-
g4817	contig_131			0	-
g4818	contig_131	0	0.545	2	F:O-methyltransferase activity; P:methylation	-
g4819	contig_131	4.85308e-67	0.738	2	F:scytalone dehydratase activity; P:melanin metabolic process	EC:4.2.1.94
g4820	contig_131			0	-
g4821	contig_131	0	0.561	0	-
g4822	contig_131			0	-
g15100	contig_1311	1.22611e-31	0.472	0	-
g15101	contig_1312	1.72975e-58	0.528	0	-
g15102	contig_1312	0	0.701	0	-
g15103	contig_1313			0	-
g4823	contig_132	0	0.766	0	-
g4824	contig_132			0	-
g4825	contig_132	0	0.908	3	F:glycerol kinase activity; P:glycerol-3-phosphate metabolic process; P:phosphorylation	EC:2.7.1.30
g4826	contig_132			0	-
g4827	contig_132	7.78538e-175	0.782	3	P:transmembrane transport; C:integral to membrane; F:transporter activity	-
g4828	contig_132			0	-
g4829	contig_132	0	0.832	0	-
g4830	contig_132	0	0.749	0	-
g4831	contig_132			0	-
g4832	contig_132	1.39615e-152	0.759	1	F:transferase activity, transferring glycosyl groups	-
g4833	contig_132	4.3485e-57	0.583	1	F:hydrolase activity	-
g4834	contig_132	0	0.882	4	C:cytoplasm; P:tyrosyl-tRNA aminoacylation; F:tyrosine-tRNA ligase activity; F:ATP binding	EC:6.1.1.1
g4835	contig_132			0	-
g4836	contig_132	2.3494e-43	0.528571	0	-
g4837	contig_132			0	-
g15104	contig_1321	1.29222e-78	0.613	2	C:nucleus; F:DNA binding	-
g15105	contig_1324	2.94131e-11	0.66	0	-
g15106	contig_1325	1.32315e-31	0.803	0	-
g15107	contig_1328	3.14624e-102	0.491	0	-
g15108	contig_1328			0	-
g4838	contig_133	0	0.58	0	-
g4839	contig_133			0	-
g4840	contig_133			0	-
g4841	contig_133	0	0.842	0	-
g4842	contig_133	1.72176e-24	0.672	0	-
g4843	contig_133			0	-
g4844	contig_133	0	0.801	0	-
g4845	contig_133			0	-
g4846	contig_133	8.83332e-152	0.891	1	F:hydrolase activity	-
g4847	contig_133			0	-
g4848	contig_133	1.23497e-158	0.823	0	-
g4849	contig_133	0	0.896	0	-
g4850	contig_133			0	-
g4851	contig_133	3.3368e-125	0.715	0	-
g4852	contig_133	0	0.815	0	-
g4853	contig_133	9.85567e-62	0.679	0	-
g4854	contig_133	0	0.971	0	-
g4855	contig_133	4.26647e-93	0.649	1	P:transmembrane transport
g4856	contig_133	0	0.734	0	-
g4857	contig_133	0	0.834	0	-
g4858	contig_133	0.000152575	0.49	0	-
g4859	contig_133	9.7106e-31	0.508	0	-
g4860	contig_133			0	-
g4861	contig_133	6.42632e-165	0.694	4	F:DNA-dependent ATPase activity; F:ATP binding; F:damaged DNA binding; P:DNA repair	-
g4862	contig_133			0	-
g4863	contig_133	0	0.952	0	-
g4864	contig_133	0	0.779	0	-
g4865	contig_133			0	-
g4866	contig_133			0	-
g4867	contig_133	1.1048e-127	0.976	3	C:ribosome; F:structural constituent of ribosome; P:translation	-
g4868	contig_133	6.46432e-12	0.4625	0	-
g4869	contig_133	0	0.798	0	-
g4870	contig_133			0	-
g4871	contig_133			0	-
g4872	contig_133	4.39704e-141	0.809	3	F:iron ion binding; P:iron-sulfur cluster assembly; F:iron-sulfur cluster binding	-
g4873	contig_133	3.80631e-63	0.707	0	-
g4874	contig_133	1.58026e-50	0.522	0	-
g4875	contig_133			0	-
g4876	contig_133	0	0.775	0	-
g4877	contig_133			0	-
g4878	contig_133	1.45563e-25	0.839	0	-
g4879	contig_133	0	0.777	4	C:ribosome; F:structural constituent of ribosome; F:RNA binding; P:translation	-
g4880	contig_133	5.07499e-39	0.896	0	-
g4881	contig_133	0	0.724	0	-
g4882	contig_133			0	-
g4883	contig_133	0	0.946	2	P:transport; C:integral to membrane	-
g4884	contig_133	0	0.775	0	-
g4885	contig_133	0	0.872	3	F:metalloendopeptidase activity; P:proteolysis; F:zinc ion binding	EC:3.4.24.0
g4886	contig_133			0	-
g4887	contig_133	0	0.731	0	-
g15109	contig_1331	5.35424e-20	0.571	0	-
g15110	contig_1331	2.73258e-79	0.574	0	-
g15111	contig_1333			0	-
g15112	contig_1333	0	0.777	0	-
g15113	contig_1333	2.65189e-05	0.425	0	-
g15114	contig_1337	2.35608e-112	0.629	2	F:transferase activity; P:trehalose biosynthetic process	-
g15115	contig_1337	1.50443e-134	0.795	3	P:oxidation reduction; F:oxidoreductase activity; F:binding	-
g4888	contig_134	5.2804e-103	0.899	3	C:membrane; P:vesicle-mediated transport; P:intracellular protein transport	-
g4889	contig_134	0	0.722	0	-
g4890	contig_134			0	-
g4891	contig_134	8.42643e-73	0.95	3	F:structural constituent of ribosome; C:large ribosomal subunit; P:translation	-
g4892	contig_134	3.25585e-157	0.515	0	-
g4893	contig_134	3.018e-102	0.726	3	P:methylation; C:nucleus; F:methyltransferase activity	EC:2.1.1.0
g4894	contig_134	0	0.663	0	-
g4895	contig_134			0	-
g4896	contig_134	1.11467e-149	0.508	0	-
g4897	contig_134	0	0.88	6	P:nucleotide biosynthetic process; F:kinase activity; P:phosphorylation; F:ribose phosphate diphosphokinase activity; F:magnesium ion binding; P:nucleoside metabolic process	EC:2.7.6.1
g4898	contig_134	4.49531e-56	0.753	4	F:receptor activity; F:DNA-directed RNA polymerase activity; F:nucleotide binding; P:transcription, DNA-dependent	EC:2.7.7.6
g4899	contig_134	6.49983e-106	0.872	2	F:GTP binding; P:small GTPase mediated signal transduction	-
g4900	contig_134	0	0.719	0	-
g4901	contig_134	3.00194e-08	0.73	0	-
g4902	contig_134	1.28699e-55	0.762	1	F:phosphatidylinositol N-acetylglucosaminyltransferase activity	EC:2.4.1.198
g4903	contig_134	0	0.733	0	-
g4904	contig_134	0.000452675	0.775	0	-
g4905	contig_134			0	-
g4906	contig_134			0	-
g4907	contig_134	1.26519e-101	0.808	1	P:protein transport	-
g4908	contig_134	3.15349e-76	0.85	0	-
g4909	contig_134			0	-
g15116	contig_1340	2.75005e-28	0.506667	0	-
g15117	contig_1340			0	-
g15118	contig_1340	2.28045e-44	0.608	1	F:chitin binding	-
g15119	contig_1340	2.12611e-06	0.405	0	-
g15120	contig_1343	0	0.818	0	-
g15121	contig_1343	1.14153e-10	0.595	5	P:regulation of transcription, DNA-dependent; P:transcription, DNA-dependent; F:zinc ion binding; C:nucleus; F:transcription factor activity
g15122	contig_1343			0	-
g15123	contig_1343			0	-
g15124	contig_1348	0	0.595	1	F:carbon-nitrogen ligase activity, with glutamine as amido-N-donor	EC:6.3.5.0
g15125	contig_1348	4.26573e-112	0.627	1	F:hydrolase activity	-
g15126	contig_1348	1.38632e-136	0.581	3	F:ATP binding; P:protein amino acid phosphorylation; F:protein kinase activity	-
g4910	contig_135			0	-
g15127	contig_1351	2.53363e-65	0.738	0	-
g15128	contig_1358	1.01022e-44	0.842	0	-
g15129	contig_1358	0	0.597	0	-
g15130	contig_1358			0	-
g15131	contig_1358	5.90448e-33	0.859	0	-
g15132	contig_1358	3.13112e-58	0.734	0	-
g15133	contig_1358	1.33088e-28	0.736	4	F:metalloendopeptidase activity; F:zinc ion binding; P:translational initiation; F:translation initiation factor activity	EC:3.4.24.0
g15134	contig_1358			0	-
g15135	contig_1361	6.4198e-112	0.923	6	F:nucleoside-triphosphatase activity; C:membrane; F:metalloendopeptidase activity; F:ATP binding; P:proteolysis; P:protein catabolic process	EC:3.6.1.15; EC:3.4.24.0
g15136	contig_1363	1.50507e-134	0.795	3	P:oxidation reduction; F:oxidoreductase activity; F:binding	-
g15137	contig_1364	6.79833e-147	0.707	3	F:beta-galactosidase activity; P:carbohydrate metabolic process; F:cation binding	EC:3.2.1.23
g15138	contig_1373	2.80459e-31	0.897	5	P:metabolic process; F:catalytic activity; F:transferase activity, transferring acyl groups other than amino-acyl groups; F:transferase activity; F:acyltransferase activity
g15139	contig_1377			0	-
g15140	contig_1381	6.40939e-57	0.421	0	-
g15141	contig_1384			0	-
g15142	contig_1384	3.6986e-130	0.562	0	-
g15143	contig_1384			0	-
g15144	contig_1387	7.79919e-21	0.685	5	F:transcription factor activity; F:sequence-specific DNA binding; F:protein dimerization activity; C:nucleus; P:regulation of transcription, DNA-dependent	-
g15145	contig_1388			0	-
g15146	contig_1388	2.45372e-05	0.533333	0	-
g15147	contig_1388	4.33625e-128	0.629	0	-
g15148	contig_1388			0	-
g15149	contig_1389			0	-
g15150	contig_1389	4.80344e-10	0.802	0	-
g4911	contig_139	1.4698e-47	0.533333	0	-
g4912	contig_139	1.11479e-56	0.46	0	-
g4913	contig_139	6.14643e-114	0.546	0	-
g4914	contig_139	0	0.729	0	-
g4915	contig_139			0	-
g4916	contig_139			0	-
g4917	contig_139	1.27801e-150	0.629	0	-
g4918	contig_139	1.48217e-74	0.447	0	-
g4919	contig_139			0	-
g4920	contig_139	0	0.733	0	-
g4921	contig_139			0	-
g4922	contig_139			0	-
g4923	contig_139	2.31949e-77	0.697	0	-
g4924	contig_139	1.56638e-139	0.862	3	C:ribosome; F:structural constituent of ribosome; P:translation	-
g4925	contig_139			0	-
g4926	contig_139			0	-
g4927	contig_139	5.31302e-88	0.549	6	F:dihydrofolate reductase activity; F:NADP or NADPH binding; P:nucleotide biosynthetic process; P:one-carbon metabolic process; P:glycine biosynthetic process; P:oxidation reduction	EC:1.5.1.3
g4928	contig_139	2.85867e-71	0.765	7	C:cytoplasm; F:metal ion binding; F:GTP binding; P:tetrahydrobiopterin biosynthetic process; F:GTP cyclohydrolase I activity; P:one-carbon metabolic process; P:tetrahydrofolate biosynthetic process	EC:3.5.4.16
g4929	contig_139	4.54917e-62	0.499	0	-
g4930	contig_139	1.56847e-80	0.669	3	P:regulation of phosphoprotein phosphatase activity; P:regulation of signal transduction; F:phosphoprotein phosphatase inhibitor activity	-
g4931	contig_139			0	-
g4932	contig_139	0	0.671	0	-
g4933	contig_139			0	-
g4934	contig_139	0	0.882	0	-
g4935	contig_139	4.93519e-90	0.613	0	-
g4936	contig_139	2.59257e-23	0.633	1	F:zinc ion binding	-
g4937	contig_139	0	0.69	0	-
g4938	contig_139	0	0.724	3	F:endonuclease activity; P:response to UV; P:nucleotide-excision repair	-
g4939	contig_139			0	-
g4940	contig_139	0	0.61	0	-
g4941	contig_139			0	-
g4942	contig_139			0	-
g4943	contig_139	0	0.716	0	-
g4944	contig_139	0	0.971	3	C:clathrin adaptor complex; P:vesicle-mediated transport; P:intracellular protein transport	-
g4945	contig_139			0	-
g4946	contig_139	3.12637e-67	0.545	0	-
g4947	contig_139	6.9667e-74	0.57	0	-
g4948	contig_139			0	-
g4949	contig_139	7.90076e-113	0.628	0	-
g4950	contig_139			0	-
g4951	contig_139	0	0.765	0	-
g4952	contig_139			0	-
g4953	contig_139	1.19248e-116	0.775	0	-
g4954	contig_139	0	0.915	8	P:translational initiation; F:DNA binding; P:regulation of transcription factor activity; F:RNA polymerase II transcription factor activity; P:transcription initiation; F:translation initiation factor activity; F:transcription initiation factor activity; C:nucleus	-
g4955	contig_139	1.75003e-85	0.788	4	F:succinate dehydrogenase activity; C:plasma membrane succinate dehydrogenase complex; F:electron carrier activity; P:tricarboxylic acid cycle	EC:1.3.99.1
g4956	contig_139			0	-
g4957	contig_139	0	0.664	0	-
g4958	contig_139			0	-
g4959	contig_139	0	0.807	0	-
g4960	contig_139			0	-
g4961	contig_139	0	0.768	5	; C:intracellular; F:ATP binding; F:zinc ion binding; P:tRNA processing	EC:2.5.1.75
g4962	contig_139	0	0.982	4	F:P-P-bond-hydrolysis-driven protein transmembrane transporter activity; P:protein transport; C:integral to membrane; P:transmembrane transport	-
g4963	contig_139			0	-
g4964	contig_139	0	0.829	0	-
g4965	contig_139			0	-
g4966	contig_139	6.46039e-09	0.51	0	-
g4967	contig_139	3.86872e-134	0.684	0	-
g4968	contig_139			0	-
g4969	contig_139	1.63141e-131	0.844	3	F:RNA binding; P:RNA processing; F:ribonuclease III activity	EC:3.1.26.3
g4970	contig_139	0	0.466	0	-
g4971	contig_139	9.43565e-30	0.529	0	-
[truncated: 13,456 more rows]

## Sheet: Legend
Table S2: Summary of genome annotation for assembled genome Calcarisporium sp. KF525.
