# Supplementary material for: Genome Sequencing and analyses of Two Marine Fungi from the North Sea Unraveled a Plethora of Novel Biosynthetic Gene Clusters
Source: Sci Rep. 2018 Jul 5;8:10187. doi: 10.1038/s41598-018-28473-z (PMC6033941; doi:10.1038/s41598-018-28473-z)
Supplement: Supplementary file 5 — Table S4 [file 41598_2018_28473_MOESM5_ESM.xlsx]

## Sheet: Table S4
Gene ID	Contig ID	Gene length	RPKM	Expression values	Unique gene reads	Total gene reads
g1	contig_1	486	1.73098	1	1	1
g10	contig_1	1017	0	0	0	0
g11	contig_1	1401	1.20094	2	2	2
g12	contig_1	1125	0	0	0	0
g13	contig_1	1599	601.35	65	65	1143
g14	contig_1	1095	19.2068	0	0	25
g15	contig_1	1683	0	0	0	0
g16	contig_1	426	0	0	0	0
g17	contig_1	426	5.92435	2	2	3
g18	contig_1	351	2089.96	466	466	872
g19	contig_1	2052	1.63988	4	4	4
g2	contig_1	3267	0	0	0	0
g20	contig_1	2892	0	0	0	0
g21	contig_1	324	0	0	0	0
g22	contig_1	6672	1.0087	8	8	8
g23	contig_1	2079	0	0	0	0
g24	contig_1	537	0	0	0	0
g25	contig_1	507	0	0	0	0
g26	contig_1	852	0	0	0	0
g27	contig_1	825	0	0	0	0
g3	contig_1	1074	0	0	0	0
g4	contig_1	1341	2.50935	4	4	4
g5	contig_1	510	0	0	0	0
g6	contig_1	2877	63.4525	217	217	217
g7	contig_1	1488	0.565362	1	1	1
g8	contig_1	543	0	0	0	0
g9	contig_1	1959	0	0	0	0
g161	contig_10	888	171.473	75	75	181
g162	contig_10	789	0	0	0	0
g163	contig_10	624	2.69634	2	2	2
g164	contig_10	3663	0.688991	2	2	3
g165	contig_10	639	9.21566	0	0	7
g166	contig_10	324	0	0	0	0
g167	contig_10	2970	5.38179	0	0	19
g168	contig_10	882	95.3807	0	0	100
g169	contig_10	1308	0.643164	0	0	1
g170	contig_10	426	0	0	0	0
g171	contig_10	1893	0	0	0	0
g172	contig_10	342	0	0	0	0
g173	contig_10	1572	1.0703	2	2	2
g174	contig_10	882	0	0	0	0
g175	contig_10	1932	0	0	0	0
g176	contig_10	1977	0.425523	0	0	1
g177	contig_10	2169	0	0	0	0
g178	contig_10	1053	0	0	0	0
g179	contig_10	447	0	0	0	0
g180	contig_10	4596	0	0	0	0
g181	contig_10	1740	0	0	0	0
g182	contig_10	1296	0	0	0	0
g183	contig_10	696	1.2087	0	0	1
g184	contig_10	1545	0.544504	1	1	1
g185	contig_10	1119	1.50359	0	0	2
g186	contig_10	2634	18.5243	38	38	58
g187	contig_10	696	0	0	0	0
g188	contig_10	693	1.21394	1	1	1
g189	contig_10	453	0	0	0	0
g190	contig_10	1257	79.6418	40	40	119
g191	contig_10	573	7.34082	0	0	5
g192	contig_10	1215	0	0	0	0
g193	contig_10	492	0	0	0	0
g194	contig_10	1254	0	0	0	0
g195	contig_10	501	0	0	0	0
g196	contig_10	3498	0	0	0	0
g197	contig_10	1134	0	0	0	0
g198	contig_10	1218	0	0	0	0
g199	contig_10	1122	0	0	0	0
g200	contig_10	1422	0	0	0	0
g201	contig_10	981	0	0	0	0
g202	contig_10	540	0	0	0	0
g203	contig_10	675	0	0	0	0
g204	contig_10	801	8.40208	8	8	8
g205	contig_10	2676	0.314371	0	0	1
g206	contig_10	2613	0.321951	1	1	1
g207	contig_10	918	0	0	0	0
g208	contig_10	573	0	0	0	0
g209	contig_10	1659	0	0	0	0
g210	contig_10	1068	0	0	0	0
g211	contig_10	1659	0	0	0	0
g212	contig_10	1533	0	0	0	0
g213	contig_10	672	0	0	0	0
g214	contig_10	2043	0	0	0	0
g215	contig_10	1473	0	0	0	0
g216	contig_10	1788	131.27	234	234	279
g217	contig_10	513	3.27976	0	0	2
g218	contig_10	1167	0	0	0	0
g219	contig_10	504	0	0	0	0
g220	contig_10	1986	0	0	0	0
g221	contig_10	1098	1.53235	2	2	2
g222	contig_10	1740	0	0	0	0
g223	contig_10	1425	0	0	0	0
g224	contig_10	1395	2.41221	4	4	4
g225	contig_10	1164	0	0	0	0
g226	contig_10	1434	0	0	0	0
g227	contig_10	1554	0	0	0	0
g228	contig_10	696	0	0	0	0
g229	contig_10	1305	0	0	0	0
g230	contig_10	1518	0	0	0	0
g231	contig_10	3156	0	0	0	0
g232	contig_10	3087	0.545033	1	1	2
g233	contig_10	891	0	0	0	0
g234	contig_10	288	0	0	0	0
g235	contig_10	4194	0	0	0	0
g236	contig_10	444	0	0	0	0
g237	contig_10	1584	61.6073	116	116	116
g238	contig_10	1578	0	0	0	0
g239	contig_10	1161	0	0	0	0
g240	contig_10	3117	0.539787	2	2	2
g241	contig_10	1098	0	0	0	0
g242	contig_10	1035	12.1921	15	15	15
g243	contig_10	1386	0	0	0	0
g244	contig_10	1005	13.3932	16	16	16
g245	contig_10	783	0	0	0	0
g246	contig_10	1821	0	0	0	0
g247	contig_10	1995	0	0	0	0
g248	contig_10	1137	0	0	0	0
g249	contig_10	2547	0	0	0	0
g250	contig_10	2088	0	0	0	0
g251	contig_10	1305	0	0	0	0
g252	contig_10	906	0	0	0	0
g253	contig_10	1407	0	0	0	0
g254	contig_10	891	0	0	0	0
g255	contig_10	831	0	0	0	0
g256	contig_10	399	0	0	0	0
g257	contig_10	2634	0	0	0	0
g258	contig_10	1191	0	0	0	0
g259	contig_10	969	0	0	0	0
g260	contig_10	516	0	0	0	0
g261	contig_10	492	0	0	0	0
g262	contig_10	399	0	0	0	0
g263	contig_10	1926	0	0	0	0
g264	contig_10	396	0	0	0	0
g265	contig_10	1167	0	0	0	0
g266	contig_10	1533	0	0	0	0
g267	contig_10	1326	0	0	0	0
g268	contig_10	1374	0	0	0	0
g3630	contig_100	327	0	0	0	0
g3631	contig_100	264	0	0	0	0
g3632	contig_100	1230	0	0	0	0
g3633	contig_100	258	0	0	0	0
g3634	contig_100	783	0	0	0	0
g3635	contig_100	2232	0	0	0	0
g3636	contig_100	972	0	0	0	0
g3637	contig_100	1188	0.70813	1	1	1
g3638	contig_100	5100	0	0	0	0
g3639	contig_100	330	0	0	0	0
g3640	contig_100	465	0	0	0	0
g3641	contig_100	1677	0	0	0	0
g3642	contig_100	7647	0	0	0	0
g3643	contig_100	834	0	0	0	0
g3644	contig_100	1089	0	0	0	0
g3645	contig_100	2439	0	0	0	0
g3646	contig_100	402	0	0	0	0
g3647	contig_100	1380	0	0	0	0
g3648	contig_100	921	0	0	0	0
g3649	contig_100	2067	0	0	0	0
g3650	contig_100	1329	0	0	0	0
g3651	contig_100	1542	0	0	0	0
g3652	contig_100	408	0	0	0	0
g3653	contig_100	1557	0	0	0	0
g3654	contig_100	390	0	0	0	0
g3655	contig_100	960	0	0	0	0
g3656	contig_100	1812	0	0	0	0
g3657	contig_100	687	0	0	0	0
g3658	contig_100	963	0	0	0	0
g3659	contig_100	558	0	0	0	0
g3660	contig_100	384	0	0	0	0
g3661	contig_100	2124	0	0	0	0
g3662	contig_100	765	0	0	0	0
g3663	contig_100	474	1.77481	1	1	1
g3664	contig_100	2139	0	0	0	0
g3665	contig_100	5265	0.319566	2	2	2
g3666	contig_100	801	0	0	0	0
g14753	contig_1001	1209	0	0	0	0
g14754	contig_1001	1803	0	0	0	0
g14755	contig_1001	1356	0	0	0	0
g14756	contig_1001	1680	0	0	0	0
g14757	contig_1001	405	0	0	0	0
g14758	contig_1002	1566	0	0	0	0
g14759	contig_1002	1122	2.24935	3	3	3
g14760	contig_1002	1503	0	0	0	0
g14761	contig_1002	978	0	0	0	0
g14762	contig_1004	381	0	0	0	0
g14763	contig_1004	1425	0	0	0	0
g14764	contig_1006	1569	0	0	0	0
g14765	contig_1006	561	0	0	0	0
g3667	contig_101	588	0	0	0	0
g3668	contig_101	987	0	0	0	0
g3669	contig_101	1062	0	0	0	0
g3670	contig_101	4545	0	0	0	0
g3671	contig_101	1293	0	0	0	0
g3672	contig_101	747	0	0	0	0
g3673	contig_101	2544	0	0	0	0
g3674	contig_101	441	0	0	0	0
g3675	contig_101	645	0	0	0	0
g3676	contig_101	4734	0.355411	2	2	2
g3677	contig_101	1002	0	0	0	0
g3678	contig_101	2046	0	0	0	0
g3679	contig_101	429	0	0	0	0
g3680	contig_101	1461	0	0	0	0
g3681	contig_101	873	0	0	0	0
g3682	contig_101	1953	0	0	0	0
g3683	contig_101	1146	0	0	0	0
g3684	contig_101	1488	0	0	0	0
g3685	contig_101	1563	0	0	0	0
g3686	contig_101	1203	0	0	0	0
g3687	contig_101	2088	0	0	0	0
g3688	contig_101	423	0	0	0	0
g3689	contig_101	1605	0	0	0	0
g3690	contig_101	1383	0	0	0	0
g3691	contig_101	441	0	0	0	0
g3692	contig_101	357	0	0	0	0
g3693	contig_101	1026	0	0	0	0
g3694	contig_101	5991	0	0	0	0
g3695	contig_101	699	0	0	0	0
g3696	contig_101	399	0	0	0	0
g3697	contig_101	1419	0	0	0	0
g3698	contig_101	1092	0	0	0	0
g3699	contig_101	1785	0.471293	1	1	1
g3700	contig_101	1230	0	0	0	0
g3701	contig_101	438	0	0	0	0
g3702	contig_101	528	0	0	0	0
g3703	contig_101	327	0	0	0	0
g3704	contig_101	639	0	0	0	0
g3705	contig_101	780	0	0	0	0
g3706	contig_101	858	0	0	0	0
g3707	contig_101	699	0	0	0	0
g3708	contig_101	1815	0.927006	2	2	2
g3709	contig_101	825	2.03941	2	2	2
g3710	contig_101	2688	0.938904	2	2	3
g3711	contig_101	1035	0	0	0	0
g3712	contig_101	651	1.29225	0	0	1
g3713	contig_101	450	3.73892	2	2	2
g3714	contig_101	2517	0	0	0	0
g3715	contig_101	363	0	0	0	0
g3716	contig_101	1710	2.95178	0	0	6
g3717	contig_101	2550	75.2184	41	41	228
g3718	contig_101	1488	44.6636	13	13	79
g3719	contig_101	1350	2.49262	0	0	4
g3720	contig_101	1329	11.394	0	0	18
g3721	contig_101	1293	9.10875	0	0	14
g3722	contig_101	1431	0	0	0	0
g3723	contig_101	1815	1.85401	0	0	4
g3724	contig_101	2436	0.345344	0	0	1
g3725	contig_101	606	2.77643	2	2	2
g3726	contig_101	1041	1.61625	2	2	2
g3727	contig_101	342	0	0	0	0
g3728	contig_101	1545	0	0	0	0
g3729	contig_101	1674	59.8027	0	0	119
g3730	contig_101	1647	66.4017	0	0	130
g3731	contig_101	1452	0	0	0	0
g3732	contig_101	1695	0	0	0	0
g3733	contig_101	1062	0	0	0	0
g3734	contig_101	510	0	0	0	0
g3735	contig_101	3228	0	0	0	0
g3736	contig_101	588	0	0	0	0
g3737	contig_101	1557	0	0	0	0
g3738	contig_101	1008	0	0	0	0
g3739	contig_101	3192	0	0	0	0
g3740	contig_101	2187	0	0	0	0
g3741	contig_101	273	0	0	0	0
g3742	contig_101	1083	0	0	0	0
g3743	contig_101	1167	0	0	0	0
g3744	contig_101	1836	0	0	0	0
g3745	contig_101	1116	0	0	0	0
g3746	contig_101	1566	0	0	0	0
g3747	contig_101	675	0	0	0	0
g3748	contig_101	7311	0	0	0	0
g3749	contig_101	2091	0	0	0	0
g3750	contig_101	852	0	0	0	0
g3751	contig_101	567	8.9022	0	0	6
g3752	contig_101	816	0	0	0	0
g3753	contig_101	1572	0	0	0	0
g3754	contig_101	1818	0	0	0	0
g3755	contig_101	408	0	0	0	0
g3756	contig_101	261	0	0	0	0
g3757	contig_101	2145	0	0	0	0
g3758	contig_101	1164	0	0	0	0
g3759	contig_101	567	0	0	0	0
g3760	contig_101	1185	0	0	0	0
g3761	contig_101	1905	0	0	0	0
g3762	contig_101	870	0	0	0	0
g3763	contig_101	2343	0	0	0	0
g3764	contig_101	624	0	0	0	0
g3765	contig_101	1575	0	0	0	0
g3766	contig_101	459	0	0	0	0
g3767	contig_101	849	0	0	0	0
g3768	contig_101	636	0	0	0	0
g3769	contig_101	1131	0	0	0	0
g3770	contig_101	1380	0	0	0	0
g3771	contig_101	333	7.5789	3	3	3
g3772	contig_101	507	0	0	0	0
g3773	contig_101	528	0	0	0	0
g3774	contig_101	1608	1.56951	1	1	3
g3775	contig_101	1083	0.776785	0	0	1
g3776	contig_101	1182	0	0	0	0
g3777	contig_101	552	0	0	0	0
g14766	contig_1011	279	4905.83	1627	1627	1627
g14767	contig_1011	3429	0	0	0	0
g14768	contig_1011	558	0	0	0	0
g14769	contig_1011	375	0	0	0	0
g14770	contig_1011	1011	0.832105	1	1	1
g14771	contig_1012	1923	0	0	0	0
g14772	contig_1012	1506	0	0	0	0
g14773	contig_1012	891	0	0	0	0
g3778	contig_102	2355	0.357222	0	0	1
g3779	contig_102	1635	2.57265	0	0	5
g3780	contig_102	1989	0.84591	2	2	2
g3781	contig_102	750	0	0	0	0
g3782	contig_102	1098	0	0	0	0
g3783	contig_102	822	0	0	0	0
g3784	contig_102	1881	0	0	0	0
g3785	contig_102	852	1.97478	0	0	2
g3786	contig_102	969	477.494	550	550	550
g3787	contig_102	498	0	0	0	0
g3788	contig_102	1476	0	0	0	0
g3789	contig_102	327	0	0	0	0
g3790	contig_102	2193	0	0	0	0
g3791	contig_102	384	0	0	0	0
g3792	contig_102	546	0	0	0	0
g3793	contig_102	498	0	0	0	0
g3794	contig_102	2505	0	0	0	0
g3795	contig_102	3999	0	0	0	0
g3796	contig_102	534	0	0	0	0
g3797	contig_102	531	0	0	0	0
g3798	contig_102	360	0	0	0	0
g3799	contig_102	2049	0.41057	1	1	1
g3800	contig_102	1404	65.3113	24	24	109
g3801	contig_102	819	6.16306	0	0	6
g3802	contig_102	1422	0	0	0	0
g3803	contig_102	567	0	0	0	0
g3804	contig_102	510	0	0	0	0
g14774	contig_1029	755	0	0	0	0
g3805	contig_103	1599	0	0	0	0
g3806	contig_103	990	0	0	0	0
g3807	contig_103	1464	0	0	0	0
g3808	contig_103	1104	0	0	0	0
g3809	contig_103	2022	0	0	0	0
g3810	contig_103	7605	0	0	0	0
g3811	contig_103	2016	0	0	0	0
g3812	contig_103	411	0	0	0	0
g3813	contig_103	1461	0	0	0	0
g3814	contig_103	627	0	0	0	0
g3815	contig_103	4578	0	0	0	0
g3816	contig_103	4254	0	0	0	0
g3817	contig_103	1830	0	0	0	0
g3818	contig_103	819	0	0	0	0
g3819	contig_103	1812	0	0	0	0
g3820	contig_103	807	0	0	0	0
g3821	contig_103	1575	0	0	0	0
g3822	contig_103	1116	0	0	0	0
g3823	contig_103	1176	0	0	0	0
g3824	contig_103	1557	0	0	0	0
g3825	contig_103	1182	0	0	0	0
g3826	contig_103	1551	0	0	0	0
g3827	contig_103	885	0	0	0	0
g3828	contig_103	1512	0	0	0	0
g3829	contig_103	846	0	0	0	0
g3830	contig_103	2154	0	0	0	0
g3831	contig_103	807	0	0	0	0
g3832	contig_103	2430	0	0	0	0
g3833	contig_103	1719	0	0	0	0
g3834	contig_103	2481	11.1896	16	16	33
g3835	contig_103	873	0	0	0	0
g3836	contig_103	591	1.42345	0	0	1
g3837	contig_103	3792	0.665552	0	0	3
g3838	contig_103	1254	0	0	0	0
g3839	contig_103	1392	1.81306	0	0	3
g3840	contig_103	2247	4.86709	1	1	13
g3841	contig_103	1764	3.33833	0	0	7
g3842	contig_103	1590	93.6495	91	91	177
g3843	contig_103	396	0	0	0	0
g3844	contig_103	1587	0	0	0	0
g3845	contig_103	474	0	0	0	0
g3846	contig_103	2154	0	0	0	0
g3847	contig_103	717	0	0	0	0
g3848	contig_103	1119	0	0	0	0
g3849	contig_103	849	0	0	0	0
g3850	contig_103	2490	0	0	0	0
g3851	contig_103	984	0	0	0	0
g3852	contig_103	531	0	0	0	0
g3853	contig_103	840	0	0	0	0
g14775	contig_1032	519	0	0	0	0
g14776	contig_1032	414	0	0	0	0
g14777	contig_1032	837	0	0	0	0
g14778	contig_1032	309	0	0	0	0
g14779	contig_1032	438	0	0	0	0
g14780	contig_1032	231	0	0	0	0
g14781	contig_1035	1743	0	0	0	0
g14782	contig_1035	483	0	0	0	0
g14783	contig_1035	1284	0	0	0	0
g14784	contig_1035	747	0	0	0	0
g14785	contig_1035	999	4.2105	0	0	5
g14786	contig_1035	1416	5398.67	1357	1357	9087
g14787	contig_1035	3081	1.36524	5	5	5
g14788	contig_1035	1680	0	0	0	0
g14789	contig_1039	2082	0.808125	2	2	2
g3854	contig_104	738	0	0	0	0
g3855	contig_104	1353	0	0	0	0
g3856	contig_104	1284	17.0348	13	13	26
g3857	contig_104	336	0	0	0	0
g3858	contig_104	873	0	0	0	0
g3859	contig_104	1002	0	0	0	0
g3860	contig_104	1566	0	0	0	0
g3861	contig_104	942	0	0	0	0
g3862	contig_104	6687	10.5676	65	65	84
g3863	contig_104	2424	1.38821	0	0	4
g3864	contig_104	1884	0	0	0	0
g3865	contig_104	1203	0	0	0	0
g3866	contig_104	1053	0	0	0	0
g3867	contig_104	2352	7.51123	2	2	21
g3868	contig_104	786	18.1951	0	0	17
g3869	contig_104	1359	0	0	0	0
g3870	contig_104	1092	0	0	0	0
g3871	contig_104	1182	1.42345	2	2	2
g3872	contig_104	798	0	0	0	0
g3873	contig_104	1074	0.783294	1	1	1
g3874	contig_104	579	0	0	0	0
g3875	contig_104	840	0	0	0	0
g3876	contig_104	918	0	0	0	0
g3877	contig_104	873	0.96364	1	1	1
g3878	contig_104	927	9.07506	10	10	10
g3879	contig_104	6087	0.691028	0	0	5
g3880	contig_104	1233	4.776	0	0	7
g3881	contig_104	588	28.6142	19	19	20
g3882	contig_104	441	0	0	0	0
g3883	contig_104	1719	0	0	0	0
g3884	contig_104	1248	5.39268	8	8	8
g3885	contig_104	267	0	0	0	0
g3886	contig_104	612	0	0	0	0
g3887	contig_104	465	0	0	0	0
g3888	contig_104	1854	0	0	0	0
g3889	contig_104	2250	0	0	0	0
g3890	contig_104	984	0	0	0	0
g3891	contig_104	1368	0.614955	1	1	1
g3892	contig_104	546	18.4892	12	12	12
g3893	contig_104	918	1623.87	1772	1772	1772
g3894	contig_104	2400	0	0	0	0
g3895	contig_104	1257	0	0	0	0
g3896	contig_104	660	0	0	0	0
g3897	contig_104	2754	0	0	0	0
g3898	contig_104	2343	0.718103	2	2	2
g3899	contig_104	612	0	0	0	0
g3900	contig_104	519	0	0	0	0
g3901	contig_104	2100	8.81318	15	15	22
g3902	contig_104	1656	0.508006	0	0	1
g3903	contig_104	1935	74.3437	171	171	171
g3904	contig_104	1080	0	0	0	0
g3905	contig_104	1830	0	0	0	0
g3906	contig_104	1803	0	0	0	0
g3907	contig_104	1290	0	0	0	0
g3908	contig_104	495	0	0	0	0
g3909	contig_104	696	0	0	0	0
g3910	contig_104	1578	0	0	0	0
g3911	contig_104	300	0	0	0	0
g14790	contig_1041	1218	0.690688	1	1	1
g14791	contig_1041	702	0	0	0	0
g14792	contig_1043	4620	0.910452	0	0	5
g14793	contig_1043	903	0	0	0	0
g14794	contig_1043	258	0	0	0	0
g14795	contig_1043	1104	19.0502	0	0	25
g14796	contig_1045	339	0	0	0	0
g14797	contig_1045	1083	0	0	0	0
g14798	contig_1045	8763	0	0	0	0
g14799	contig_1045	1371	0	0	0	0
g3912	contig_105	1809	137.652	1	1	296
g3913	contig_105	1803	72.3211	0	0	155
g3914	contig_105	252	0	0	0	0
g3915	contig_105	576	8.7631	5	5	6
g3916	contig_105	1290	1.30428	1	1	2
g3917	contig_105	4257	0	0	0	0
g3918	contig_105	576	0	0	0	0
g3919	contig_105	1851	0	0	0	0
g3920	contig_105	1398	0	0	0	0
g3921	contig_105	1788	0	0	0	0
g3922	contig_105	420	0	0	0	0
g3923	contig_105	5634	0.149318	0	0	1
g3924	contig_105	2190	0.384136	0	0	1
g3925	contig_105	2094	0	0	0	0
g3926	contig_105	657	0	0	0	0
g3927	contig_105	840	90.1348	90	90	90
g3928	contig_105	981	0	0	0	0
g3929	contig_105	363	0	0	0	0
g3930	contig_105	369	0	0	0	0
g3931	contig_105	1989	1.26887	1	1	3
g3932	contig_105	318	2.64547	1	1	1
g3933	contig_105	1809	1.86016	3	3	4
g3934	contig_105	810	0	0	0	0
g3935	contig_105	561	0	0	0	0
g3936	contig_105	2331	0.3609	1	1	1
g3937	contig_105	1059	0	0	0	0
g3938	contig_105	759	0	0	0	0
g3939	contig_105	435	0	0	0	0
g3940	contig_105	4281	0	0	0	0
g3941	contig_105	720	0	0	0	0
g3942	contig_106	260	6.47122	2	2	2
g3943	contig_106	1671	0	0	0	0
g3944	contig_106	1155	0	0	0	0
g3945	contig_106	903	1.86325	0	0	2
g3946	contig_106	4578	9.9231	54	54	54
g3947	contig_106	2082	0	0	0	0
g3948	contig_106	1953	0	0	0	0
g3949	contig_106	2058	0	0	0	0
g3950	contig_106	738	0	0	0	0
g3951	contig_106	1227	0	0	0	0
g3952	contig_106	2364	0	0	0	0
g3953	contig_106	1698	0	0	0	0
g14800	contig_1061	1650	0	0	0	0
g14801	contig_1061	735	0	0	0	0
g14802	contig_1061	1455	0	0	0	0
g14803	contig_1063	1143	0	0	0	0
g14804	contig_1063	564	0	0	0	0
g14805	contig_1064	414	0	0	0	0
g14806	contig_1064	912	35.9748	0	0	39
g14807	contig_1064	2160	6.23154	0	0	16
g14808	contig_1064	816	0	0	0	0
g14809	contig_1064	750	0	0	0	0
g14810	contig_1064	939	0	0	0	0
g14811	contig_1064	783	0	0	0	0
g14812	contig_1064	942	0	0	0	0
g14813	contig_1064	1023	0	0	0	0
g14814	contig_1065	1398	0	0	0	0
g14815	contig_1065	1605	0	0	0	0
g14816	contig_1065	1806	0.931626	2	2	2
g14817	contig_1065	690	0	0	0	0
g14818	contig_1065	1776	0	0	0	0
g14819	contig_1069	748	0	0	0	0
g14820	contig_1069	1803	0	0	0	0
g14821	contig_1069	2367	0	0	0	0
g3954	contig_107	324	0	0	0	0
g3955	contig_107	1209	2.78332	4	4	4
g3956	contig_107	5121	0	0	0	0
g3957	contig_107	294	0	0	0	0
g3958	contig_107	2004	0	0	0	0
g3959	contig_107	3846	0.218736	0	0	1
g3960	contig_107	909	687.629	448	448	743
g3961	contig_107	2739	10.4428	34	34	34
g3962	contig_107	1944	0	0	0	0
g3963	contig_107	648	0	0	0	0
g3964	contig_107	510	0	0	0	0
g3965	contig_107	639	0	0	0	0
g3966	contig_107	1599	165.726	169	169	315
g3967	contig_107	843	0	0	0	0
g3968	contig_107	2415	0	0	0	0
g3969	contig_107	2928	0	0	0	0
g3970	contig_107	954	0	0	0	0
g3971	contig_107	2091	0	0	0	0
g3972	contig_107	2445	0.688146	2	2	2
g3973	contig_107	915	57.0033	0	0	62
g3974	contig_107	408	313.41	0	0	152
g3975	contig_107	1242	0	0	0	0
g3976	contig_107	612	0	0	0	0
g3977	contig_107	3333	0.504805	1	1	2
g3978	contig_107	1632	0	0	0	0
g3979	contig_107	1509	20.6273	37	37	37
g3980	contig_107	357	0	0	0	0
g3981	contig_107	630	233.683	175	175	175
g3982	contig_107	771	0	0	0	0
g3983	contig_107	2145	0	0	0	0
g3984	contig_107	1869	0	0	0	0
g3985	contig_107	393	0	0	0	0
g3986	contig_107	2613	6.11707	12	12	19
g3987	contig_107	582	8.67276	0	0	6
g3988	contig_107	864	0	0	0	0
g3989	contig_107	987	0	0	0	0
g3990	contig_107	1221	0	0	0	0
g3991	contig_107	3219	9.93097	38	38	38
g3992	contig_107	471	0	0	0	0
g3993	contig_107	4614	1.09396	6	6	6
g3994	contig_107	627	0	0	0	0
g3995	contig_107	1065	1.57983	2	2	2
g3996	contig_107	804	9809.44	5628	5628	9375
g3997	contig_107	579	7.26475	1	1	5
g3998	contig_107	516	0	0	0	0
g3999	contig_107	294	17.1685	6	6	6
g14822	contig_1070	642	0	0	0	0
g14823	contig_1070	936	0	0	0	0
g14824	contig_1070	1863	0	0	0	0
g14825	contig_1070	819	0	0	0	0
g14826	contig_1070	1803	0	0	0	0
g14827	contig_1070	1458	0	0	0	0
g14828	contig_1070	1347	0.624542	1	1	1
g14829	contig_1071	612	0	0	0	0
g14830	contig_1071	436	0	0	0	0
g14831	contig_1072	1326	0	0	0	0
g14832	contig_1072	696	0	0	0	0
g14833	contig_1072	933	0	0	0	0
g14834	contig_1072	3387	0.248379	1	1	1
g14835	contig_1072	819	0	0	0	0
g14836	contig_1073	4272	6.49848	33	33	33
g14837	contig_1073	537	0	0	0	0
g14838	contig_1073	810	0	0	0	0
g14839	contig_1073	2991	0.281263	1	1	1
g14840	contig_1073	1095	0	0	0	0
g14841	contig_1073	2943	10.0048	21	21	35
g14842	contig_1073	1824	0.461216	0	0	1
g14843	contig_1073	1578	2.13247	4	4	4
g14844	contig_1074	321	0	0	0	0
g14845	contig_1075	777	0	0	0	0
g14846	contig_1075	1137	0	0	0	0
g14847	contig_1076	648	0	0	0	0
g14848	contig_1076	855	0	0	0	0
g14849	contig_1076	852	0	0	0	0
g14850	contig_1076	1167	0	0	0	0
g14851	contig_1076	438	0	0	0	0
g14852	contig_1078	500	3.36503	2	2	2
g4000	contig_108	726	0	0	0	0
g4001	contig_108	657	0	0	0	0
g4002	contig_108	1974	0	0	0	0
g4003	contig_108	1701	0	0	0	0
g4004	contig_108	519	0	0	0	0
g4005	contig_108	471	1.78611	1	1	1
g4006	contig_108	1326	0	0	0	0
g4007	contig_108	1260	0	0	0	0
g4008	contig_108	1380	18.8978	6	6	31
g4009	contig_108	1275	2.63924	0	0	4
g4010	contig_108	3078	0.546626	2	2	2
g4011	contig_108	1473	0	0	0	0
g4012	contig_108	909	0	0	0	0
g4013	contig_108	852	751.405	159	159	761
g4014	contig_108	1611	1.56659	0	0	3
g4015	contig_108	4449	3.5927	7	7	19
g4016	contig_108	1344	1.25187	0	0	2
g4017	contig_108	228	0	0	0	0
g4018	contig_108	1707	0.492828	1	1	1
g4019	contig_108	3138	0.536175	2	2	2
g4020	contig_108	1449	1.16116	1	1	2
g4021	contig_108	678	1.24079	0	0	1
g4022	contig_108	3987	0	0	0	0
g4023	contig_108	1137	0	0	0	0
g4024	contig_108	489	0	0	0	0
g14853	contig_1082	640	0	0	0	0
g14854	contig_1083	1320	0	0	0	0
g14855	contig_1086	459	0	0	0	0
g14856	contig_1086	924	0	0	0	0
g14857	contig_1086	954	0	0	0	0
g14858	contig_1086	357	0	0	0	0
g14859	contig_1088	961	3.50159	4	4	4
g14860	contig_1089	2555	1.31704	2	2	4
g14861	contig_1089	927	0	0	0	0
g14862	contig_1089	915	0	0	0	0
g14863	contig_1089	834	0	0	0	0
g4025	contig_109	612	0	0	0	0
g4026	contig_109	249	0	0	0	0
g4027	contig_109	1413	0	0	0	0
g4028	contig_109	657	0	0	0	0
g4029	contig_109	462	0	0	0	0
g4030	contig_109	426	0	0	0	0
g4031	contig_109	1119	0	0	0	0
g4032	contig_109	511	0	0	0	0
g14864	contig_1090	543	0	0	0	0
g14865	contig_1090	420	0	0	0	0
g14866	contig_1092	759	0	0	0	0
g14867	contig_1092	1014	0	0	0	0
g14868	contig_1092	1602	0	0	0	0
g14869	contig_1092	1353	0	0	0	0
g14870	contig_1092	1614	0	0	0	0
g14871	contig_1093	2013	0	0	0	0
g14872	contig_1093	765	0	0	0	0
g14873	contig_1093	3873	0	0	0	0
g14874	contig_1093	1734	0	0	0	0
g14875	contig_1093	492	0	0	0	0
g14876	contig_1094	369	0	0	0	0
g14877	contig_1094	291	0	0	0	0
g269	contig_11	3180	0.529093	2	2	2
g270	contig_11	456	0	0	0	0
g271	contig_11	1110	0	0	0	0
g272	contig_11	567	0	0	0	0
g273	contig_11	1842	0	0	0	0
g274	contig_11	405	0	0	0	0
g275	contig_11	552	0	0	0	0
g276	contig_11	732	0	0	0	0
g277	contig_11	1875	0	0	0	0
g278	contig_11	1266	0	0	0	0
g279	contig_11	1383	0	0	0	0
g280	contig_11	927	0	0	0	0
g281	contig_11	1734	0	0	0	0
g282	contig_11	3969	0.211957	1	1	1
g283	contig_11	1971	60.1813	1	1	141
g284	contig_11	843	130.729	0	0	131
g285	contig_11	3192	0	0	0	0
g286	contig_11	726	0	0	0	0
g287	contig_11	780	0	0	0	0
g288	contig_11	2241	0	0	0	0
g289	contig_11	1353	0	0	0	0
g290	contig_11	1992	0.844637	2	2	2
g291	contig_11	1905	0	0	0	0
g292	contig_11	534	0	0	0	0
g293	contig_11	597	0	0	0	0
g294	contig_11	771	0	0	0	0
g295	contig_11	357	0	0	0	0
g296	contig_11	462	0	0	0	0
g297	contig_11	927	5.44504	0	0	6
g298	contig_11	942	7.14444	0	0	8
g299	contig_11	1380	0	0	0	0
g300	contig_11	513	0	0	0	0
g301	contig_11	2697	1.55962	5	5	5
g302	contig_11	369	0	0	0	0
g303	contig_11	762	0	0	0	0
g304	contig_11	1158	727.928	498	498	1002
g305	contig_11	984	15.3889	7	7	18
g306	contig_11	1197	0	0	0	0
g307	contig_11	3543	0.474885	2	2	2
g308	contig_11	1212	0	0	0	0
g309	contig_11	1599	0	0	0	0
g310	contig_11	1287	0	0	0	0
g311	contig_11	1596	7.37946	14	14	14
g312	contig_11	558	0	0	0	0
g313	contig_11	1482	0	0	0	0
g314	contig_11	1746	0	0	0	0
g315	contig_11	1398	0	0	0	0
g316	contig_11	360	0	0	0	0
g317	contig_11	1041	2.42437	0	0	3
g318	contig_11	1512	1.11278	0	0	2
g319	contig_11	1677	0	0	0	0
g320	contig_11	1338	1.25749	0	0	2
g321	contig_11	540	166.694	10	10	107
g322	contig_11	891	0	0	0	0
g323	contig_11	954	0	0	0	0
g324	contig_11	1218	1.38138	0	0	2
g325	contig_11	1251	4.03481	1	1	6
g326	contig_11	960	0	0	0	0
g327	contig_11	951	0	0	0	0
g328	contig_11	2169	3.4907	9	9	9
g329	contig_11	1338	1.25749	2	2	2
g330	contig_11	2835	17.5077	59	59	59
g331	contig_11	447	0	0	0	0
g332	contig_11	981	1.7151	2	2	2
g333	contig_11	897	0	0	0	0
g334	contig_11	201	12.5561	3	3	3
g335	contig_11	1194	0	0	0	0
g336	contig_11	624	0	0	0	0
g337	contig_11	3156	0	0	0	0
g338	contig_11	264	0	0	0	0
g339	contig_11	5274	0	0	0	0
g340	contig_11	831	0	0	0	0
g341	contig_11	702	15.5789	13	13	13
g4033	contig_110	564	0	0	0	0
g4034	contig_110	2028	0	0	0	0
g4035	contig_110	339	0	0	0	0
g4036	contig_110	2841	2.07279	6	6	7
g4037	contig_110	1245	0	0	0	0
g4038	contig_110	1074	0	0	0	0
g4039	contig_110	885	5.70344	6	6	6
g4040	contig_110	1776	1.89473	4	4	4
g4041	contig_110	651	0	0	0	0
g4042	contig_110	1695	0	0	0	0
g14878	contig_1100	599	0	0	0	0
g14879	contig_1101	11589	0.290364	4	4	4
g14880	contig_1101	684	0	0	0	0
g14881	contig_1101	660	0	0	0	0
g14882	contig_1101	1170	0	0	0	0
g14883	contig_1101	1224	0	0	0	0
g14884	contig_1101	687	0	0	0	0
g14885	contig_1105	1032	0	0	0	0
g14886	contig_1105	1369	0	0	0	0
g14887	contig_1105	1200	0	0	0	0
g14888	contig_1107	2529	0	0	0	0
g14889	contig_1107	1038	0	0	0	0
g14890	contig_1107	1023	0	0	0	0
g14891	contig_1107	1272	0	0	0	0
g14892	contig_1108	1506	0	0	0	0
g14893	contig_1108	633	0	0	0	0
g14894	contig_1108	1230	0	0	0	0
g14895	contig_1108	2847	1.18196	0	0	4
g14896	contig_1108	279	0	0	0	0
g14897	contig_1108	1338	33.3234	6	6	53
g14898	contig_1108	516	405.956	228	228	249
g14899	contig_1108	582	1.44546	1	1	1
g14900	contig_1108	1740	0	0	0	0
g14901	contig_1108	831	0	0	0	0
g14902	contig_1108	1176	0	0	0	0
g14903	contig_1108	1008	0	0	0	0
g14904	contig_1108	1242	759.977	645	645	1122
g14905	contig_1109	426	0	0	0	0
g4043	contig_111	4479	0	0	0	0
g4044	contig_111	627	0	0	0	0
g4045	contig_111	675	0	0	0	0
g4046	contig_111	1356	1.24079	2	2	2
g4047	contig_111	2715	0.619711	2	2	2
g4048	contig_111	831	0	0	0	0
g4049	contig_111	2055	0	0	0	0
g4050	contig_111	1035	0	0	0	0
g4051	contig_111	1503	1.67916	2	2	3
g4052	contig_111	1251	0	0	0	0
g4053	contig_111	297	0	0	0	0
g4054	contig_111	396	0	0	0	0
g4055	contig_111	2166	0	0	0	0
g4056	contig_111	900	0	0	0	0
g4057	contig_111	1674	1.50763	0	0	3
g4058	contig_111	2205	0.763046	0	0	2
g4059	contig_111	1437	0	0	0	0
g4060	contig_111	1026	0	0	0	0
g4061	contig_111	543	0	0	0	0
g4062	contig_111	1008	0	0	0	0
g4063	contig_111	1230	0	0	0	0
g4064	contig_111	1605	0	0	0	0
g4065	contig_111	1740	0	0	0	0
g4066	contig_111	459	0	0	0	0
g4067	contig_111	1383	0	0	0	0
g4068	contig_111	378	0	0	0	0
g4069	contig_111	1224	0	0	0	0
g4070	contig_111	2016	0	0	0	0
g4071	contig_111	1938	0	0	0	0
g4072	contig_111	864	0	0	0	0
g4073	contig_111	813	1.03476	1	1	1
g4074	contig_111	1749	0.961987	2	2	2
g4075	contig_111	1626	0	0	0	0
g4076	contig_111	2403	0	0	0	0
g4077	contig_111	735	0	0	0	0
g4078	contig_111	1299	0	0	0	0
g4079	contig_111	2538	0	0	0	0
g4080	contig_111	1098	0	0	0	0
g4081	contig_111	1572	0	0	0	0
g4082	contig_111	1635	0	0	0	0
g4083	contig_111	375	0	0	0	0
g14906	contig_1110	789	0	0	0	0
g14907	contig_1110	675	0	0	0	0
g14908	contig_1112	822	8.18743	1	1	8
g14909	contig_1112	498	4390.42	483	483	2599
g14910	contig_1112	2316	69.7416	182	182	192
g14911	contig_1112	3000	2.24335	4	4	8
g14912	contig_1112	771	2929.67	893	893	2685
g14913	contig_1112	516	0	0	0	0
g14914	contig_1112	1539	90.74	166	166	166
g14915	contig_1113	885	0	0	0	0
g14916	contig_1113	1362	0	0	0	0
g14917	contig_1113	1484	0	0	0	0
g14918	contig_1115	1146	1.46816	2	2	2
g14919	contig_1115	543	0	0	0	0
g14920	contig_1115	2373	0	0	0	0
g14921	contig_1115	1266	0	0	0	0
g14922	contig_1115	927	0	0	0	0
g14923	contig_1116	1194	4.22743	0	0	6
g14924	contig_1116	302	0	0	0	0
g14925	contig_1116	531	19.0115	0	0	12
g14926	contig_1116	492	0	0	0	0
g14927	contig_1116	1065	0.789914	0	0	1
g14928	contig_1116	1176	4304.29	3549	3549	6017
g14929	contig_1116	2631	0	0	0	0
g14930	contig_1116	261	19.3393	0	0	6
g14931	contig_1116	1077	1.56222	2	2	2
g14932	contig_1116	723	0	0	0	0
g4084	contig_112	849	0	0	0	0
g4085	contig_112	1581	0	0	0	0
g4086	contig_112	1179	0	0	0	0
g4087	contig_112	654	0	0	0	0
g4088	contig_112	1737	0	0	0	0
g4089	contig_112	1005	0	0	0	0
g4090	contig_112	1467	0	0	0	0
g4091	contig_112	1779	0	0	0	0
g4092	contig_112	555	0	0	0	0
g4093	contig_112	414	0	0	0	0
g4094	contig_112	1659	1.01417	2	2	2
g4095	contig_112	1593	0	0	0	0
g4096	contig_112	1158	0	0	0	0
g4097	contig_112	840	0	0	0	0
g4098	contig_112	1023	0	0	0	0
g4099	contig_112	915	0	0	0	0
g4100	contig_112	1035	0	0	0	0
g4101	contig_112	405	0	0	0	0
g4102	contig_112	1665	0	0	0	0
g4103	contig_112	423	0	0	0	0
g4104	contig_112	1023	0	0	0	0
g4105	contig_112	1203	0	0	0	0
g4106	contig_112	384	0	0	0	0
g4107	contig_112	552	0	0	0	0
g4108	contig_112	1587	23.8542	5	5	45
g4109	contig_112	2727	0.616984	0	0	2
g4110	contig_112	1785	9.89715	13	13	21
g4111	contig_112	1431	0	0	0	0
g4112	contig_112	1269	0	0	0	0
g4113	contig_112	321	0	0	0	0
g4114	contig_112	1410	390.797	7	7	655
g4115	contig_112	1077	2080.88	24	24	2664
g4116	contig_112	1656	0	0	0	0
g4117	contig_112	2040	34.64	58	58	84
g4118	contig_112	1668	0	0	0	0
g4119	contig_112	1299	0	0	0	0
g4120	contig_112	5514	0	0	0	0
g4121	contig_112	807	0	0	0	0
g4122	contig_112	2970	0	0	0	0
g4123	contig_112	1302	493.641	18	18	764
g4124	contig_112	819	66.7665	0	0	65
g4125	contig_112	678	0	0	0	0
g4126	contig_112	525	0	0	0	0
g4127	contig_112	1212	1.38821	2	2	2
g14933	contig_1120	909	0	0	0	0
g14934	contig_1122	405	0	0	0	0
g14935	contig_1123	3252	0	0	0	0
g14936	contig_1123	1278	0	0	0	0
g14937	contig_1123	633	0	0	0	0
g14938	contig_1123	2001	0	0	0	0
g14939	contig_1124	424	0	0	0	0
g14940	contig_1127	1779	0	0	0	0
g14941	contig_1127	1914	0	0	0	0
g14942	contig_1128	2304	0	0	0	0
g14943	contig_1128	1137	0	0	0	0
g14944	contig_1128	441	3.81523	1	1	2
g14945	contig_1128	2664	1.57894	1	1	5
g14946	contig_1128	3954	3.8297	5	5	18
g14947	contig_1128	498	0	0	0	0
g14948	contig_1128	816	0	0	0	0
g4128	contig_113	1164	0	0	0	0
g4129	contig_113	3078	0	0	0	0
g4130	contig_113	639	0	0	0	0
g4131	contig_113	1695	0	0	0	0
g4132	contig_113	1791	0	0	0	0
g4133	contig_113	8319	0	0	0	0
g4134	contig_113	585	0	0	0	0
g4135	contig_113	1965	0	0	0	0
g4136	contig_113	1818	0	0	0	0
g4137	contig_113	3423	0.491533	0	0	2
g4138	contig_113	1530	0.549842	0	0	1
g4139	contig_113	2667	0	0	0	0
g4140	contig_113	429	0	0	0	0
g4141	contig_113	1788	0	0	0	0
g4142	contig_113	801	0	0	0	0
g4143	contig_113	354	0	0	0	0
g4144	contig_113	873	0	0	0	0
g4145	contig_113	267	0	0	0	0
g4146	contig_113	1848	0	0	0	0
g4147	contig_113	750	0	0	0	0
g4148	contig_113	654	0	0	0	0
g4149	contig_113	2631	2.55799	8	8	8
g4150	contig_113	2568	0.655185	2	2	2
g4151	contig_113	456	0	0	0	0
g4152	contig_113	3555	0	0	0	0
g4153	contig_113	1629	0	0	0	0
g14949	contig_1132	492	0	0	0	0
g14950	contig_1132	584	0	0	0	0
g14951	contig_1135	627	9.39203	7	7	7
g14952	contig_1135	228	0	0	0	0
g14953	contig_1135	1479	0	0	0	0
g14954	contig_1135	1311	0	0	0	0
g14955	contig_1135	1338	0	0	0	0
g14956	contig_1135	759	0	0	0	0
g14957	contig_1136	353	0	0	0	0
g4154	contig_114	1668	0	0	0	0
g4155	contig_114	561	0	0	0	0
g4156	contig_114	699	0	0	0	0
g4157	contig_114	912	0	0	0	0
g4158	contig_114	1143	0	0	0	0
g4159	contig_114	1233	0	0	0	0
g14958	contig_1146	2607	1.61346	5	5	5
g14959	contig_1149	1353	0	0	0	0
g4160	contig_115	1767	0	0	0	0
g4161	contig_115	1842	0	0	0	0
g4162	contig_115	1758	0	0	0	0
g4163	contig_115	1059	0	0	0	0
g4164	contig_115	1356	0	0	0	0
g14960	contig_1157	228	0	0	0	0
g14961	contig_1157	474	0	0	0	0
g14962	contig_1157	942	0	0	0	0
g14963	contig_1157	633	0	0	0	0
g4165	contig_116	1650	634.258	170	170	1244
g4166	contig_116	1473	4.56895	0	0	8
g4167	contig_116	1686	0.498967	1	1	1
g4168	contig_116	1008	0	0	0	0
g4169	contig_116	1800	0	0	0	0
g4170	contig_116	516	0	0	0	0
g4171	contig_116	1278	0	0	0	0
g4172	contig_116	3900	0	0	0	0
g4173	contig_116	912	0	0	0	0
g4174	contig_116	4230	0	0	0	0
g4175	contig_116	243	0	0	0	0
g4176	contig_116	492	1.70987	1	1	1
g4177	contig_116	1581	0	0	0	0
g4178	contig_116	1869	0.900223	2	2	2
g4179	contig_116	525	0	0	0	0
g4180	contig_116	1035	0	0	0	0
g4181	contig_116	1023	0	0	0	0
g4182	contig_116	396	0	0	0	0
g4183	contig_116	1854	0	0	0	0
g4184	contig_116	480	0	0	0	0
g4185	contig_116	717	0	0	0	0
g4186	contig_116	693	3.64181	0	0	3
g4187	contig_116	438	0	0	0	0
g4188	contig_116	831	0	0	0	0
g4189	contig_116	438	0	0	0	0
g4190	contig_116	1041	0	0	0	0
g4191	contig_116	7668	0	0	0	0
g4192	contig_116	345	0	0	0	0
g4193	contig_116	1551	0	0	0	0
g4194	contig_116	1047	0	0	0	0
g4195	contig_116	1092	0	0	0	0
g4196	contig_116	1260	0	0	0	0
g4197	contig_116	1077	0	0	0	0
g4198	contig_116	1665	0	0	0	0
g4199	contig_116	876	0	0	0	0
g4200	contig_116	702	0	0	0	0
g4201	contig_116	1287	0	0	0	0
g4202	contig_116	399	0	0	0	0
g4203	contig_116	1914	0	0	0	0
g4204	contig_116	243	0	0	0	0
g4205	contig_116	519	0	0	0	0
g4206	contig_116	981	0	0	0	0
g4207	contig_116	981	0	0	0	0
g4208	contig_116	435	0	0	0	0
g4209	contig_116	1068	0	0	0	0
g4210	contig_116	1938	1.73634	4	4	4
g4211	contig_116	912	0	0	0	0
g4212	contig_116	507	0	0	0	0
g4213	contig_116	3255	1.55071	6	6	6
g4214	contig_116	609	0	0	0	0
g4215	contig_116	384	0	0	0	0
g4216	contig_116	1182	1.42345	2	2	2
g4217	contig_116	1464	0	0	0	0
g4218	contig_116	789	0	0	0	0
g4219	contig_116	3342	37.255	2	2	148
g4220	contig_116	3411	13.8113	0	0	56
g4221	contig_116	219	0	0	0	0
g4222	contig_116	2259	0	0	0	0
g4223	contig_116	1614	0	0	0	0
g4224	contig_116	510	0	0	0	0
g4225	contig_116	387	0	0	0	0
g4226	contig_116	1506	3.35163	0	0	6
g4227	contig_116	702	9.58699	0	0	8
g4228	contig_116	906	0	0	0	0
g4229	contig_116	528	0	0	0	0
g4230	contig_116	1239	66.5402	97	97	98
g4231	contig_116	717	0	0	0	0
g4232	contig_116	885	0	0	0	0
g4233	contig_116	756	0	0	0	0
g4234	contig_116	420	685.024	329	329	342
g4235	contig_116	1596	4.74394	9	9	9
g4236	contig_116	348	0	0	0	0
g4237	contig_116	1128	0	0	0	0
g4238	contig_116	1542	0	0	0	0
g4239	contig_116	1278	0	0	0	0
g4240	contig_116	711	0	0	0	0
g4241	contig_116	510	0	0	0	0
g4242	contig_116	1053	0	0	0	0
g4243	contig_116	879	0	0	0	0
g4244	contig_116	297	0	0	0	0
g4245	contig_116	2049	0	0	0	0
g4246	contig_116	615	4.1037	2	2	3
g4247	contig_116	1359	0	0	0	0
g4248	contig_116	1419	50.9853	86	86	86
g4249	contig_116	255	0	0	0	0
g4250	contig_116	1956	0	0	0	0
g4251	contig_116	3192	0	0	0	0
g4252	contig_116	516	0	0	0	0
g4253	contig_116	1392	0	0	0	0
g4254	contig_116	567	0	0	0	0
g4255	contig_116	534	146.511	93	93	93
g4256	contig_116	999	0	0	0	0
g4257	contig_116	1089	0	0	0	0
g4258	contig_116	993	0	0	0	0
g4259	contig_116	501	0	0	0	0
g4260	contig_116	243	0	0	0	0
g4261	contig_116	378	8.9022	4	4	4
g4262	contig_116	1920	0	0	0	0
g4263	contig_116	3975	20.1055	73	73	95
g4264	contig_116	1317	0	0	0	0
g4265	contig_116	2565	0	0	0	0
g4266	contig_116	558	1.50763	0	0	1
g4267	contig_116	1917	0	0	0	0
g4268	contig_116	1008	0	0	0	0
g4269	contig_116	3771	1.11543	5	5	5
g4270	contig_116	444	0	0	0	0
g4271	contig_116	1473	13.1357	12	12	23
g4272	contig_116	1914	0.439529	0	0	1
g4273	contig_116	1599	0.526115	0	0	1
g4274	contig_116	1644	17.91	13	13	35
g14964	contig_1168	804	0	0	0	0
g14965	contig_1168	1503	0	0	0	0
g14966	contig_1168	744	0	0	0	0
g14967	contig_1169	1284	0	0	0	0
g4275	contig_117	1167	0	0	0	0
g4276	contig_117	399	0	0	0	0
g4277	contig_117	1527	0	0	0	0
g4278	contig_117	1455	5.78184	3	3	10
g4279	contig_117	951	0	0	0	0
g4280	contig_117	510	0	0	0	0
g4281	contig_117	1023	33.7161	41	41	41
g4282	contig_117	2892	11.0539	24	24	38
g4283	contig_117	969	1.73634	0	0	2
g4284	contig_117	2130	3.55461	3	3	9
g4285	contig_117	2187	0	0	0	0
g4286	contig_117	918	0	0	0	0
g4287	contig_117	1726	0	0	0	0
g14968	contig_1170	1296	0	0	0	0
g14969	contig_1174	552	0	0	0	0
g14970	contig_1175	184	0	0	0	0
g14971	contig_1176	312	0	0	0	0
g14972	contig_1176	1680	0	0	0	0
g14973	contig_1176	852	0	0	0	0
g14974	contig_1176	1011	0	0	0	0
g14975	contig_1176	765	0	0	0	0
g14976	contig_1177	1401	1.80141	3	3	3
g14977	contig_1177	693	0	0	0	0
g14978	contig_1179	204	0	0	0	0
g4288	contig_118	1488	2.26145	4	4	4
g4289	contig_118	597	0	0	0	0
g4290	contig_118	1128	0	0	0	0
g4291	contig_118	513	0	0	0	0
g4292	contig_118	1557	21.072	39	39	39
g14979	contig_1181	471	0	0	0	0
g14980	contig_1181	681	0	0	0	0
g14981	contig_1181	855	0	0	0	0
g14982	contig_1186	483	0	0	0	0
g14983	contig_1188	554	0	0	0	0
g4293	contig_119	957	0	0	0	0
g4294	contig_119	1488	0	0	0	0
g4295	contig_119	501	0	0	0	0
g4296	contig_119	468	0	0	0	0
g4297	contig_119	1842	0.456709	1	1	1
g4298	contig_119	558	0	0	0	0
g4299	contig_119	1530	255.127	366	366	464
g4300	contig_119	693	1.21394	0	0	1
g4301	contig_119	4131	0	0	0	0
g4302	contig_119	2007	0.838324	2	2	2
g4303	contig_119	7050	18.1378	38	38	152
g4304	contig_119	654	11808.5	299	299	9180
g4305	contig_119	723	0	0	0	0
g4306	contig_119	1935	618.227	459	459	1422
g4307	contig_119	1275	3.29905	1	1	5
g4308	contig_119	513	1449.65	884	884	884
g4309	contig_119	543	113.097	73	73	73
g4310	contig_119	1491	142.184	203	203	252
g4311	contig_119	981	0	0	0	0
g4312	contig_119	1011	40.7731	0	0	49
g4313	contig_119	651	107.257	0	0	83
g4314	contig_119	591	0	0	0	0
g4315	contig_119	2244	0	0	0	0
g4316	contig_119	1221	0	0	0	0
g14984	contig_1190	1824	0	0	0	0
g14985	contig_1190	1431	1.17576	2	2	2
g14986	contig_1190	741	1.1353	1	1	1
g14987	contig_1196	1284	0	0	0	0
g14988	contig_1196	726	0	0	0	0
g14989	contig_1198	1014	0	0	0	0
g14990	contig_1198	1551	0	0	0	0
g14991	contig_1199	1149	27.8223	38	38	38
g342	contig_12	1152	0	0	0	0
g343	contig_12	864	0	0	0	0
g344	contig_12	768	1.09539	1	1	1
g345	contig_12	684	0	0	0	0
g346	contig_12	489	0	0	0	0
g347	contig_12	1242	0	0	0	0
g348	contig_12	918	0	0	0	0
g349	contig_12	900	0	0	0	0
g350	contig_12	867	0	0	0	0
g351	contig_12	1155	0	0	0	0
g352	contig_12	645	0	0	0	0
g353	contig_12	867	0	0	0	0
g354	contig_12	1128	0	0	0	0
g355	contig_12	654	0	0	0	0
g356	contig_12	1317	0	0	0	0
g357	contig_12	396	0	0	0	0
g358	contig_12	606	0	0	0	0
g359	contig_12	1539	0	0	0	0
g360	contig_12	1575	0	0	0	0
g361	contig_12	2055	0	0	0	0
g362	contig_12	3822	0	0	0	0
g363	contig_12	591	0	0	0	0
g364	contig_12	1503	0	0	0	0
g365	contig_12	726	0	0	0	0
g366	contig_12	1173	0	0	0	0
g14992	contig_1206	522	0	0	0	0
g14993	contig_1206	501	0	0	0	0
g14994	contig_1209	1479	0	0	0	0
g14995	contig_1209	1338	0	0	0	0
g14996	contig_1209	1077	0	0	0	0
g14997	contig_1209	1710	0	0	0	0
g14998	contig_1209	765	0	0	0	0
g14999	contig_1209	1365	0	0	0	0
g15000	contig_1213	1371	0	0	0	0
g15001	contig_1213	366	0	0	0	0
g4317	contig_122	912	1106	607	607	1199
g4318	contig_122	2130	0	0	0	0
g4319	contig_122	1293	0	0	0	0
g4320	contig_122	807	0	0	0	0
g4321	contig_122	1449	1.16116	2	2	2
g4322	contig_122	1773	9.48966	14	14	20
g4323	contig_122	972	0.865492	0	0	1
g4324	contig_122	591	0	0	0	0
g4325	contig_122	1713	0	0	0	0
g4326	contig_122	3324	0	0	0	0
g4327	contig_122	2049	0	0	0	0
g4328	contig_122	363	0	0	0	0
g4329	contig_122	831	0	0	0	0
g4330	contig_122	2508	0	0	0	0
g4331	contig_122	495	0	0	0	0
g4332	contig_122	1071	0	0	0	0
g4333	contig_122	729	0	0	0	0
g4334	contig_122	504	0	0	0	0
g4335	contig_122	909	0	0	0	0
g4336	contig_122	1410	0	0	0	0
g4337	contig_122	501	0	0	0	0
g4338	contig_122	999	3.3684	4	4	4
g4339	contig_122	1302	0	0	0	0
g4340	contig_122	507	0	0	0	0
g4341	contig_122	327	5.14531	1	1	2
g4342	contig_122	1818	0	0	0	0
g4343	contig_122	1884	0	0	0	0
g4344	contig_122	783	0	0	0	0
g4345	contig_122	1404	2.39675	0	0	4
g4346	contig_122	828	72.1369	18	18	71
g4347	contig_122	747	1.12618	1	1	1
g4348	contig_122	3861	0	0	0	0
g4349	contig_122	519	0	0	0	0
g4350	contig_122	2283	0.368488	1	1	1
g4351	contig_122	2058	0	0	0	0
g4352	contig_122	2145	2.74536	6	6	7
g4353	contig_122	1737	0	0	0	0
g4354	contig_122	4245	1.38723	6	6	7
g4355	contig_122	507	0	0	0	0
g4356	contig_122	552	0	0	0	0
g4357	contig_122	606	16.6586	8	8	12
g4358	contig_122	663	0	0	0	0
g4359	contig_122	1746	0	0	0	0
g4360	contig_122	609	0	0	0	0
g4361	contig_122	384	4.38155	2	2	2
g4362	contig_122	603	0	0	0	0
g4363	contig_122	2016	1.66916	2	2	4
g4364	contig_122	870	3.86785	1	1	4
g4365	contig_122	2310	0	0	0	0
g4366	contig_122	1503	1.11944	0	0	2
g4367	contig_122	1464	1.72389	0	0	3
g4368	contig_122	1215	0	0	0	0
g4369	contig_122	498	0	0	0	0
g4370	contig_122	828	13.2082	7	7	13
g4371	contig_122	5436	0.46427	2	2	3
g4372	contig_122	2205	0	0	0	0
g4373	contig_122	2415	1.04504	3	3	3
g4374	contig_122	3048	0	0	0	0
g4375	contig_122	390	0	0	0	0
g4376	contig_122	2817	0	0	0	0
g4377	contig_122	402	0	0	0	0
g4378	contig_122	1485	0	0	0	0
g4379	contig_122	342	0	0	0	0
g4380	contig_122	429	0	0	0	0
g4381	contig_122	2817	0.597272	2	2	2
g4382	contig_122	1641	0	0	0	0
g4383	contig_122	1494	513.539	119	119	912
g4384	contig_122	1530	2.19937	0	0	4
g4385	contig_122	213	943.947	239	239	239
g4386	contig_122	1656	0	0	0	0
g4387	contig_122	1509	0	0	0	0
g4388	contig_122	1743	2.41325	5	5	5
g4389	contig_122	2892	0.290891	1	1	1
g4390	contig_122	1059	0	0	0	0
g4391	contig_122	1431	0	0	0	0
g4392	contig_122	978	0	0	0	0
g4393	contig_122	654	0	0	0	0
g4394	contig_122	684	0	0	0	0
g4395	contig_122	582	0	0	0	0
g4396	contig_122	3402	2.47283	4	4	10
g4397	contig_122	282	0	0	0	0
g4398	contig_122	1068	0	0	0	0
g4399	contig_122	1038	1.62092	0	0	2
g4400	contig_122	2151	0	0	0	0
g4401	contig_122	309	0	0	0	0
g4402	contig_122	621	4540.9	1177	1177	3352
g4403	contig_122	3216	3.40061	11	11	13
g4404	contig_122	11982	0.0702101	1	1	1
g4405	contig_122	1128	0	0	0	0
g4406	contig_122	492	0	0	0	0
g4407	contig_122	768	3.28616	0	0	3
g4408	contig_122	1347	0	0	0	0
g4409	contig_122	957	16.7021	7	7	19
g4410	contig_122	720	4038.04	1128	1128	3456
g4411	contig_122	444	0	0	0	0
g4412	contig_122	879	0	0	0	0
g4413	contig_122	1410	7.75628	0	0	13
g4414	contig_122	1050	16.024	0	0	20
g4415	contig_122	1155	260.025	0	0	357
g4416	contig_122	1446	488.698	2	2	840
g4417	contig_122	1365	6.77937	0	0	11
g4418	contig_122	1536	1457.96	212	212	2662
g4419	contig_122	1071	1.57098	2	2	2
g4420	contig_122	2454	1466.2	1559	1559	4277
g4421	contig_122	942	277.74	56	56	311
g4422	contig_122	723	0	0	0	0
g4423	contig_122	1572	1.0703	2	2	2
g4424	contig_122	1398	0	0	0	0
g4425	contig_122	1617	0	0	0	0
g4426	contig_122	1329	0	0	0	0
g15002	contig_1220	2787	6.64072	22	22	22
g15003	contig_1220	435	0	0	0	0
g15004	contig_1220	840	0	0	0	0
g15005	contig_1220	768	0	0	0	0
g15006	contig_1220	390	0	0	0	0
g15007	contig_1220	1194	0	0	0	0
g15008	contig_1220	1320	0	0	0	0
g15009	contig_1220	990	0	0	0	0
g15010	contig_1220	258	0	0	0	0
g15011	contig_1220	807	11.467	11	11	11
g15012	contig_1220	1074	0	0	0	0
g15013	contig_1220	774	4.34759	1	1	4
g15014	contig_1224	1029	0	0	0	0
g15015	contig_1224	2607	0	0	0	0
g15016	contig_1224	1194	0	0	0	0
g15017	contig_1224	441	0	0	0	0
g15018	contig_1224	651	0	0	0	0
g15019	contig_1224	1065	0.789914	1	1	1
g15020	contig_1224	1440	0	0	0	0
g15021	contig_1224	2070	0	0	0	0
g15022	contig_1224	324	0	0	0	0
g15023	contig_1224	567	0	0	0	0
g4427	contig_123	963	0	0	0	0
g4428	contig_123	726	0	0	0	0
g4429	contig_123	1914	0	0	0	0
g4430	contig_123	2679	0	0	0	0
g4431	contig_123	1215	0	0	0	0
g4432	contig_123	1602	0	0	0	0
g4433	contig_123	1830	34.4778	75	75	75
g4434	contig_123	4521	1.11647	6	6	6
g4435	contig_123	1047	1.60699	1	1	2
g4436	contig_123	1788	0	0	0	0
g4437	contig_123	2718	0.619027	2	2	2
g4438	contig_123	3207	0	0	0	0
g4439	contig_123	1314	12.8045	20	20	20
g4440	contig_123	1461	0	0	0	0
g4441	contig_123	1368	0.614955	1	1	1
g4442	contig_123	1272	7.27503	11	11	11
g4443	contig_123	1353	0	0	0	0
g4444	contig_123	2997	0	0	0	0
g4445	contig_123	2544	0.330683	1	1	1
g4446	contig_123	1875	1.79468	4	4	4
g4447	contig_123	864	1.94736	2	2	2
g4448	contig_123	228	0	0	0	0
g4449	contig_123	924	0	0	0	0
g4450	contig_123	294	0	0	0	0
g4451	contig_123	663	1.26887	1	1	1
g4452	contig_123	993	0	0	0	0
g4453	contig_123	498	0	0	0	0
g4454	contig_123	849	0	0	0	0
g4455	contig_123	894	0	0	0	0
g4456	contig_123	1329	0	0	0	0
g4457	contig_123	1539	0	0	0	0
g4458	contig_123	369	0	0	0	0
g4459	contig_123	3312	0	0	0	0
g4460	contig_123	999	0	0	0	0
g4461	contig_123	525	0	0	0	0
g4462	contig_123	4329	3.30362	17	17	17
g4463	contig_123	3543	0	0	0	0
g4464	contig_123	1680	0	0	0	0
g4465	contig_123	492	1.70987	1	1	1
g4466	contig_123	1767	0	0	0	0
g4467	contig_123	486	0	0	0	0
g4468	contig_123	2340	0	0	0	0
g4469	contig_123	660	0	0	0	0
g4470	contig_123	3567	4.00936	17	17	17
g4471	contig_123	477	0	0	0	0
g4472	contig_123	993	0	0	0	0
g4473	contig_123	1425	0	0	0	0
g4474	contig_123	618	0	0	0	0
g4475	contig_123	3099	0	0	0	0
g4476	contig_123	450	4658.7	2028	2028	2492
g4477	contig_123	465	0	0	0	0
g4478	contig_123	1509	0	0	0	0
g4479	contig_123	1512	0	0	0	0
g4480	contig_123	831	0	0	0	0
g4481	contig_123	1113	6.04678	6	6	8
g4482	contig_123	693	0	0	0	0
g4483	contig_123	1761	0	0	0	0
g4484	contig_123	738	4.55966	1	1	4
g4485	contig_123	429	719.678	73	73	367
g4486	contig_123	1359	0	0	0	0
g4487	contig_123	696	79.7745	66	66	66
g4488	contig_123	459	0	0	0	0
g4489	contig_123	1824	0.461216	1	1	1
g4490	contig_123	1158	0	0	0	0
g4491	contig_123	453	0	0	0	0
g4492	contig_123	2031	0	0	0	0
g4493	contig_123	942	1.78611	2	2	2
g4494	contig_123	981	0	0	0	0
g4495	contig_123	387	0	0	0	0
g4496	contig_123	498	0	0	0	0
g4497	contig_123	354	0	0	0	0
g4498	contig_123	1275	0	0	0	0
g4499	contig_123	1398	0	0	0	0
g4500	contig_123	1590	1.05819	2	2	2
g4501	contig_123	777	0	0	0	0
g4502	contig_123	720	0	0	0	0
g4503	contig_123	1485	0	0	0	0
g4504	contig_123	483	0	0	0	0
g4505	contig_123	1413	0	0	0	0
g4506	contig_123	762	0	0	0	0
g4507	contig_123	801	0	0	0	0
g4508	contig_123	576	0	0	0	0
g4509	contig_123	714	0	0	0	0
g4510	contig_123	774	0	0	0	0
g4511	contig_123	285	0	0	0	0
g4512	contig_123	453	0	0	0	0
g4513	contig_123	1008	0	0	0	0
g4514	contig_123	681	0	0	0	0
g4515	contig_123	2229	0	0	0	0
g4516	contig_123	333	0	0	0	0
g15024	contig_1231	603	0	0	0	0
g15025	contig_1231	1554	0	0	0	0
g15026	contig_1234	1497	0	0	0	0
g15027	contig_1234	375	6.73006	3	3	3
g15028	contig_1238	1089	21.6301	3	3	28
g15029	contig_1238	711	9.46563	0	0	8
g15030	contig_1238	3093	1.63193	0	0	6
g15031	contig_1238	2967	1.98477	0	0	7
g15032	contig_1238	1164	0	0	0	0
g15033	contig_1238	402	0	0	0	0
g15034	contig_1238	1440	12.8526	15	15	22
g15035	contig_1238	1284	0	0	0	0
g15036	contig_1239	377	0	0	0	0
g15037	contig_1239	1026	1.63988	2	2	2
g15038	contig_1239	813	0	0	0	0
g15039	contig_1239	837	0	0	0	0
g4517	contig_124	2376	0	0	0	0
g4518	contig_124	3426	12.032	20	20	49
g4519	contig_124	852	0	0	0	0
g4520	contig_124	1308	46.9509	73	73	73
g4521	contig_124	3039	0	0	0	0
g4522	contig_124	1266	0	0	0	0
g4523	contig_124	852	1.97478	0	0	2
g4524	contig_124	2178	0	0	0	0
g4525	contig_124	390	0	0	0	0
g4526	contig_124	888	0	0	0	0
g4527	contig_124	1806	0	0	0	0
g4528	contig_124	3552	279.235	22	22	1179
g4529	contig_124	666	471.155	1	1	373
g4530	contig_124	747	92.3469	0	0	82
g4531	contig_124	426	0	0	0	0
g4532	contig_124	693	0	0	0	0
g4533	contig_124	570	0	0	0	0
g4534	contig_124	1119	127.053	139	139	169
g4535	contig_124	954	0	0	0	0
g4536	contig_124	3348	8.0407	1	1	32
g4537	contig_124	1455	12.7201	0	0	22
g4538	contig_124	753	0	0	0	0
g4539	contig_124	669	0	0	0	0
g4540	contig_124	444	0	0	0	0
g4541	contig_124	3357	28.067	55	55	112
g4542	contig_124	342	0	0	0	0
g4543	contig_124	2424	0.347054	0	0	1
g4544	contig_124	1935	1.30428	2	2	3
g4545	contig_124	546	1.54077	0	0	1
g4546	contig_124	1047	0.803494	1	1	1
g4547	contig_124	777	1.0827	0	0	1
g4548	contig_124	2265	1.11425	3	3	3
g4549	contig_124	465	0	0	0	0
g4550	contig_124	609	0	0	0	0
g4551	contig_124	1719	0	0	0	0
g4552	contig_124	1473	0	0	0	0
g4553	contig_124	585	0	0	0	0
g4554	contig_124	1623	0	0	0	0
g4555	contig_124	1533	0	0	0	0
g4556	contig_124	219	0	0	0	0
g15040	contig_1240	852	479.873	486	486	486
g15041	contig_1246	573	0	0	0	0
g15042	contig_1248	375	0	0	0	0
g15043	contig_1248	187	0	0	0	0
g15044	contig_1249	733	0	0	0	0
g4557	contig_125	1440	0	0	0	0
g4558	contig_125	1479	0	0	0	0
g4559	contig_125	2184	0	0	0	0
g4560	contig_125	2085	8.06962	20	20	20
g4561	contig_125	1278	0	0	0	0
g4562	contig_125	1497	0	0	0	0
g4563	contig_125	1008	0	0	0	0
g4564	contig_125	1044	0	0	0	0
g4565	contig_125	216	0	0	0	0
g4566	contig_125	1860	0	0	0	0
g4567	contig_125	813	0	0	0	0
g4568	contig_125	3105	0	0	0	0
g4569	contig_125	1002	0	0	0	0
g15045	contig_1250	463	0	0	0	0
g15046	contig_1252	513	0	0	0	0
g15047	contig_1254	178	0	0	0	0
g15048	contig_1254	564	0	0	0	0
g15049	contig_1254	870	0	0	0	0
g15050	contig_1254	1053	0	0	0	0
g15051	contig_1254	879	1.91413	0	0	2
g15052	contig_1254	1332	0	0	0	0
g15053	contig_1255	1470	0	0	0	0
g15054	contig_1255	1188	0	0	0	0
g15055	contig_1255	624	0	0	0	0
g15056	contig_1255	675	0	0	0	0
g4570	contig_126	2625	0	0	0	0
g4571	contig_126	2556	0.329131	1	1	1
g4572	contig_126	987	0	0	0	0
g4573	contig_126	2061	0.40818	1	1	1
g4574	contig_126	6318	60.3181	121	121	453
g4575	contig_126	3432	0.735365	0	0	3
g4576	contig_126	5628	24.3648	78	78	163
g4577	contig_126	4584	28.6292	83	83	156
g4578	contig_126	1881	0	0	0	0
g4579	contig_126	498	0	0	0	0
g4580	contig_126	1737	0.484317	0	0	1
g4581	contig_126	1773	1.42345	3	3	3
g4582	contig_126	3471	0	0	0	0
g4583	contig_126	1941	0	0	0	0
g4584	contig_126	1260	0	0	0	0
g4585	contig_126	261	0	0	0	0
g4586	contig_126	1710	721.711	363	363	1467
g4587	contig_126	1659	49.6946	26	26	98
g4588	contig_126	453	0	0	0	0
g4589	contig_126	612	0	0	0	0
g4590	contig_126	435	0	0	0	0
g4591	contig_126	792	0	0	0	0
g4592	contig_126	684	0	0	0	0
g4593	contig_126	3903	0	0	0	0
g4594	contig_126	783	0	0	0	0
g4595	contig_126	2568	0	0	0	0
g4596	contig_126	720	0	0	0	0
g4597	contig_126	942	0	0	0	0
g4598	contig_126	930	0	0	0	0
g4599	contig_126	588	0	0	0	0
g4600	contig_126	1764	0	0	0	0
g4601	contig_126	2994	0	0	0	0
g4602	contig_126	1119	0	0	0	0
g4603	contig_126	753	0	0	0	0
g15057	contig_1260	1242	0.677341	1	1	1
g15058	contig_1260	1767	0	0	0	0
g15059	contig_1260	1402	0	0	0	0
g15060	contig_1264	1608	796.789	957	957	1523
g15061	contig_1264	2736	0	0	0	0
g15062	contig_1264	345	0	0	0	0
g4604	contig_127	1104	49.5306	65	65	65
g4605	contig_127	807	1.04245	0	0	1
g4606	contig_127	4611	0.182446	1	1	1
g4607	contig_127	777	0	0	0	0
g4608	contig_127	1164	0	0	0	0
g4609	contig_127	2937	16.8996	51	51	59
g4610	contig_127	810	0	0	0	0
g4611	contig_127	3195	149.557	242	242	568
g4612	contig_127	870	0	0	0	0
g4613	contig_127	675	2.49262	0	0	2
g4614	contig_127	588	0	0	0	0
g4615	contig_127	285	0	0	0	0
g4616	contig_127	291	0	0	0	0
g4617	contig_127	14862	0.396232	7	7	7
g4618	contig_127	816	0	0	0	0
g4619	contig_127	549	61.2938	40	40	40
g4620	contig_127	771	1.09113	1	1	1
g4621	contig_127	465	0	0	0	0
g4622	contig_127	993	0	0	0	0
g4623	contig_127	468	0	0	0	0
g4624	contig_127	1446	0	0	0	0
g4625	contig_127	405	0	0	0	0
g4626	contig_127	2793	1.20481	4	4	4
g4627	contig_127	1488	1.13072	2	2	2
g4628	contig_127	1686	17.4638	14	14	35
g4629	contig_127	1410	0.596637	0	0	1
g4630	contig_127	1869	0.900223	2	2	2
g4631	contig_127	312	0	0	0	0
g4632	contig_127	789	0	0	0	0
g4633	contig_127	5424	0.310198	2	2	2
g4634	contig_127	363	0	0	0	0
g4635	contig_127	1527	0	0	0	0
g4636	contig_127	1455	0	0	0	0
g4637	contig_127	1521	0	0	0	0
g4638	contig_127	1755	0	0	0	0
g4639	contig_127	1812	0	0	0	0
g4640	contig_127	1842	41.1038	36	36	90
g4641	contig_127	5283	0	0	0	0
g4642	contig_127	2085	0	0	0	0
g4643	contig_127	483	1.74173	0	0	1
g4644	contig_127	468	0	0	0	0
g4645	contig_127	1683	0	0	0	0
g4646	contig_127	882	0	0	0	0
g4647	contig_127	3549	0	0	0	0
g4648	contig_127	1488	0	0	0	0
g4649	contig_127	555	0	0	0	0
g4650	contig_127	735	0	0	0	0
g4651	contig_127	2415	0	0	0	0
g4652	contig_127	2070	0.81281	2	2	2
g4653	contig_127	762	0	0	0	0
g4654	contig_127	384	0	0	0	0
g4655	contig_127	2640	4.46122	14	14	14
g4656	contig_127	1230	0	0	0	0
g4657	contig_127	2199	0	0	0	0
g4658	contig_127	2793	0	0	0	0
g4659	contig_127	2493	0	0	0	0
g4660	contig_127	756	0	0	0	0
g4661	contig_127	249	33.7855	10	10	10
g4662	contig_127	810	88.2802	85	85	85
g4663	contig_127	1665	1.51578	0	0	3
g4664	contig_127	1122	3.74892	0	0	5
g4665	contig_127	2541	1.32429	4	4	4
g4666	contig_127	1041	0	0	0	0
g4667	contig_127	654	2.57265	2	2	2
g4668	contig_127	1176	0.715355	0	0	1
g4669	contig_127	1671	2.01378	0	0	4
g4670	contig_127	588	5.72284	0	0	4
g4671	contig_127	2778	0.302829	1	1	1
g4672	contig_127	873	178.273	185	185	185
g4673	contig_127	777	0	0	0	0
g4674	contig_127	4101	0.41027	2	2	2
g4675	contig_127	1902	0.442302	0	0	1
g4676	contig_127	1809	1.86016	3	3	4
g4677	contig_127	2493	159.275	472	472	472
g4678	contig_127	945	0	0	0	0
g4679	contig_127	1026	0	0	0	0
g4680	contig_127	954	0	0	0	0
g4681	contig_127	2028	4.97786	12	12	12
g4682	contig_127	660	1441.61	179	179	1131
g4683	contig_127	879	13.3989	1	1	14
g4684	contig_127	630	98.8144	65	65	74
g4685	contig_127	393	5000.45	1736	1736	2336
g4686	contig_127	1884	0	0	0	0
g4687	contig_127	1500	9.53426	15	15	17
g4688	contig_127	885	0	0	0	0
g4689	contig_127	573	95.4307	65	65	65
g4690	contig_127	501	0	0	0	0
g4691	contig_127	750	0	0	0	0
g4692	contig_127	405	0	0	0	0
g4693	contig_127	1809	0	0	0	0
g4694	contig_127	459	0	0	0	0
g4695	contig_127	2139	0	0	0	0
g4696	contig_127	1116	0	0	0	0
g4697	contig_127	831	0	0	0	0
g4698	contig_127	1149	0	0	0	0
g4699	contig_127	1074	0	0	0	0
g4700	contig_127	723	0	0	0	0
g4701	contig_127	1818	0	0	0	0
g4702	contig_127	1710	0	0	0	0
g4703	contig_127	1083	0	0	0	0
g4704	contig_127	4266	50.4834	232	232	256
g4705	contig_127	1299	0	0	0	0
g4706	contig_127	2184	0.770383	1	1	2
g4707	contig_127	1404	0	0	0	0
g4708	contig_127	735	0	0	0	0
g4709	contig_127	1509	0	0	0	0
g4710	contig_127	786	0	0	0	0
g4711	contig_127	1599	0	0	0	0
g4712	contig_127	1728	12.171	1	1	25
g4713	contig_127	1338	8.8024	0	0	14
g4714	contig_127	948	6.21182	3	3	7
g4715	contig_127	432	0	0	0	0
g4716	contig_127	1548	3.26069	0	0	6
g4717	contig_127	1182	17.0814	2	2	24
g4718	contig_127	1311	0	0	0	0
g4719	contig_127	1635	0	0	0	0
g4720	contig_127	1053	0	0	0	0
g4721	contig_127	1392	0	0	0	0
g4722	contig_127	1470	0	0	0	0
g4723	contig_127	504	0	0	0	0
g4724	contig_127	744	0	0	0	0
g4725	contig_127	645	200.858	0	0	154
g4726	contig_127	1665	61.1365	1	1	121
g4727	contig_127	375	0	0	0	0
g4728	contig_127	858	0	0	0	0
g4729	contig_127	876	1.92068	2	2	2
g4730	contig_127	633	7.97401	0	0	6
g4731	contig_127	786	54.5854	10	10	51
g4732	contig_127	1005	0	0	0	0
g4733	contig_127	681	0	0	0	0
g4734	contig_127	264	0	0	0	0
g4735	contig_127	4170	93.4059	365	365	463
g4736	contig_127	918	1.83281	0	0	2
g4737	contig_127	753	0	0	0	0
g4738	contig_127	1026	1.63988	1	1	2
g4739	contig_127	957	1.75811	2	2	2
g4740	contig_127	306	8.24763	3	3	3
g4741	contig_127	1386	10.3185	17	17	17
g4742	contig_127	1683	0	0	0	0
g4743	contig_127	636	0	0	0	0
g4744	contig_127	1926	0.43679	1	1	1
g4745	contig_127	1305	0.644642	1	1	1
g4746	contig_127	927	0	0	0	0
g4747	contig_127	1110	0	0	0	0
g4748	contig_127	1479	64.2746	113	113	113
g4749	contig_127	444	0	0	0	0
g4750	contig_127	5676	29.0498	196	196	196
g4751	contig_127	375	0	0	0	0
g4752	contig_127	852	0	0	0	0
g4753	contig_127	2304	0	0	0	0
g4754	contig_127	3600	2.80419	7	7	12
g4755	contig_127	2550	0	0	0	0
g4756	contig_127	948	0	0	0	0
g4757	contig_127	1926	0.87358	2	2	2
g4758	contig_127	1371	0	0	0	0
g15063	contig_1272	245	0	0	0	0
g15064	contig_1273	540	0	0	0	0
g4759	contig_128	2043	223.594	13	13	543
g4760	contig_128	1923	14.874	0	0	34
g4761	contig_128	1470	0	0	0	0
g4762	contig_128	1701	0.989133	1	1	2
g4763	contig_128	2871	0	0	0	0
g4764	contig_128	714	0	0	0	0
g4765	contig_128	885	0	0	0	0
g4766	contig_128	2133	0	0	0	0
g4767	contig_128	1758	1.91413	4	4	4
g4768	contig_128	321	0	0	0	0
g4769	contig_128	3363	4.50272	18	18	18
g4770	contig_128	1041	1.61625	2	2	2
g4771	contig_128	2064	0.815172	2	2	2
g4772	contig_128	957	67.6874	77	77	77
g4773	contig_128	3459	0	0	0	0
g4774	contig_128	1992	0	0	0	0
g4775	contig_128	792	0	0	0	0
g15065	contig_1280	954	0	0	0	0
g15066	contig_1280	861	0	0	0	0
g15067	contig_1281	353	0	0	0	0
g15068	contig_1284	437	0	0	0	0
g15069	contig_1284	279	0	0	0	0
g15070	contig_1286	732	0	0	0	0
g15071	contig_1288	4471	0.376318	0	0	2
g15072	contig_1288	5394	39.9262	108	108	256
g15073	contig_1289	1083	0	0	0	0
g15074	contig_1289	681	0	0	0	0
g15075	contig_1289	3426	25.5373	104	104	104
g15076	contig_1289	1365	81.9687	133	133	133
g15077	contig_1289	2346	0	0	0	0
g15078	contig_1289	429	0	0	0	0
g15079	contig_1289	1260	1.33533	0	0	2
g15080	contig_1289	1206	0	0	0	0
g15081	contig_1289	1134	0	0	0	0
g15082	contig_1289	342	0	0	0	0
g15083	contig_1289	1140	0	0	0	0
g15084	contig_1289	987	0	0	0	0
g4776	contig_129	1776	0	0	0	0
g4777	contig_129	897	0	0	0	0
g4778	contig_129	324	0	0	0	0
g4779	contig_129	441	0	0	0	0
g4780	contig_129	1551	0	0	0	0
g15085	contig_1290	348	0	0	0	0
g15086	contig_1290	321	0	0	0	0
g15087	contig_1290	1749	0	0	0	0
g15088	contig_1290	421	0	0	0	0
g15089	contig_1291	420	0	0	0	0
g15090	contig_1291	291	0	0	0	0
g15091	contig_1291	1854	5.44504	0	0	12
g15092	contig_1291	1611	3.65537	0	0	7
g15093	contig_1294	1939	0	0	0	0
g15094	contig_1295	918	0	0	0	0
g367	contig_13	2799	1.80334	6	6	6
g368	contig_13	675	0	0	0	0
g369	contig_13	2829	0.594739	2	2	2
g370	contig_13	1593	1.05619	2	2	2
g371	contig_13	2115	0	0	0	0
g372	contig_13	3948	0	0	0	0
g373	contig_13	1569	0	0	0	0
g374	contig_13	519	0	0	0	0
g375	contig_13	1119	2.25538	3	3	3
g376	contig_13	1518	0	0	0	0
g377	contig_13	2316	0	0	0	0
g378	contig_13	3144	259.816	957	957	971
g379	contig_13	912	0.922432	0	0	1
g380	contig_13	762	399.653	362	362	362
g381	contig_13	1401	0	0	0	0
g382	contig_13	2388	0.352286	1	1	1
g383	contig_13	438	0	0	0	0
g384	contig_13	1332	0	0	0	0
g385	contig_13	1056	1.59329	2	2	2
g386	contig_13	810	0	0	0	0
g387	contig_13	879	0	0	0	0
g388	contig_13	2304	0.730259	2	2	2
g389	contig_13	993	1.69438	2	2	2
g390	contig_13	774	0	0	0	0
g391	contig_13	1884	0	0	0	0
g392	contig_13	4551	0	0	0	0
g4781	contig_130	1344	0	0	0	0
g4782	contig_130	516	0	0	0	0
g4783	contig_130	2430	0	0	0	0
g4784	contig_130	1389	0	0	0	0
g4785	contig_130	1275	1.31962	1	1	2
g4786	contig_130	2655	0	0	0	0
g4787	contig_130	1002	0	0	0	0
g4788	contig_130	837	0	0	0	0
g4789	contig_130	1374	0	0	0	0
g4790	contig_130	1311	0	0	0	0
g4791	contig_130	1173	0	0	0	0
g4792	contig_130	1290	0	0	0	0
g4793	contig_130	1428	0	0	0	0
g4794	contig_130	1476	0.569958	0	0	1
g4795	contig_130	1581	0	0	0	0
g4796	contig_130	1356	0	0	0	0
g4797	contig_130	648	0	0	0	0
g4798	contig_130	2400	0	0	0	0
g4799	contig_130	558	0	0	0	0
g4800	contig_130	1626	2.06952	4	4	4
g4801	contig_130	1263	0	0	0	0
g4802	contig_130	1362	0	0	0	0
g4803	contig_130	7695	0	0	0	0
g4804	contig_130	303	22.2114	8	8	8
g4805	contig_130	1401	0	0	0	0
g4806	contig_130	792	0	0	0	0
g4807	contig_130	240	0	0	0	0
g4808	contig_130	1770	0	0	0	0
g4809	contig_130	1566	3.22321	4	4	6
g4810	contig_130	936	215.707	91	91	240
g4811	contig_130	1173	0	0	0	0
g4812	contig_130	1683	0	0	0	0
g4813	contig_130	594	14.1626	10	10	10
g4814	contig_130	1767	0.952188	2	2	2
g4815	contig_130	1206	0	0	0	0
g15095	contig_1301	420	2.003	0	0	1
g15096	contig_1301	669	0	0	0	0
g15097	contig_1301	2901	0	0	0	0
g15098	contig_1301	594	0	0	0	0
g15099	contig_1302	258	0	0	0	0
g4816	contig_131	1074	0	0	0	0
g4817	contig_131	330	0	0	0	0
g4818	contig_131	1257	0	0	0	0
g4819	contig_131	1395	0	0	0	0
g4820	contig_131	516	0	0	0	0
g4821	contig_131	5385	0	0	0	0
g4822	contig_131	540	0	0	0	0
g15100	contig_1311	780	0	0	0	0
g15101	contig_1312	2196	0	0	0	0
g15102	contig_1312	4740	0	0	0	0
g15103	contig_1313	447	0	0	0	0
g4823	contig_132	2028	0	0	0	0
g4824	contig_132	1206	0	0	0	0
g4825	contig_132	1584	0	0	0	0
g4826	contig_132	1356	0	0	0	0
g4827	contig_132	1086	0	0	0	0
g4828	contig_132	2007	1.25749	0	0	3
g4829	contig_132	2094	1.20524	0	0	3
g4830	contig_132	8976	0.374892	4	4	4
g4831	contig_132	1161	0	0	0	0
g4832	contig_132	969	1.73634	0	0	2
g4833	contig_132	684	0	0	0	0
g4834	contig_132	1170	38.1083	53	53	53
g4835	contig_132	753	0	0	0	0
g4836	contig_132	804	0	0	0	0
g4837	contig_132	595	0	0	0	0
g15104	contig_1321	1038	0.81046	1	1	1
g15105	contig_1324	196	0	0	0	0
g15106	contig_1325	223	0	0	0	0
g15107	contig_1328	1941	0	0	0	0
g15108	contig_1328	1393	0	0	0	0
g4838	contig_133	2037	0	0	0	0
g4839	contig_133	1266	0	0	0	0
g4840	contig_133	636	0	0	0	0
g4841	contig_133	1950	0	0	0	0
g4842	contig_133	798	0	0	0	0
g4843	contig_133	471	0	0	0	0
g4844	contig_133	2958	1.1376	4	4	4
g4845	contig_133	366	0	0	0	0
g4846	contig_133	723	0	0	0	0
g4847	contig_133	456	0	0	0	0
g4848	contig_133	3219	26.6568	1	1	102
g4849	contig_133	2571	16.0333	0	0	49
g4850	contig_133	741	3.4059	0	0	3
g4851	contig_133	1983	0	0	0	0
g4852	contig_133	2466	0.341143	1	1	1
g4853	contig_133	2718	2294.42	22	22	7413
g4854	contig_133	1974	36286.2	190	190	85145
g4855	contig_133	837	0	0	0	0
g4856	contig_133	1836	0	0	0	0
g4857	contig_133	2517	0.668461	2	2	2
g4858	contig_133	738	0	0	0	0
g4859	contig_133	1404	1.19837	2	2	2
g4860	contig_133	753	0	0	0	0
g4861	contig_133	1530	0	0	0	0
g4862	contig_133	1077	0	0	0	0
g4863	contig_133	3474	2.17942	9	9	9
g4864	contig_133	3297	0	0	0	0
g4865	contig_133	570	0	0	0	0
g4866	contig_133	522	11.2812	1	1	7
g4867	contig_133	612	5950.66	1584	1584	4329
g4868	contig_133	567	0	0	0	0
g4869	contig_133	2625	41.6623	130	130	130
g4870	contig_133	606	0	0	0	0
g4871	contig_133	477	0	0	0	0
g4872	contig_133	918	0	0	0	0
g4873	contig_133	804	0	0	0	0
g4874	contig_133	1224	0	0	0	0
g4875	contig_133	822	0	0	0	0
g4876	contig_133	2724	2.47065	8	8	8
g4877	contig_133	432	0	0	0	0
g4878	contig_133	264	0	0	0	0
g4879	contig_133	1593	0	0	0	0
g4880	contig_133	699	0	0	0	0
g4881	contig_133	5658	0	0	0	0
g4882	contig_133	1545	0	0	0	0
g4883	contig_133	918	247.429	270	270	270
g4884	contig_133	1944	0.865492	2	2	2
g4885	contig_133	1374	5.51042	7	7	9
g4886	contig_133	1098	0	0	0	0
g4887	contig_133	2913	0.577589	2	2	2
g15109	contig_1331	2742	0	0	0	0
g15110	contig_1331	1041	0	0	0	0
g15111	contig_1333	2064	0	0	0	0
g15112	contig_1333	2045	0	0	0	0
g15113	contig_1333	1474	1.14146	2	2	2
g15114	contig_1337	1139	0	0	0	0
g15115	contig_1337	852	0	0	0	0
g4888	contig_134	684	2.45982	2	2	2
g4889	contig_134	2280	12.5451	8	8	34
g4890	contig_134	768	6.57233	0	0	6
g4891	contig_134	411	1103.26	108	108	539
g4892	contig_134	2904	0	0	0	0
g4893	contig_134	690	0	0	0	0
g4894	contig_134	1860	0	0	0	0
g4895	contig_134	336	0	0	0	0
g4896	contig_134	3417	0	0	0	0
g4897	contig_134	1335	2.52062	4	4	4
g4898	contig_134	471	0	0	0	0
g4899	contig_134	1323	0	0	0	0
g4900	contig_134	1716	0	0	0	0
g4901	contig_134	540	1.55789	0	0	1
g4902	contig_134	678	1.24079	0	0	1
g4903	contig_134	4812	0.6993	4	4	4
g4904	contig_134	465	3.61831	1	1	2
g4905	contig_134	1107	0	0	0	0
g4906	contig_134	408	0	0	0	0
g4907	contig_134	696	0	0	0	0
g4908	contig_134	621	149.015	2	2	110
g4909	contig_134	687	40.4098	0	0	33
g15116	contig_1340	2316	0	0	0	0
g15117	contig_1340	219	0	0	0	0
g15118	contig_1340	453	0	0	0	0
g15119	contig_1340	996	0	0	0	0
g15120	contig_1343	1602	0	0	0	0
g15121	contig_1343	237	0	0	0	0
g15122	contig_1343	342	0	0	0	0
g15123	contig_1343	354	0	0	0	0
g15124	contig_1348	1452	0.579379	1	1	1
g15125	contig_1348	1287	0	0	0	0
g15126	contig_1348	969	1.73634	2	2	2
g4910	contig_135	693	0	0	0	0
g15127	contig_1351	462	0	0	0	0
g15128	contig_1358	564	1.49159	1	1	1
g15129	contig_1358	2193	0	0	0	0
g15130	contig_1358	510	0	0	0	0
g15131	contig_1358	699	2.40703	0	0	2
g15132	contig_1358	519	4.86276	0	0	3
g15133	contig_1358	390	0	0	0	0
g15134	contig_1358	534	0	0	0	0
g15135	contig_1361	577	0	0	0	0
g15136	contig_1363	852	0	0	0	0
g15137	contig_1364	1164	1.44546	2	2	2
g15138	contig_1373	291	0	0	0	0
g15139	contig_1377	216	11.6841	3	3	3
g15140	contig_1381	1125	0	0	0	0
g15141	contig_1384	777	0	0	0	0
g15142	contig_1384	2463	0.341558	0	0	1
g15143	contig_1384	1002	0	0	0	0
g15144	contig_1387	666	0	0	0	0
g15145	contig_1388	656	0	0	0	0
g15146	contig_1388	3021	0	0	0	0
g15147	contig_1388	1095	0.768272	1	1	1
g15148	contig_1388	399	2.10842	0	0	1
g15149	contig_1389	234	0	0	0	0
g15150	contig_1389	234	0	0	0	0
g4911	contig_139	963	0	0	0	0
g4912	contig_139	1635	0	0	0	0
g4913	contig_139	2007	0	0	0	0
g4914	contig_139	1830	18.8479	24	24	41
g4915	contig_139	1767	0.476094	0	0	1
g4916	contig_139	747	0	0	0	0
g4917	contig_139	1275	0	0	0	0
g4918	contig_139	2097	0	0	0	0
g4919	contig_139	480	0	0	0	0
g4920	contig_139	3978	0.422955	2	2	2
g4921	contig_139	393	0	0	0	0
g4922	contig_139	1089	0	0	0	0
g4923	contig_139	2532	0	0	0	0
g4924	contig_139	807	0	0	0	0
g4925	contig_139	828	0	0	0	0
g4926	contig_139	369	0	0	0	0
g4927	contig_139	672	0	0	0	0
g4928	contig_139	846	0	0	0	0
g4929	contig_139	1668	1.51305	3	3	3
g4930	contig_139	804	9.41707	9	9	9
g4931	contig_139	2064	0	0	0	0
g4932	contig_139	1974	0	0	0	0
g4933	contig_139	2520	6.00899	0	0	18
g4934	contig_139	3288	17.3983	4	4	68
g4935	contig_139	777	0	0	0	0
g4936	contig_139	660	0	0	0	0
g4937	contig_139	2049	0	0	0	0
g4938	contig_139	1446	0	0	0	0
g4939	contig_139	495	0	0	0	0
g4940	contig_139	1635	0	0	0	0
g4941	contig_139	693	0	0	0	0
g4942	contig_139	2475	0.679804	0	0	2
g4943	contig_139	2433	0.34577	0	0	1
g4944	contig_139	1347	29.978	47	47	48
g4945	contig_139	534	0	0	0	0
g4946	contig_139	975	0	0	0	0
g4947	contig_139	1824	0	0	0	0
g4948	contig_139	462	0	0	0	0
g4949	contig_139	1191	7.76981	8	8	11
g4950	contig_139	729	0	0	0	0
g4951	contig_139	1629	2.0657	3	3	4
g4952	contig_139	681	14.8239	0	0	12
g4953	contig_139	684	17.2187	0	0	14
g4954	contig_139	1389	0	0	0	0
g4955	contig_139	1494	0	0	0	0
g4956	contig_139	849	0	0	0	0
g4957	contig_139	2061	0.40818	1	1	1
g4958	contig_139	852	0	0	0	0
g4959	contig_139	2955	0	0	0	0
g4960	contig_139	300	0	0	0	0
g4961	contig_139	1380	0	0	0	0
g4962	contig_139	1431	1253.95	354	354	2133
g4963	contig_139	1266	5.31601	0	0	8
g4964	contig_139	5067	0.498081	2	2	3
g4965	contig_139	3522	0	0	0	0
g4966	contig_139	558	0	0	0	0
g4967	contig_139	1173	0	0	0	0
g4968	contig_139	675	0	0	0	0
g4969	contig_139	780	0	0	0	0
g4970	contig_139	2070	0	0	0	0
g4971	contig_139	852	0	0	0	0
[truncated: 13,460 more rows]

## Sheet: Legend
Table S4: Overview of expressed genes in RNASeq under normal condition for Calcarisporium sp. KF525.
