# Supplementary material for: Genome Sequencing and analyses of Two Marine Fungi from the North Sea Unraveled a Plethora of Novel Biosynthetic Gene Clusters
Source: Sci Rep. 2018 Jul 5;8:10187. doi: 10.1038/s41598-018-28473-z (PMC6033941; doi:10.1038/s41598-018-28473-z)
Supplement: Supplementary file 6 — Table S5 [file 41598_2018_28473_MOESM6_ESM.xlsx]

## Sheet: RNASeq
Gene ID	Scaffold Location	Gene length	RPKM	Expression value	Unique gene reads	Total gene reads
g1	Pesta-scaffold00001	1794	0	0	0	0
g2	Pesta-scaffold00001	1404	0	0	0	0
g3	Pesta-scaffold00001	1731	0	0	0	0
g4	Pesta-scaffold00001	1200	0	0	0	0
g5	Pesta-scaffold00001	417	0	0	0	0
g13276	Pesta-scaffold00040	1992	9.98774	69	48	69
g7	Pesta-scaffold00001	1470	0	0	0	0
g8	Pesta-scaffold00001	588	0	0	0	0
g9	Pesta-scaffold00001	1665	0	0	0	0
g10	Pesta-scaffold00001	2970	0	0	0	0
g11	Pesta-scaffold00001	393	0	0	0	0
g12	Pesta-scaffold00001	1530	0	0	0	0
g13	Pesta-scaffold00001	1359	0	0	0	0
g14	Pesta-scaffold00001	843	0	0	0	0
g15	Pesta-scaffold00001	333	0	0	0	0
g16	Pesta-scaffold00001	588	0	0	0	0
g17	Pesta-scaffold00001	2742	0	0	0	0
g18	Pesta-scaffold00001	465	0	0	0	0
g19	Pesta-scaffold00001	351	0	0	0	0
g20	Pesta-scaffold00001	5214	0	0	0	0
g21	Pesta-scaffold00001	7497	0	0	0	0
g22	Pesta-scaffold00001	822	0	0	0	0
g23	Pesta-scaffold00001	864	0	0	0	0
g24	Pesta-scaffold00001	594	0	0	0	0
g25	Pesta-scaffold00001	2778	0	0	0	0
g26	Pesta-scaffold00001	1335	0	0	0	0
g27	Pesta-scaffold00001	681	0	0	0	0
g22374	Pesta-scaffold00153	1965	9.97824	68	68	68
g29	Pesta-scaffold00001	1374	0	0	0	0
g30	Pesta-scaffold00001	1632	0	0	0	0
g31	Pesta-scaffold00001	1575	0	0	0	0
g32	Pesta-scaffold00001	816	0	0	0	0
g33	Pesta-scaffold00001	810	0	0	0	0
g34	Pesta-scaffold00001	1719	0	0	0	0
g35	Pesta-scaffold00001	654	0	0	0	0
g36	Pesta-scaffold00001	1023	0	0	0	0
g37	Pesta-scaffold00001	2013	0	0	0	0
g38	Pesta-scaffold00001	1626	0	0	0	0
g39	Pesta-scaffold00001	915	0	0	0	0
g40	Pesta-scaffold00001	396	0	0	0	0
g41	Pesta-scaffold00001	2421	0	0	0	0
g42	Pesta-scaffold00001	1479	0	0	0	0
g43	Pesta-scaffold00001	1125	0	0	0	0
g44	Pesta-scaffold00001	567	0	0	0	0
g45	Pesta-scaffold00001	4125	0	0	0	0
g46	Pesta-scaffold00001	732	0	0	0	0
g47	Pesta-scaffold00001	309	0	0	0	0
g48	Pesta-scaffold00001	3714	0	0	0	0
g49	Pesta-scaffold00001	432	0	0	0	0
g50	Pesta-scaffold00001	2079	0	0	0	0
g51	Pesta-scaffold00001	1095	0	0	0	0
g52	Pesta-scaffold00001	444	0	0	0	0
g53	Pesta-scaffold00001	321	0	0	0	0
g1735	Pesta-scaffold00003	954	9.97409	33	2	33
g5736	Pesta-scaffold00011	2373	9.96377	82	37	82
g56	Pesta-scaffold00001	585	0	0	0	0
g1017	Pesta-scaffold00002	492	9.96303	17	4	17
g58	Pesta-scaffold00001	852	0	0	0	0
g59	Pesta-scaffold00001	1587	0	0	0	0
g60	Pesta-scaffold00001	3048	0	0	0	0
g61	Pesta-scaffold00001	1647	0	0	0	0
g10090	Pesta-scaffold00025	984	9.96303	34	34	34
g18735	Pesta-scaffold00079	2460	9.96303	85	85	85
g64	Pesta-scaffold00001	1995	0	0	0	0
g65	Pesta-scaffold00001	879	0	0	0	0
g5466	Pesta-scaffold00010	1014	9.95263	35	35	35
g13344	Pesta-scaffold00041	1623	9.94895	56	50	56
g68	Pesta-scaffold00001	876	0	0	0	0
g2805	Pesta-scaffold00005	987	9.93275	34	0	34
g16892	Pesta-scaffold00063	4077	9.90136	140	135	140
g71	Pesta-scaffold00001	471	0	0	0	0
g13297	Pesta-scaffold00040	1311	9.89732	45	22	45
g13751	Pesta-scaffold00043	729	9.88827	25	0	25
g13897	Pesta-scaffold00044	1902	9.85395	65	16	65
g12865	Pesta-scaffold00038	6000	9.85168	205	193	205
g76	Pesta-scaffold00001	2598	0	0	0	0
g6941	Pesta-scaffold00014	1788	9.83717	61	6	61
g78	Pesta-scaffold00001	618	0	0	0	0
g12683	Pesta-scaffold00037	1671	9.83572	57	0	57
g80	Pesta-scaffold00001	960	0	0	0	0
g3518	Pesta-scaffold00006	1440	9.81163	49	38	49
g10128	Pesta-scaffold00025	1500	9.80362	51	0	51
g83	Pesta-scaffold00001	3162	0	0	0	0
g84	Pesta-scaffold00001	1683	0	0	0	0
g85	Pesta-scaffold00001	1476	0	0	0	0
g86	Pesta-scaffold00001	1974	0	0	0	0
g87	Pesta-scaffold00001	1017	0	0	0	0
g88	Pesta-scaffold00001	810	0	0	0	0
g89	Pesta-scaffold00001	729	0	0	0	0
g90	Pesta-scaffold00001	594	0	0	0	0
g91	Pesta-scaffold00001	1047	0	0	0	0
g92	Pesta-scaffold00001	477	0	0	0	0
g93	Pesta-scaffold00001	1134	0	0	0	0
g94	Pesta-scaffold00001	1656	0	0	0	0
g95	Pesta-scaffold00001	831	0	0	0	0
g21562	Pesta-scaffold00124	942	9.79505	32	32	32
g97	Pesta-scaffold00001	2889	0	0	0	0
g98	Pesta-scaffold00001	705	0	0	0	0
g99	Pesta-scaffold00001	1425	0	0	0	0
g100	Pesta-scaffold00001	2394	0	0	0	0
g101	Pesta-scaffold00001	1236	0	0	0	0
g15391	Pesta-scaffold00052	1266	9.7936	43	43	43
g18543	Pesta-scaffold00077	2769	9.78842	94	6	94
g104	Pesta-scaffold00001	540	0	0	0	0
g105	Pesta-scaffold00001	1518	0	0	0	0
g106	Pesta-scaffold00001	543	0	0	0	0
g357	Pesta-scaffold00001	1149	9.78706	39	0	39
g108	Pesta-scaffold00001	1008	0	0	0	0
g109	Pesta-scaffold00001	291	0	0	0	0
g17552	Pesta-scaffold00068	1032	9.77903	35	0	35
g111	Pesta-scaffold00001	357	0	0	0	0
g112	Pesta-scaffold00001	2613	0	0	0	0
g113	Pesta-scaffold00001	636	0	0	0	0
g114	Pesta-scaffold00001	1506	0	0	0	0
g115	Pesta-scaffold00001	1473	0	0	0	0
g116	Pesta-scaffold00001	1521	0	0	0	0
g117	Pesta-scaffold00001	324	0	0	0	0
g118	Pesta-scaffold00001	354	0	0	0	0
g119	Pesta-scaffold00001	558	0	0	0	0
g120	Pesta-scaffold00001	1728	0	0	0	0
g121	Pesta-scaffold00001	1611	0	0	0	0
g122	Pesta-scaffold00001	2067	0	0	0	0
g123	Pesta-scaffold00001	732	0	0	0	0
g124	Pesta-scaffold00001	1521	0	0	0	0
g125	Pesta-scaffold00001	912	0	0	0	0
g126	Pesta-scaffold00001	624	0	0	0	0
g4840	Pesta-scaffold00009	948	9.73306	32	0	32
g15242	Pesta-scaffold00052	8979	9.73021	303	129	303
g7011	Pesta-scaffold00014	2229	9.70195	75	0	75
g3414	Pesta-scaffold00006	1338	9.69759	45	28	45
g131	Pesta-scaffold00001	1545	0	0	0	0
g132	Pesta-scaffold00001	1071	0	0	0	0
g133	Pesta-scaffold00001	288	0	0	0	0
g134	Pesta-scaffold00001	1959	0	0	0	0
g135	Pesta-scaffold00001	1059	0	0	0	0
g136	Pesta-scaffold00001	1245	0	0	0	0
g15416	Pesta-scaffold00052	1011	9.69696	34	0	34
g16708	Pesta-scaffold00061	2202	9.68996	74	2	74
g18466	Pesta-scaffold00076	417	9.68054	14	2	14
g140	Pesta-scaffold00001	2196	0	0	0	0
g141	Pesta-scaffold00001	1311	0	0	0	0
g142	Pesta-scaffold00001	1584	0	0	0	0
g143	Pesta-scaffold00001	624	0	0	0	0
g144	Pesta-scaffold00001	1365	0	0	0	0
g145	Pesta-scaffold00001	534	0	0	0	0
g146	Pesta-scaffold00001	879	0	0	0	0
g147	Pesta-scaffold00001	744	0	0	0	0
g21506	Pesta-scaffold00122	3639	9.66686	122	31	122
g149	Pesta-scaffold00001	402	0	0	0	0
g10745	Pesta-scaffold00028	2478	9.65794	83	67	83
g151	Pesta-scaffold00001	1032	0	0	0	0
g152	Pesta-scaffold00001	975	0	0	0	0
g153	Pesta-scaffold00001	1440	0	0	0	0
g154	Pesta-scaffold00001	933	0	0	0	0
g155	Pesta-scaffold00001	2685	0	0	0	0
g156	Pesta-scaffold00001	723	0	0	0	0
g157	Pesta-scaffold00001	1530	0	0	0	0
g158	Pesta-scaffold00001	675	0	0	0	0
g159	Pesta-scaffold00001	2022	0	0	0	0
g160	Pesta-scaffold00001	819	0	0	0	0
g161	Pesta-scaffold00001	1671	0	0	0	0
g162	Pesta-scaffold00001	1455	0	0	0	0
g163	Pesta-scaffold00001	2232	0	0	0	0
g164	Pesta-scaffold00001	969	0	0	0	0
g9243	Pesta-scaffold00022	1434	9.65161	48	25	48
g166	Pesta-scaffold00001	1146	0	0	0	0
g167	Pesta-scaffold00001	621	0	0	0	0
g168	Pesta-scaffold00001	633	0	0	0	0
g1908	Pesta-scaffold00003	2400	9.61139	80	71	80
g5612	Pesta-scaffold00011	600	9.61139	20	20	20
g20303	Pesta-scaffold00098	1260	9.61139	42	0	42
g172	Pesta-scaffold00001	471	0	0	0	0
g2765	Pesta-scaffold00005	2523	9.59997	84	61	84
g174	Pesta-scaffold00001	825	0	0	0	0
g175	Pesta-scaffold00001	1854	0	0	0	0
g176	Pesta-scaffold00001	2118	0	0	0	0
g8093	Pesta-scaffold00018	1926	9.58145	64	35	64
g178	Pesta-scaffold00001	750	0	0	0	0
g179	Pesta-scaffold00001	792	0	0	0	0
g180	Pesta-scaffold00001	1860	0	0	0	0
g181	Pesta-scaffold00001	1533	0	0	0	0
g182	Pesta-scaffold00001	333	0	0	0	0
g183	Pesta-scaffold00001	237	0	0	0	0
g184	Pesta-scaffold00001	1188	0	0	0	0
g185	Pesta-scaffold00001	588	0	0	0	0
g186	Pesta-scaffold00001	888	0	0	0	0
g187	Pesta-scaffold00001	540	0	0	0	0
g13930	Pesta-scaffold00044	783	9.57457	26	0	26
g6071	Pesta-scaffold00012	2289	9.5736	76	76	76
g190	Pesta-scaffold00001	387	0	0	0	0
g191	Pesta-scaffold00001	1629	0	0	0	0
g192	Pesta-scaffold00001	411	0	0	0	0
g193	Pesta-scaffold00001	693	0	0	0	0
g194	Pesta-scaffold00001	579	0	0	0	0
g195	Pesta-scaffold00001	903	0	0	0	0
g196	Pesta-scaffold00001	1269	0	0	0	0
g197	Pesta-scaffold00001	852	0	0	0	0
g198	Pesta-scaffold00001	765	0	0	0	0
g199	Pesta-scaffold00001	1422	0	0	0	0
g200	Pesta-scaffold00001	462	0	0	0	0
g201	Pesta-scaffold00001	1485	0	0	0	0
g202	Pesta-scaffold00001	1731	0	0	0	0
g203	Pesta-scaffold00001	228	0	0	0	0
g204	Pesta-scaffold00001	831	0	0	0	0
g205	Pesta-scaffold00001	852	0	0	0	0
g206	Pesta-scaffold00001	249	0	0	0	0
g207	Pesta-scaffold00001	966	0	0	0	0
g208	Pesta-scaffold00001	1875	0	0	0	0
g209	Pesta-scaffold00001	636	0	0	0	0
g210	Pesta-scaffold00001	1677	0	0	0	0
g211	Pesta-scaffold00001	3279	0	0	0	0
g212	Pesta-scaffold00001	645	0	0	0	0
g213	Pesta-scaffold00001	1350	0	0	0	0
g214	Pesta-scaffold00001	2610	0	0	0	0
g215	Pesta-scaffold00001	948	0	0	0	0
g216	Pesta-scaffold00001	1887	0	0	0	0
g217	Pesta-scaffold00001	807	0	0	0	0
g218	Pesta-scaffold00001	1269	0	0	0	0
g219	Pesta-scaffold00001	528	0	0	0	0
g220	Pesta-scaffold00001	2058	0	0	0	0
g221	Pesta-scaffold00001	2019	0	0	0	0
g222	Pesta-scaffold00001	558	0	0	0	0
g223	Pesta-scaffold00001	711	0	0	0	0
g224	Pesta-scaffold00001	954	0	0	0	0
g225	Pesta-scaffold00001	390	0	0	0	0
g18624	Pesta-scaffold00078	663	9.5679	22	6	22
g227	Pesta-scaffold00001	2376	0	0	0	0
g11528	Pesta-scaffold00032	2472	9.56474	82	3	82
g229	Pesta-scaffold00001	447	0	0	0	0
g230	Pesta-scaffold00001	735	0	0	0	0
g231	Pesta-scaffold00001	645	0	0	0	0
g232	Pesta-scaffold00001	1089	0	0	0	0
g233	Pesta-scaffold00001	339	0	0	0	0
g234	Pesta-scaffold00001	756	0	0	0	0
g235	Pesta-scaffold00001	414	0	0	0	0
g236	Pesta-scaffold00001	594	0	0	0	0
g237	Pesta-scaffold00001	687	0	0	0	0
g238	Pesta-scaffold00001	618	0	0	0	0
g239	Pesta-scaffold00001	375	0	0	0	0
g15164	Pesta-scaffold00051	786	9.53802	26	0	26
g241	Pesta-scaffold00001	1338	0	0	0	0
g15679	Pesta-scaffold00054	2121	9.51623	70	0	70
g243	Pesta-scaffold00001	999	0	0	0	0
g244	Pesta-scaffold00001	780	0	0	0	0
g245	Pesta-scaffold00001	387	0	0	0	0
g8159	Pesta-scaffold00018	3576	9.51464	118	2	118
g6098	Pesta-scaffold00012	2154	9.5043	71	71	71
g248	Pesta-scaffold00001	651	0	0	0	0
g249	Pesta-scaffold00001	1152	0	0	0	0
g250	Pesta-scaffold00001	1023	0	0	0	0
g251	Pesta-scaffold00001	1806	0	0	0	0
g252	Pesta-scaffold00001	1782	0	0	0	0
g253	Pesta-scaffold00001	285	0	0	0	0
g19293	Pesta-scaffold00085	1488	9.49513	49	9	49
g255	Pesta-scaffold00001	1563	0	0	0	0
g256	Pesta-scaffold00001	945	0	0	0	0
g257	Pesta-scaffold00001	1161	0	0	0	0
g258	Pesta-scaffold00001	2079	0	0	0	0
g259	Pesta-scaffold00001	1659	0	0	0	0
g260	Pesta-scaffold00001	2007	0	0	0	0
g20720	Pesta-scaffold00105	1731	9.49479	57	14	57
g262	Pesta-scaffold00001	807	0	0	0	0
g263	Pesta-scaffold00001	240	0	0	0	0
g264	Pesta-scaffold00001	1122	0	0	0	0
g265	Pesta-scaffold00001	1152	0	0	0	0
g15878	Pesta-scaffold00056	213	9.47602	7	0	7
g4026	Pesta-scaffold00007	2712	9.46255	89	34	89
g268	Pesta-scaffold00001	1119	0	0	0	0
g269	Pesta-scaffold00001	1626	0	0	0	0
g270	Pesta-scaffold00001	1260	0	0	0	0
g271	Pesta-scaffold00001	1551	0	0	0	0
g272	Pesta-scaffold00001	804	0	0	0	0
g273	Pesta-scaffold00001	4017	0	0	0	0
g9917	Pesta-scaffold00025	1830	9.45383	60	6	60
g275	Pesta-scaffold00001	2565	0	0	0	0
g276	Pesta-scaffold00001	1131	0	0	0	0
g277	Pesta-scaffold00001	1932	0	0	0	0
g278	Pesta-scaffold00001	624	0	0	0	0
g16184	Pesta-scaffold00058	1653	9.41952	54	9	54
g995	Pesta-scaffold00002	2022	9.41175	66	0	66
g8182	Pesta-scaffold00018	675	9.39781	22	0	22
g22565	Pesta-scaffold00178	1842	9.39224	60	0	60
g283	Pesta-scaffold00001	357	0	0	0	0
g18298	Pesta-scaffold00074	1629	9.38129	53	43	53
g285	Pesta-scaffold00001	531	0	0	0	0
g22265	Pesta-scaffold00147	1569	9.37249	51	1	51
g287	Pesta-scaffold00001	1188	0	0	0	0
g288	Pesta-scaffold00001	1776	0	0	0	0
g289	Pesta-scaffold00001	696	0	0	0	0
g18584	Pesta-scaffold00077	2031	9.37004	66	28	66
g507	Pesta-scaffold00001	2280	9.35846	74	74	74
g19869	Pesta-scaffold00092	1233	9.35415	40	5	40
g19709	Pesta-scaffold00090	1797	9.30653	58	58	58
g294	Pesta-scaffold00001	795	0	0	0	0
g5027	Pesta-scaffold00009	651	9.30135	21	0	21
g14588	Pesta-scaffold00048	1707	9.29045	55	55	55
g297	Pesta-scaffold00001	306	0	0	0	0
g7600	Pesta-scaffold00016	1740	9.27997	56	48	56
g299	Pesta-scaffold00001	1653	0	0	0	0
g300	Pesta-scaffold00001	990	0	0	0	0
g2196	Pesta-scaffold00004	1212	9.27833	39	39	39
g302	Pesta-scaffold00001	1236	0	0	0	0
g303	Pesta-scaffold00001	2376	0	0	0	0
g304	Pesta-scaffold00001	870	0	0	0	0
g305	Pesta-scaffold00001	540	0	0	0	0
g21637	Pesta-scaffold00126	1089	9.26718	35	30	35
g2914	Pesta-scaffold00005	966	9.25321	31	0	31
g2292	Pesta-scaffold00004	2307	9.24894	74	0	74
g4974	Pesta-scaffold00009	4617	9.24293	148	111	148
g8127	Pesta-scaffold00018	780	9.24173	25	13	25
g311	Pesta-scaffold00001	210	0	0	0	0
g21024	Pesta-scaffold00111	2472	9.21481	79	30	79
g313	Pesta-scaffold00001	2127	0	0	0	0
g9539	Pesta-scaffold00023	3483	9.18919	111	111	111
g315	Pesta-scaffold00001	801	0	0	0	0
g3671	Pesta-scaffold00006	786	9.17118	25	17	25
g1861	Pesta-scaffold00003	1071	9.15371	34	9	34
g14700	Pesta-scaffold00048	1671	9.14549	53	20	53
g11203	Pesta-scaffold00030	1104	9.14127	35	35	35
g2723	Pesta-scaffold00005	978	9.13967	31	9	31
g321	Pesta-scaffold00001	591	0	0	0	0
g322	Pesta-scaffold00001	648	0	0	0	0
g15538	Pesta-scaffold00053	1863	9.1316	59	59	59
g4988	Pesta-scaffold00009	1137	9.12956	36	36	36
g325	Pesta-scaffold00001	519	0	0	0	0
g326	Pesta-scaffold00001	1206	0	0	0	0
g327	Pesta-scaffold00001	1218	0	0	0	0
g328	Pesta-scaffold00001	555	0	0	0	0
g329	Pesta-scaffold00001	303	0	0	0	0
g330	Pesta-scaffold00001	225	0	0	0	0
g331	Pesta-scaffold00001	1530	0	0	0	0
g332	Pesta-scaffold00001	513	0	0	0	0
g333	Pesta-scaffold00001	984	0	0	0	0
g173	Pesta-scaffold00001	3384	9.11719	107	13	107
g335	Pesta-scaffold00001	1404	0	0	0	0
g336	Pesta-scaffold00001	876	0	0	0	0
g337	Pesta-scaffold00001	876	0	0	0	0
g338	Pesta-scaffold00001	1578	0	0	0	0
g339	Pesta-scaffold00001	1554	0	0	0	0
g340	Pesta-scaffold00001	828	0	0	0	0
g341	Pesta-scaffold00001	3348	0	0	0	0
g342	Pesta-scaffold00001	3051	0	0	0	0
g343	Pesta-scaffold00001	1506	0	0	0	0
g344	Pesta-scaffold00001	1782	0	0	0	0
g345	Pesta-scaffold00001	1209	0	0	0	0
g346	Pesta-scaffold00001	555	0	0	0	0
g347	Pesta-scaffold00001	1122	0	0	0	0
g348	Pesta-scaffold00001	1098	0	0	0	0
g349	Pesta-scaffold00001	1167	0	0	0	0
g350	Pesta-scaffold00001	1068	0	0	0	0
g14958	Pesta-scaffold00050	855	9.10553	27	27	27
g20669	Pesta-scaffold00104	1680	9.0965	53	0	53
g353	Pesta-scaffold00001	1407	0	0	0	0
g354	Pesta-scaffold00001	3507	0	0	0	0
g355	Pesta-scaffold00001	678	0	0	0	0
g356	Pesta-scaffold00001	1758	0	0	0	0
g2420	Pesta-scaffold00004	888	9.09186	28	28	28
g358	Pesta-scaffold00001	741	0	0	0	0
g359	Pesta-scaffold00001	453	0	0	0	0
g20989	Pesta-scaffold00110	2094	9.08814	66	0	66
g361	Pesta-scaffold00001	270	0	0	0	0
g362	Pesta-scaffold00001	1797	0	0	0	0
g363	Pesta-scaffold00001	906	0	0	0	0
g364	Pesta-scaffold00001	1221	0	0	0	0
g15686	Pesta-scaffold00055	2928	9.05992	92	54	92
g366	Pesta-scaffold00001	2259	0	0	0	0
g367	Pesta-scaffold00001	957	0	0	0	0
g368	Pesta-scaffold00001	1611	0	0	0	0
g369	Pesta-scaffold00001	1140	0	0	0	0
g370	Pesta-scaffold00001	1119	0	0	0	0
g21582	Pesta-scaffold00124	2967	9.03801	93	1	93
g372	Pesta-scaffold00001	2085	0	0	0	0
g3166	Pesta-scaffold00005	351	9.03635	11	11	11
g18868	Pesta-scaffold00080	1245	9.03239	39	0	39
g375	Pesta-scaffold00001	330	0	0	0	0
g376	Pesta-scaffold00001	1029	0	0	0	0
g377	Pesta-scaffold00001	1305	0	0	0	0
g695	Pesta-scaffold00001	1056	9.01068	33	12	33
g14103	Pesta-scaffold00045	1728	9.01068	54	0	54
g380	Pesta-scaffold00001	681	0	0	0	0
g621	Pesta-scaffold00001	2916	8.99832	91	51	91
g4298	Pesta-scaffold00008	1254	8.96757	39	34	39
g383	Pesta-scaffold00001	2745	0	0	0	0
g15652	Pesta-scaffold00054	2187	8.96536	68	0	68
g385	Pesta-scaffold00001	1005	0	0	0	0
g386	Pesta-scaffold00001	615	0	0	0	0
g387	Pesta-scaffold00001	360	0	0	0	0
g388	Pesta-scaffold00001	1116	0	0	0	0
g389	Pesta-scaffold00001	711	0	0	0	0
g390	Pesta-scaffold00001	1584	0	0	0	0
g391	Pesta-scaffold00001	492	0	0	0	0
g8463	Pesta-scaffold00019	2769	8.95536	86	9	86
g393	Pesta-scaffold00001	4422	0	0	0	0
g394	Pesta-scaffold00001	1701	0	0	0	0
g395	Pesta-scaffold00001	1305	0	0	0	0
g396	Pesta-scaffold00001	1020	0	0	0	0
g397	Pesta-scaffold00001	1539	0	0	0	0
g398	Pesta-scaffold00001	1140	0	0	0	0
g399	Pesta-scaffold00001	318	0	0	0	0
g400	Pesta-scaffold00001	999	0	0	0	0
g401	Pesta-scaffold00001	597	0	0	0	0
g402	Pesta-scaffold00001	447	0	0	0	0
g403	Pesta-scaffold00001	1347	0	0	0	0
g404	Pesta-scaffold00001	2274	0	0	0	0
g405	Pesta-scaffold00001	1722	0	0	0	0
g406	Pesta-scaffold00001	2262	0	0	0	0
g407	Pesta-scaffold00001	825	0	0	0	0
g408	Pesta-scaffold00001	1527	0	0	0	0
g409	Pesta-scaffold00001	993	0	0	0	0
g410	Pesta-scaffold00001	1737	0	0	0	0
g411	Pesta-scaffold00001	1191	0	0	0	0
g412	Pesta-scaffold00001	978	0	0	0	0
g413	Pesta-scaffold00001	3990	0	0	0	0
g414	Pesta-scaffold00001	2886	0	0	0	0
g415	Pesta-scaffold00001	1227	0	0	0	0
g416	Pesta-scaffold00001	1659	0	0	0	0
g417	Pesta-scaffold00001	552	0	0	0	0
g418	Pesta-scaffold00001	546	0	0	0	0
g419	Pesta-scaffold00001	1380	0	0	0	0
g420	Pesta-scaffold00001	1803	0	0	0	0
g421	Pesta-scaffold00001	339	0	0	0	0
g422	Pesta-scaffold00001	438	0	0	0	0
g423	Pesta-scaffold00001	1095	0	0	0	0
g424	Pesta-scaffold00001	267	0	0	0	0
g425	Pesta-scaffold00001	990	0	0	0	0
g426	Pesta-scaffold00001	867	0	0	0	0
g427	Pesta-scaffold00001	1923	0	0	0	0
g428	Pesta-scaffold00001	612	0	0	0	0
g429	Pesta-scaffold00001	2058	0	0	0	0
g430	Pesta-scaffold00001	873	0	0	0	0
g431	Pesta-scaffold00001	2457	0	0	0	0
g432	Pesta-scaffold00001	2103	0	0	0	0
g433	Pesta-scaffold00001	1074	0	0	0	0
g434	Pesta-scaffold00001	2679	0	0	0	0
g435	Pesta-scaffold00001	2109	0	0	0	0
g436	Pesta-scaffold00001	807	0	0	0	0
g437	Pesta-scaffold00001	450	0	0	0	0
g438	Pesta-scaffold00001	2865	0	0	0	0
g439	Pesta-scaffold00001	3330	0	0	0	0
g440	Pesta-scaffold00001	2745	0	0	0	0
g4943	Pesta-scaffold00009	3354	8.94083	104	72	104
g442	Pesta-scaffold00001	1980	0	0	0	0
g443	Pesta-scaffold00001	4818	0	0	0	0
g444	Pesta-scaffold00001	1917	0	0	0	0
g445	Pesta-scaffold00001	1305	0	0	0	0
g19639	Pesta-scaffold00089	1485	8.9318	46	2	46
g447	Pesta-scaffold00001	651	0	0	0	0
g448	Pesta-scaffold00001	2205	0	0	0	0
g449	Pesta-scaffold00001	1263	0	0	0	0
g450	Pesta-scaffold00001	4482	0	0	0	0
g451	Pesta-scaffold00001	498	0	0	0	0
g452	Pesta-scaffold00001	1263	0	0	0	0
g453	Pesta-scaffold00001	702	0	0	0	0
g454	Pesta-scaffold00001	3135	0	0	0	0
g455	Pesta-scaffold00001	1311	0	0	0	0
g5871	Pesta-scaffold00011	1650	8.91238	51	10	51
g2756	Pesta-scaffold00005	1815	8.8965	56	25	56
g20089	Pesta-scaffold00095	1524	8.89243	47	1	47
g9430	Pesta-scaffold00023	1071	8.88448	33	0	33
g460	Pesta-scaffold00001	1551	0	0	0	0
g16628	Pesta-scaffold00061	357	8.88448	11	11	11
g462	Pesta-scaffold00001	639	0	0	0	0
g21526	Pesta-scaffold00123	714	8.88448	22	12	22
g464	Pesta-scaffold00001	480	0	0	0	0
g12544	Pesta-scaffold00036	2211	8.86804	68	23	68
g6342	Pesta-scaffold00012	1887	8.86265	58	58	58
g467	Pesta-scaffold00001	549	0	0	0	0
g468	Pesta-scaffold00001	2664	0	0	0	0
g469	Pesta-scaffold00001	765	0	0	0	0
g470	Pesta-scaffold00001	2223	0	0	0	0
g471	Pesta-scaffold00001	2805	0	0	0	0
g472	Pesta-scaffold00001	2538	0	0	0	0
g473	Pesta-scaffold00001	1770	0	0	0	0
g1609	Pesta-scaffold00003	2022	8.84134	62	51	62
g475	Pesta-scaffold00001	492	0	0	0	0
g476	Pesta-scaffold00001	597	0	0	0	0
g477	Pesta-scaffold00001	1821	0	0	0	0
g5785	Pesta-scaffold00011	816	8.834	25	0	25
g4895	Pesta-scaffold00009	849	8.83026	26	0	26
g7693	Pesta-scaffold00016	849	8.83026	26	26	26
g481	Pesta-scaffold00001	2124	0	0	0	0
g482	Pesta-scaffold00001	795	0	0	0	0
g20977	Pesta-scaffold00110	1698	8.83026	52	43	52
g1565	Pesta-scaffold00002	1731	8.82849	53	8	53
g3171	Pesta-scaffold00005	3045	8.8065	93	64	93
g486	Pesta-scaffold00001	927	0	0	0	0
g487	Pesta-scaffold00001	1821	0	0	0	0
g488	Pesta-scaffold00001	747	0	0	0	0
g5530	Pesta-scaffold00011	1344	8.79614	41	27	41
g490	Pesta-scaffold00001	444	0	0	0	0
g14911	Pesta-scaffold00050	888	8.76715	27	12	27
g492	Pesta-scaffold00001	477	0	0	0	0
g493	Pesta-scaffold00001	366	0	0	0	0
g494	Pesta-scaffold00001	1071	0	0	0	0
g495	Pesta-scaffold00001	1005	0	0	0	0
g7888	Pesta-scaffold00017	1020	8.76333	31	0	31
g497	Pesta-scaffold00001	474	0	0	0	0
g498	Pesta-scaffold00001	471	0	0	0	0
g19219	Pesta-scaffold00084	3159	8.76252	96	96	96
g500	Pesta-scaffold00001	924	0	0	0	0
g501	Pesta-scaffold00001	1206	0	0	0	0
g20150	Pesta-scaffold00096	1086	8.76177	33	0	33
g15024	Pesta-scaffold00050	1383	8.75658	42	15	42
g504	Pesta-scaffold00001	495	0	0	0	0
g505	Pesta-scaffold00001	2223	0	0	0	0
g506	Pesta-scaffold00001	1140	0	0	0	0
g21396	Pesta-scaffold00119	957	8.73763	29	28	29
g3704	Pesta-scaffold00006	3570	8.72295	108	47	108
g509	Pesta-scaffold00001	930	0	0	0	0
g510	Pesta-scaffold00001	2061	0	0	0	0
g511	Pesta-scaffold00001	498	0	0	0	0
g512	Pesta-scaffold00001	1173	0	0	0	0
g513	Pesta-scaffold00001	759	0	0	0	0
g21331	Pesta-scaffold00118	1290	8.71731	39	18	39
g515	Pesta-scaffold00001	576	0	0	0	0
g516	Pesta-scaffold00001	447	0	0	0	0
g517	Pesta-scaffold00001	747	0	0	0	0
g518	Pesta-scaffold00001	1005	0	0	0	0
g519	Pesta-scaffold00001	1500	0	0	0	0
g520	Pesta-scaffold00001	3837	0	0	0	0
g521	Pesta-scaffold00001	375	0	0	0	0
g522	Pesta-scaffold00001	528	0	0	0	0
g4013	Pesta-scaffold00007	1158	8.71499	35	1	35
g524	Pesta-scaffold00001	258	0	0	0	0
g525	Pesta-scaffold00001	1500	0	0	0	0
g20846	Pesta-scaffold00107	3081	8.7036	93	0	93
g527	Pesta-scaffold00001	1557	0	0	0	0
g528	Pesta-scaffold00001	846	0	0	0	0
g529	Pesta-scaffold00001	1086	0	0	0	0
g530	Pesta-scaffold00001	744	0	0	0	0
g531	Pesta-scaffold00001	2163	0	0	0	0
g532	Pesta-scaffold00001	1344	0	0	0	0
g533	Pesta-scaffold00001	1767	0	0	0	0
g9881	Pesta-scaffold00025	729	8.70167	22	0	22
g535	Pesta-scaffold00001	717	0	0	0	0
g12685	Pesta-scaffold00037	696	8.69997	21	0	21
g22217	Pesta-scaffold00145	1128	8.69115	34	3	34
g538	Pesta-scaffold00001	951	0	0	0	0
g539	Pesta-scaffold00001	1269	0	0	0	0
g21529	Pesta-scaffold00123	1593	8.68827	48	25	48
g10851	Pesta-scaffold00028	1029	8.68668	31	0	31
g542	Pesta-scaffold00001	2229	0	0	0	0
g14604	Pesta-scaffold00048	2328	8.67007	70	0	70
g544	Pesta-scaffold00001	2775	0	0	0	0
g545	Pesta-scaffold00001	2760	0	0	0	0
g8717	Pesta-scaffold00020	4590	8.6691	138	138	138
g547	Pesta-scaffold00001	1326	0	0	0	0
g548	Pesta-scaffold00001	828	0	0	0	0
g549	Pesta-scaffold00001	960	0	0	0	0
g18702	Pesta-scaffold00078	3630	8.6582	109	83	109
g551	Pesta-scaffold00001	1230	0	0	0	0
g552	Pesta-scaffold00001	654	0	0	0	0
g553	Pesta-scaffold00001	816	0	0	0	0
g554	Pesta-scaffold00001	1359	0	0	0	0
g2444	Pesta-scaffold00004	1533	8.65214	46	46	46
g556	Pesta-scaffold00001	1494	0	0	0	0
g557	Pesta-scaffold00001	1548	0	0	0	0
g21411	Pesta-scaffold00120	1767	8.64862	53	0	53
g559	Pesta-scaffold00001	4920	0	0	0	0
g5471	Pesta-scaffold00010	1539	8.6184	46	0	46
g561	Pesta-scaffold00001	1020	0	0	0	0
g562	Pesta-scaffold00001	1071	0	0	0	0
g563	Pesta-scaffold00001	675	0	0	0	0
g564	Pesta-scaffold00001	1218	0	0	0	0
g565	Pesta-scaffold00001	1206	0	0	0	0
g11315	Pesta-scaffold00030	3183	8.60587	95	0	95
g18520	Pesta-scaffold00077	4461	8.59661	133	47	133
g568	Pesta-scaffold00001	1896	0	0	0	0
g569	Pesta-scaffold00001	2664	0	0	0	0
g570	Pesta-scaffold00001	528	0	0	0	0
g571	Pesta-scaffold00001	876	0	0	0	0
g9429	Pesta-scaffold00023	2286	8.5771	68	40	68
g573	Pesta-scaffold00001	1014	0	0	0	0
g15557	Pesta-scaffold00053	1278	8.57354	38	4	38
g19068	Pesta-scaffold00082	1551	8.55172	46	41	46
g576	Pesta-scaffold00001	813	0	0	0	0
g2595	Pesta-scaffold00004	912	8.53644	27	27	27
g578	Pesta-scaffold00001	417	0	0	0	0
g21510	Pesta-scaffold00122	2721	8.47753	80	72	80
g580	Pesta-scaffold00001	1485	0	0	0	0
g581	Pesta-scaffold00001	744	0	0	0	0
g582	Pesta-scaffold00001	891	0	0	0	0
g583	Pesta-scaffold00001	831	0	0	0	0
g584	Pesta-scaffold00001	3531	0	0	0	0
g585	Pesta-scaffold00001	2424	0	0	0	0
g586	Pesta-scaffold00001	1101	0	0	0	0
g587	Pesta-scaffold00001	1665	0	0	0	0
g588	Pesta-scaffold00001	1845	0	0	0	0
g589	Pesta-scaffold00001	690	0	0	0	0
g590	Pesta-scaffold00001	2151	0	0	0	0
g591	Pesta-scaffold00001	2091	0	0	0	0
g592	Pesta-scaffold00001	435	0	0	0	0
g593	Pesta-scaffold00001	1707	0	0	0	0
g594	Pesta-scaffold00001	2367	0	0	0	0
g595	Pesta-scaffold00001	4017	0	0	0	0
g21105	Pesta-scaffold00112	1191	8.47352	35	1	35
g597	Pesta-scaffold00001	2808	0	0	0	0
g598	Pesta-scaffold00001	837	0	0	0	0
g599	Pesta-scaffold00001	2058	0	0	0	0
g600	Pesta-scaffold00001	291	0	0	0	0
g601	Pesta-scaffold00001	1572	0	0	0	0
g602	Pesta-scaffold00001	474	0	0	0	0
g603	Pesta-scaffold00001	498	0	0	0	0
g604	Pesta-scaffold00001	1065	0	0	0	0
g605	Pesta-scaffold00001	696	0	0	0	0
g606	Pesta-scaffold00001	573	0	0	0	0
g607	Pesta-scaffold00001	1110	0	0	0	0
g608	Pesta-scaffold00001	669	0	0	0	0
g609	Pesta-scaffold00001	1158	0	0	0	0
g610	Pesta-scaffold00001	579	0	0	0	0
g611	Pesta-scaffold00001	1584	0	0	0	0
g612	Pesta-scaffold00001	2940	0	0	0	0
g613	Pesta-scaffold00001	1731	0	0	0	0
g21978	Pesta-scaffold00135	1974	8.47205	58	44	58
g3702	Pesta-scaffold00006	1806	8.46186	53	53	53
g616	Pesta-scaffold00001	1599	0	0	0	0
g617	Pesta-scaffold00001	687	0	0	0	0
g7711	Pesta-scaffold00016	1059	8.4406	31	31	31
g6161	Pesta-scaffold00012	2772	8.42557	81	32	81
g620	Pesta-scaffold00001	978	0	0	0	0
g16812	Pesta-scaffold00062	1815	8.4199	53	0	53
g496	Pesta-scaffold00001	1611	8.41221	47	47	47
g20614	Pesta-scaffold00103	1200	8.40997	35	31	35
g12776	Pesta-scaffold00038	4083	8.40379	119	119	119
g625	Pesta-scaffold00001	2088	0	0	0	0
g2919	Pesta-scaffold00005	3708	8.39831	108	86	108
g16921	Pesta-scaffold00063	1485	8.34929	43	43	43
g628	Pesta-scaffold00001	330	0	0	0	0
g629	Pesta-scaffold00001	1971	0	0	0	0
g21106	Pesta-scaffold00112	1140	8.34674	33	0	33
g631	Pesta-scaffold00001	603	0	0	0	0
g11314	Pesta-scaffold00030	5427	8.34156	157	68	157
g633	Pesta-scaffold00001	1425	0	0	0	0
g634	Pesta-scaffold00001	2919	0	0	0	0
g635	Pesta-scaffold00001	1113	0	0	0	0
g636	Pesta-scaffold00001	2931	0	0	0	0
g637	Pesta-scaffold00001	1992	0	0	0	0
g638	Pesta-scaffold00001	693	0	0	0	0
g5810	Pesta-scaffold00011	1245	8.33759	36	0	36
g640	Pesta-scaffold00001	699	0	0	0	0
g641	Pesta-scaffold00001	1089	0	0	0	0
g12961	Pesta-scaffold00039	1764	8.33641	51	0	51
g643	Pesta-scaffold00001	2739	0	0	0	0
g3510	Pesta-scaffold00006	2250	8.32987	65	0	65
g645	Pesta-scaffold00001	396	0	0	0	0
g9784	Pesta-scaffold00024	3498	8.32548	101	71	101
g647	Pesta-scaffold00001	654	0	0	0	0
g648	Pesta-scaffold00001	675	0	0	0	0
g649	Pesta-scaffold00001	684	0	0	0	0
g7167	Pesta-scaffold00015	1320	8.30075	38	0	38
g651	Pesta-scaffold00001	1677	0	0	0	0
g652	Pesta-scaffold00001	3381	0	0	0	0
g653	Pesta-scaffold00001	1953	0	0	0	0
g8092	Pesta-scaffold00017	1320	8.30075	38	0	38
g13148	Pesta-scaffold00040	348	8.28568	10	0	10
g10343	Pesta-scaffold00026	2508	8.27776	72	0	72
g657	Pesta-scaffold00001	1953	0	0	0	0
g658	Pesta-scaffold00001	258	0	0	0	0
g819	Pesta-scaffold00001	1185	8.2731	34	5	34
g660	Pesta-scaffold00001	1008	0	0	0	0
g661	Pesta-scaffold00001	1590	0	0	0	0
g662	Pesta-scaffold00001	531	0	0	0	0
g663	Pesta-scaffold00001	381	0	0	0	0
g664	Pesta-scaffold00001	471	0	0	0	0
g665	Pesta-scaffold00001	1323	0	0	0	0
g666	Pesta-scaffold00001	1122	0	0	0	0
g667	Pesta-scaffold00001	969	0	0	0	0
g668	Pesta-scaffold00001	447	0	0	0	0
g669	Pesta-scaffold00001	291	0	0	0	0
g7390	Pesta-scaffold00015	1011	8.27093	29	14	29
g671	Pesta-scaffold00001	1878	0	0	0	0
g672	Pesta-scaffold00001	597	0	0	0	0
g673	Pesta-scaffold00001	342	0	0	0	0
g20026	Pesta-scaffold00094	837	8.26787	24	0	24
g675	Pesta-scaffold00001	3714	0	0	0	0
g676	Pesta-scaffold00001	303	0	0	0	0
g677	Pesta-scaffold00001	291	0	0	0	0
g678	Pesta-scaffold00001	1341	0	0	0	0
g12035	Pesta-scaffold00034	1221	8.26533	35	1	35
g680	Pesta-scaffold00001	654	0	0	0	0
g681	Pesta-scaffold00001	588	0	0	0	0
g682	Pesta-scaffold00001	1464	0	0	0	0
g10479	Pesta-scaffold00027	1503	8.2493	43	0	43
g15873	Pesta-scaffold00056	1644	8.24335	47	38	47
g15546	Pesta-scaffold00053	4551	8.23653	130	16	130
g686	Pesta-scaffold00001	942	0	0	0	0
g687	Pesta-scaffold00001	1320	0	0	0	0
g688	Pesta-scaffold00001	1608	0	0	0	0
g689	Pesta-scaffold00001	978	0	0	0	0
g690	Pesta-scaffold00001	1434	0	0	0	0
g691	Pesta-scaffold00001	894	0	0	0	0
g692	Pesta-scaffold00001	1398	0	0	0	0
g693	Pesta-scaffold00001	1770	0	0	0	0
g694	Pesta-scaffold00001	1479	0	0	0	0
g21935	Pesta-scaffold00134	4026	8.23629	115	0	115
g696	Pesta-scaffold00001	825	0	0	0	0
g697	Pesta-scaffold00001	1278	0	0	0	0
g698	Pesta-scaffold00001	675	0	0	0	0
g699	Pesta-scaffold00001	660	0	0	0	0
g14444	Pesta-scaffold00047	3294	8.22833	94	62	94
g701	Pesta-scaffold00001	363	0	0	0	0
g702	Pesta-scaffold00001	1701	0	0	0	0
g703	Pesta-scaffold00001	2352	0	0	0	0
g20078	Pesta-scaffold00095	3717	8.22282	106	76	106
g705	Pesta-scaffold00001	1182	0	0	0	0
g706	Pesta-scaffold00001	1470	0	0	0	0
g707	Pesta-scaffold00001	990	0	0	0	0
g708	Pesta-scaffold00001	1476	0	0	0	0
g709	Pesta-scaffold00001	1182	0	0	0	0
g710	Pesta-scaffold00001	1146	0	0	0	0
g711	Pesta-scaffold00001	390	0	0	0	0
g14813	Pesta-scaffold00049	1302	8.19405	37	0	37
g713	Pesta-scaffold00001	1098	0	0	0	0
g714	Pesta-scaffold00001	825	0	0	0	0
g15968	Pesta-scaffold00056	1620	8.18748	46	16	46
g716	Pesta-scaffold00001	1857	0	0	0	0
g19834	Pesta-scaffold00091	1728	8.17636	49	49	49
g718	Pesta-scaffold00001	1143	0	0	0	0
g719	Pesta-scaffold00001	1323	0	0	0	0
g720	Pesta-scaffold00001	1491	0	0	0	0
g721	Pesta-scaffold00001	1854	0	0	0	0
g722	Pesta-scaffold00001	1506	0	0	0	0
g723	Pesta-scaffold00001	1497	0	0	0	0
g724	Pesta-scaffold00001	1167	0	0	0	0
g725	Pesta-scaffold00001	1356	0	0	0	0
g11611	Pesta-scaffold00032	1977	8.1675	56	56	56
g727	Pesta-scaffold00001	2727	0	0	0	0
g728	Pesta-scaffold00001	981	0	0	0	0
g729	Pesta-scaffold00001	891	0	0	0	0
g730	Pesta-scaffold00001	504	0	0	0	0
g731	Pesta-scaffold00001	1185	0	0	0	0
g7500	Pesta-scaffold00016	318	8.16062	9	5	9
g9816	Pesta-scaffold00024	1416	8.14525	40	1	40
g1544	Pesta-scaffold00002	852	8.1223	24	3	24
g9285	Pesta-scaffold00022	639	8.1223	18	0	18
g736	Pesta-scaffold00001	1635	0	0	0	0
g737	Pesta-scaffold00001	1677	0	0	0	0
g148	Pesta-scaffold00001	924	8.11351	26	26	26
g11553	Pesta-scaffold00032	1635	8.11237	46	18	46
g740	Pesta-scaffold00001	981	0	0	0	0
g741	Pesta-scaffold00001	3828	0	0	0	0
g742	Pesta-scaffold00001	1659	0	0	0	0
g743	Pesta-scaffold00001	1005	0	0	0	0
g744	Pesta-scaffold00001	1380	0	0	0	0
g10111	Pesta-scaffold00025	3276	8.09751	92	92	92
g746	Pesta-scaffold00001	720	0	0	0	0
g747	Pesta-scaffold00001	510	0	0	0	0
g748	Pesta-scaffold00001	561	0	0	0	0
g749	Pesta-scaffold00001	540	0	0	0	0
g750	Pesta-scaffold00001	1044	0	0	0	0
g751	Pesta-scaffold00001	345	0	0	0	0
g752	Pesta-scaffold00001	486	0	0	0	0
g753	Pesta-scaffold00001	804	0	0	0	0
g754	Pesta-scaffold00001	3858	0	0	0	0
g755	Pesta-scaffold00001	555	0	0	0	0
g756	Pesta-scaffold00001	498	0	0	0	0
g757	Pesta-scaffold00001	987	0	0	0	0
g758	Pesta-scaffold00001	1212	0	0	0	0
g20830	Pesta-scaffold00107	2034	8.08038	57	0	57
g760	Pesta-scaffold00001	2217	0	0	0	0
g761	Pesta-scaffold00001	903	0	0	0	0
g478	Pesta-scaffold00001	858	8.06551	24	0	24
g763	Pesta-scaffold00001	951	0	0	0	0
g5298	Pesta-scaffold00010	1395	8.06117	39	0	39
g12448	Pesta-scaffold00036	825	8.03862	23	0	23
g766	Pesta-scaffold00001	753	0	0	0	0
g1886	Pesta-scaffold00003	3447	8.03041	96	71	96
g8701	Pesta-scaffold00020	1293	8.02808	36	0	36
g769	Pesta-scaffold00001	957	0	0	0	0
g770	Pesta-scaffold00001	1077	0	0	0	0
g18448	Pesta-scaffold00076	1437	8.02622	40	5	40
g772	Pesta-scaffold00001	945	0	0	0	0
g773	Pesta-scaffold00001	831	0	0	0	0
g774	Pesta-scaffold00001	1116	0	0	0	0
g11413	Pesta-scaffold00031	2307	7.99908	64	0	64
g776	Pesta-scaffold00001	1311	0	0	0	0
g777	Pesta-scaffold00001	1098	0	0	0	0
g778	Pesta-scaffold00001	465	0	0	0	0
g10308	Pesta-scaffold00026	2640	7.97309	73	73	73
g780	Pesta-scaffold00001	1848	0	0	0	0
g781	Pesta-scaffold00001	597	0	0	0	0
g782	Pesta-scaffold00001	2232	0	0	0	0
g783	Pesta-scaffold00001	594	0	0	0	0
g784	Pesta-scaffold00001	972	0	0	0	0
g13871	Pesta-scaffold00044	834	7.95187	23	0	23
g786	Pesta-scaffold00001	1704	0	0	0	0
g787	Pesta-scaffold00001	507	0	0	0	0
g788	Pesta-scaffold00001	1260	0	0	0	0
g789	Pesta-scaffold00001	1335	0	0	0	0
g790	Pesta-scaffold00001	765	0	0	0	0
g791	Pesta-scaffold00001	651	0	0	0	0
g792	Pesta-scaffold00001	429	0	0	0	0
g793	Pesta-scaffold00001	3171	0	0	0	0
g794	Pesta-scaffold00001	732	0	0	0	0
g795	Pesta-scaffold00001	504	0	0	0	0
g796	Pesta-scaffold00001	1794	0	0	0	0
g797	Pesta-scaffold00001	651	0	0	0	0
g798	Pesta-scaffold00001	1110	0	0	0	0
g799	Pesta-scaffold00001	1428	0	0	0	0
g800	Pesta-scaffold00001	2163	0	0	0	0
g801	Pesta-scaffold00001	1818	0	0	0	0
g11293	Pesta-scaffold00030	1197	7.94927	33	18	33
g15724	Pesta-scaffold00055	2544	7.93393	70	68	70
g804	Pesta-scaffold00001	558	0	0	0	0
g805	Pesta-scaffold00001	1500	0	0	0	0
g806	Pesta-scaffold00001	783	0	0	0	0
g8207	Pesta-scaffold00018	2217	7.93363	61	57	61
g15842	Pesta-scaffold00056	801	7.9195	22	1	22
g6809	Pesta-scaffold00014	1566	7.91743	43	43	43
g810	Pesta-scaffold00001	957	0	0	0	0
g811	Pesta-scaffold00001	2661	0	0	0	0
g812	Pesta-scaffold00001	3456	0	0	0	0
g813	Pesta-scaffold00001	495	0	0	0	0
g13761	Pesta-scaffold00043	765	7.91527	21	0	21
g815	Pesta-scaffold00001	4416	0	0	0	0
g816	Pesta-scaffold00001	3033	0	0	0	0
g14400	Pesta-scaffold00047	948	7.90811	26	0	26
g818	Pesta-scaffold00001	657	0	0	0	0
g14339	Pesta-scaffold00046	1386	7.90548	38	0	38
g6658	Pesta-scaffold00013	4341	7.90433	119	113	119
g821	Pesta-scaffold00001	765	0	0	0	0
g822	Pesta-scaffold00001	873	0	0	0	0
g823	Pesta-scaffold00001	996	0	0	0	0
g824	Pesta-scaffold00001	576	0	0	0	0
g3922	Pesta-scaffold00007	1350	7.9027	37	1	37
g826	Pesta-scaffold00001	1014	0	0	0	0
g827	Pesta-scaffold00001	1557	0	0	0	0
g828	Pesta-scaffold00001	1221	0	0	0	0
g829	Pesta-scaffold00001	981	0	0	0	0
g913	Pesta-scaffold00002	1971	7.89978	54	54	54
g831	Pesta-scaffold00001	1728	0	0	0	0
g832	Pesta-scaffold00001	867	0	0	0	0
g833	Pesta-scaffold00001	1137	0	0	0	0
g834	Pesta-scaffold00001	618	0	0	0	0
g12975	Pesta-scaffold00039	219	7.89978	6	6	6
g836	Pesta-scaffold00001	441	0	0	0	0
g837	Pesta-scaffold00001	1068	0	0	0	0
g838	Pesta-scaffold00001	1395	0	0	0	0
g16832	Pesta-scaffold00062	2520	7.89507	69	0	69
g840	Pesta-scaffold00001	1764	0	0	0	0
g841	Pesta-scaffold00001	816	0	0	0	0
g842	Pesta-scaffold00001	786	0	0	0	0
g843	Pesta-scaffold00001	543	0	0	0	0
g844	Pesta-scaffold00001	933	0	0	0	0
g845	Pesta-scaffold00001	588	0	0	0	0
g846	Pesta-scaffold00001	1434	0	0	0	0
g847	Pesta-scaffold00001	2718	0	0	0	0
g848	Pesta-scaffold00001	2667	0	0	0	0
g849	Pesta-scaffold00001	4476	0	0	0	0
g850	Pesta-scaffold00001	891	0	0	0	0
g851	Pesta-scaffold00001	933	0	0	0	0
g3914	Pesta-scaffold00007	732	7.87819	20	2	20
g642	Pesta-scaffold00001	2709	7.87645	74	74	74
g21445	Pesta-scaffold00121	627	7.81788	17	1	17
g10262	Pesta-scaffold00026	999	7.79302	27	27	27
g856	Pesta-scaffold00001	1746	0	0	0	0
g857	Pesta-scaffold00001	1530	0	0	0	0
g858	Pesta-scaffold00001	2457	0	0	0	0
g859	Pesta-scaffold00001	942	0	0	0	0
g860	Pesta-scaffold00001	1119	0	0	0	0
g861	Pesta-scaffold00001	651	0	0	0	0
g862	Pesta-scaffold00001	1071	0	0	0	0
g863	Pesta-scaffold00001	1386	0	0	0	0
g864	Pesta-scaffold00001	438	0	0	0	0
g865	Pesta-scaffold00001	1140	0	0	0	0
g866	Pesta-scaffold00001	639	0	0	0	0
g867	Pesta-scaffold00001	663	0	0	0	0
g868	Pesta-scaffold00001	330	0	0	0	0
g869	Pesta-scaffold00001	1056	0	0	0	0
g870	Pesta-scaffold00001	1101	0	0	0	0
g871	Pesta-scaffold00001	1560	0	0	0	0
g872	Pesta-scaffold00001	1014	0	0	0	0
g873	Pesta-scaffold00001	1011	0	0	0	0
g874	Pesta-scaffold00001	510	0	0	0	0
g875	Pesta-scaffold00001	1881	0	0	0	0
g876	Pesta-scaffold00001	1299	0	0	0	0
g877	Pesta-scaffold00001	501	0	0	0	0
g878	Pesta-scaffold00001	1623	0	0	0	0
g879	Pesta-scaffold00001	2121	0	0	0	0
g880	Pesta-scaffold00001	1380	0	0	0	0
g881	Pesta-scaffold00001	1575	0	0	0	0
g882	Pesta-scaffold00001	924	0	0	0	0
g883	Pesta-scaffold00001	1065	0	0	0	0
g884	Pesta-scaffold00001	1626	0	0	0	0
g885	Pesta-scaffold00001	1752	0	0	0	0
g886	Pesta-scaffold00001	708	0	0	0	0
g887	Pesta-scaffold00001	474	0	0	0	0
g888	Pesta-scaffold00001	1821	0	0	0	0
g889	Pesta-scaffold00001	432	0	0	0	0
g18836	Pesta-scaffold00080	666	7.79302	18	0	18
g891	Pesta-scaffold00001	1287	0	0	0	0
g892	Pesta-scaffold00001	213	0	0	0	0
g893	Pesta-scaffold00001	3075	0	0	0	0
g894	Pesta-scaffold00001	954	0	0	0	0
g895	Pesta-scaffold00001	1500	0	0	0	0
g896	Pesta-scaffold00001	1866	0	0	0	0
g897	Pesta-scaffold00001	1395	0	0	0	0
g898	Pesta-scaffold00001	978	0	0	0	0
g899	Pesta-scaffold00001	1665	0	0	0	0
g900	Pesta-scaffold00001	1617	0	0	0	0
g901	Pesta-scaffold00001	1080	0	0	0	0
g902	Pesta-scaffold00001	1149	0	0	0	0
g853	Pesta-scaffold00001	1740	7.78854	47	46	47
g904	Pesta-scaffold00001	852	0	0	0	0
g905	Pesta-scaffold00001	1179	0	0	0	0
g906	Pesta-scaffold00001	1023	0	0	0	0
g907	Pesta-scaffold00001	1788	0	0	0	0
g908	Pesta-scaffold00001	1698	0	0	0	0
g6791	Pesta-scaffold00014	5667	7.78477	153	138	153
g940	Pesta-scaffold00002	927	7.77621	25	25	25
g17627	Pesta-scaffold00069	2967	7.77464	80	76	80
g18824	Pesta-scaffold00080	1002	7.76969	27	0	27
g2001	Pesta-scaffold00003	1341	7.74072	36	0	36
g13776	Pesta-scaffold00043	1641	7.73129	44	25	44
g915	Pesta-scaffold00002	441	0	0	0	0
g13453	Pesta-scaffold00041	1977	7.72995	53	20	53
g917	Pesta-scaffold00002	1068	0	0	0	0
g918	Pesta-scaffold00002	2151	0	0	0	0
g919	Pesta-scaffold00002	747	0	0	0	0
g920	Pesta-scaffold00002	660	0	0	0	0
g15015	Pesta-scaffold00050	1716	7.72944	46	11	46
g5451	Pesta-scaffold00010	2316	7.719	62	61	62
g923	Pesta-scaffold00002	1635	0	0	0	0
g924	Pesta-scaffold00002	942	0	0	0	0
g925	Pesta-scaffold00002	363	0	0	0	0
g926	Pesta-scaffold00002	390	0	0	0	0
g927	Pesta-scaffold00002	1377	0	0	0	0
g928	Pesta-scaffold00002	1173	0	0	0	0
g4160	Pesta-scaffold00007	822	7.71718	22	0	22
g9118	Pesta-scaffold00021	4347	7.69442	116	116	116
g931	Pesta-scaffold00002	516	0	0	0	0
g13795	Pesta-scaffold00043	1500	7.68912	40	0	40
g933	Pesta-scaffold00002	1479	0	0	0	0
g21538	Pesta-scaffold00123	1950	7.68912	52	52	52
g935	Pesta-scaffold00002	627	0	0	0	0
g936	Pesta-scaffold00002	1896	0	0	0	0
g14823	Pesta-scaffold00049	7839	7.68764	209	116	209
g938	Pesta-scaffold00002	1581	0	0	0	0
g939	Pesta-scaffold00002	282	0	0	0	0
g20238	Pesta-scaffold00097	6009	7.6776	160	94	160
g941	Pesta-scaffold00002	1878	0	0	0	0
g942	Pesta-scaffold00002	936	0	0	0	0
g943	Pesta-scaffold00002	453	0	0	0	0
g944	Pesta-scaffold00002	447	0	0	0	0
g945	Pesta-scaffold00002	1026	0	0	0	0
g8151	Pesta-scaffold00018	489	7.66553	13	11	13
g21850	Pesta-scaffold00131	1092	7.65743	29	29	29
g2984	Pesta-scaffold00005	1431	7.65688	38	38	38
g949	Pesta-scaffold00002	2238	0	0	0	0
g950	Pesta-scaffold00002	2448	0	0	0	0
g951	Pesta-scaffold00002	4227	0	0	0	0
g952	Pesta-scaffold00002	1401	0	0	0	0
g953	Pesta-scaffold00002	498	0	0	0	0
g954	Pesta-scaffold00002	1035	0	0	0	0
g22250	Pesta-scaffold00146	3393	7.64832	90	90	90
g1840	Pesta-scaffold00003	1971	7.60719	52	0	52
g8716	Pesta-scaffold00020	456	7.58794	12	0	12
g16003	Pesta-scaffold00057	912	7.58794	24	7	24
g11621	Pesta-scaffold00032	723	7.57745	19	0	19
g21536	Pesta-scaffold00123	1638	7.56941	43	0	43
g961	Pesta-scaffold00002	1668	0	0	0	0
g12499	Pesta-scaffold00036	2136	7.55952	56	0	56
g963	Pesta-scaffold00002	1050	0	0	0	0
g964	Pesta-scaffold00002	1242	0	0	0	0
g965	Pesta-scaffold00002	2778	0	0	0	0
g966	Pesta-scaffold00002	1434	0	0	0	0
g967	Pesta-scaffold00002	1734	0	0	0	0
g968	Pesta-scaffold00002	558	0	0	0	0
g969	Pesta-scaffold00002	2331	0	0	0	0
g970	Pesta-scaffold00002	450	0	0	0	0
g971	Pesta-scaffold00002	852	0	0	0	0
g972	Pesta-scaffold00002	363	0	0	0	0
g973	Pesta-scaffold00002	1716	0	0	0	0
g974	Pesta-scaffold00002	936	0	0	0	0
g975	Pesta-scaffold00002	1569	0	0	0	0
g976	Pesta-scaffold00002	1128	0	0	0	0
g977	Pesta-scaffold00002	2256	0	0	0	0
g978	Pesta-scaffold00002	567	0	0	0	0
g979	Pesta-scaffold00002	1701	0	0	0	0
g980	Pesta-scaffold00002	708	0	0	0	0
g981	Pesta-scaffold00002	5193	0	0	0	0
g982	Pesta-scaffold00002	1107	0	0	0	0
g983	Pesta-scaffold00002	1683	0	0	0	0
g984	Pesta-scaffold00002	882	0	0	0	0
g985	Pesta-scaffold00002	1101	0	0	0	0
g986	Pesta-scaffold00002	780	0	0	0	0
g987	Pesta-scaffold00002	654	0	0	0	0
g988	Pesta-scaffold00002	300	0	0	0	0
g989	Pesta-scaffold00002	1533	0	0	0	0
g990	Pesta-scaffold00002	1317	0	0	0	0
g991	Pesta-scaffold00002	2139	0	0	0	0
g992	Pesta-scaffold00002	213	0	0	0	0
g993	Pesta-scaffold00002	1308	0	0	0	0
g994	Pesta-scaffold00002	3504	0	0	0	0
g4382	Pesta-scaffold00008	1833	7.55069	48	23	48
g996	Pesta-scaffold00002	2109	0	0	0	0
g14607	Pesta-scaffold00048	573	7.54822	15	0	15
g998	Pesta-scaffold00002	2289	0	0	0	0
g999	Pesta-scaffold00002	2913	0	0	0	0
g1000	Pesta-scaffold00002	477	0	0	0	0
g11472	Pesta-scaffold00031	5130	7.53174	134	97	134
g16128	Pesta-scaffold00057	1494	7.527	39	39	39
g1602	Pesta-scaffold00003	3525	7.52552	92	36	92
g1004	Pesta-scaffold00002	300	0	0	0	0
g1005	Pesta-scaffold00002	912	0	0	0	0
g1006	Pesta-scaffold00002	672	0	0	0	0
g8367	Pesta-scaffold00019	537	7.51729	14	0	14
g1008	Pesta-scaffold00002	1989	0	0	0	0
g9889	Pesta-scaffold00025	537	7.51729	14	0	14
g1010	Pesta-scaffold00002	372	0	0	0	0
g1011	Pesta-scaffold00002	921	0	0	0	0
g1012	Pesta-scaffold00002	1167	0	0	0	0
g1013	Pesta-scaffold00002	420	0	0	0	0
g1014	Pesta-scaffold00002	453	0	0	0	0
g13711	Pesta-scaffold00043	1536	7.5089	40	0	40
g1016	Pesta-scaffold00002	1266	0	0	0	0
g18706	Pesta-scaffold00078	576	7.5089	15	0	15
g14820	Pesta-scaffold00049	885	7.49363	23	3	23
g1019	Pesta-scaffold00002	2592	0	0	0	0
g10321	Pesta-scaffold00026	3819	7.47469	99	27	99
g1021	Pesta-scaffold00002	1671	0	0	0	0
g1022	Pesta-scaffold00002	723	0	0	0	0
g1023	Pesta-scaffold00002	666	0	0	0	0
g1024	Pesta-scaffold00002	1452	0	0	0	0
g5542	Pesta-scaffold00011	2634	7.4439	68	57	68
g5085	Pesta-scaffold00009	2481	7.43808	64	45	64
g1027	Pesta-scaffold00002	2283	0	0	0	0
g1028	Pesta-scaffold00002	753	0	0	0	0
g1029	Pesta-scaffold00002	1986	0	0	0	0
g1030	Pesta-scaffold00002	2952	0	0	0	0
g9277	Pesta-scaffold00022	777	7.42193	20	1	20
g19769	Pesta-scaffold00091	2370	7.42146	61	34	61
g9532	Pesta-scaffold00023	894	7.41819	23	11	23
g1034	Pesta-scaffold00002	4914	0	0	0	0
g1035	Pesta-scaffold00002	1032	0	0	0	0
g1036	Pesta-scaffold00002	558	0	0	0	0
g1037	Pesta-scaffold00002	798	0	0	0	0
g1038	Pesta-scaffold00002	744	0	0	0	0
g8493	Pesta-scaffold00019	1635	7.40695	42	42	42
g1040	Pesta-scaffold00002	762	0	0	0	0
g1041	Pesta-scaffold00002	3798	0	0	0	0
g1042	Pesta-scaffold00002	684	0	0	0	0
g1043	Pesta-scaffold00002	1059	0	0	0	0
g1512	Pesta-scaffold00002	1053	7.39338	27	27	27
g1045	Pesta-scaffold00002	1632	0	0	0	0
g1046	Pesta-scaffold00002	825	0	0	0	0
g1047	Pesta-scaffold00002	462	0	0	0	0
g1048	Pesta-scaffold00002	2421	0	0	0	0
g1049	Pesta-scaffold00002	933	0	0	0	0
g1050	Pesta-scaffold00002	1065	0	0	0	0
g1973	Pesta-scaffold00003	1131	7.39338	29	0	29
g3627	Pesta-scaffold00006	3945	7.38214	101	57	101
g1053	Pesta-scaffold00002	381	0	0	0	0
g1054	Pesta-scaffold00002	5769	0	0	0	0
g3410	Pesta-scaffold00006	2271	7.36408	58	0	58
g19548	Pesta-scaffold00088	3015	7.36395	77	57	77
g22601	Pesta-scaffold00216	588	7.35566	15	0	15
g1058	Pesta-scaffold00002	2838	0	0	0	0
g1059	Pesta-scaffold00002	1125	0	0	0	0
g1060	Pesta-scaffold00002	1683	0	0	0	0
g1061	Pesta-scaffold00002	2496	0	0	0	0
g1062	Pesta-scaffold00002	1377	0	0	0	0
g1063	Pesta-scaffold00002	1923	0	0	0	0
g1064	Pesta-scaffold00002	414	0	0	0	0
g1065	Pesta-scaffold00002	870	0	0	0	0
g1066	Pesta-scaffold00002	2613	0	0	0	0
g1067	Pesta-scaffold00002	561	0	0	0	0
g1068	Pesta-scaffold00002	705	0	0	0	0
g1069	Pesta-scaffold00002	441	0	0	0	0
g1070	Pesta-scaffold00002	762	0	0	0	0
g1071	Pesta-scaffold00002	795	0	0	0	0
g1072	Pesta-scaffold00002	1293	0	0	0	0
g1073	Pesta-scaffold00002	522	0	0	0	0
g1074	Pesta-scaffold00002	2202	0	0	0	0
g1075	Pesta-scaffold00002	3606	0	0	0	0
g1076	Pesta-scaffold00002	1947	0	0	0	0
g1077	Pesta-scaffold00002	1020	0	0	0	0
g1078	Pesta-scaffold00002	1350	0	0	0	0
g1079	Pesta-scaffold00002	381	0	0	0	0
g7503	Pesta-scaffold00016	1098	7.35298	28	2	28
g1081	Pesta-scaffold00002	609	0	0	0	0
g1991	Pesta-scaffold00003	1851	7.32148	47	47	47
g1083	Pesta-scaffold00002	381	0	0	0	0
g15782	Pesta-scaffold00055	552	7.31302	14	0	14
g1085	Pesta-scaffold00002	1770	0	0	0	0
g1086	Pesta-scaffold00002	1458	0	0	0	0
g3170	Pesta-scaffold00005	750	7.30466	19	19	19
g1088	Pesta-scaffold00002	1272	0	0	0	0
g21869	Pesta-scaffold00132	2331	7.29823	59	0	59
g1090	Pesta-scaffold00002	759	0	0	0	0
g1091	Pesta-scaffold00002	384	0	0	0	0
g6971	Pesta-scaffold00014	1740	7.2914	44	0	44
g1093	Pesta-scaffold00002	516	0	0	0	0
g14849	Pesta-scaffold00049	1503	7.29008	38	0	38
g17161	Pesta-scaffold00065	3048	7.28423	77	26	77
g1096	Pesta-scaffold00002	1233	0	0	0	0
g1097	Pesta-scaffold00002	468	0	0	0	0
g1098	Pesta-scaffold00002	993	0	0	0	0
g1099	Pesta-scaffold00002	1560	0	0	0	0
g1100	Pesta-scaffold00002	900	0	0	0	0
g1101	Pesta-scaffold00002	246	0	0	0	0
g1102	Pesta-scaffold00002	1320	0	0	0	0
g1103	Pesta-scaffold00002	1011	0	0	0	0
g1104	Pesta-scaffold00002	1338	0	0	0	0
g1105	Pesta-scaffold00002	1440	0	0	0	0
g1106	Pesta-scaffold00002	1134	0	0	0	0
g1107	Pesta-scaffold00002	507	0	0	0	0
g1108	Pesta-scaffold00002	1458	0	0	0	0
g1109	Pesta-scaffold00002	738	0	0	0	0
g1110	Pesta-scaffold00002	2514	0	0	0	0
g1111	Pesta-scaffold00002	1461	0	0	0	0
g1112	Pesta-scaffold00002	1266	0	0	0	0
g1113	Pesta-scaffold00002	1617	0	0	0	0
g1114	Pesta-scaffold00002	990	0	0	0	0
g1115	Pesta-scaffold00002	1530	0	0	0	0
g1116	Pesta-scaffold00002	654	0	0	0	0
g1117	Pesta-scaffold00002	1158	0	0	0	0
g1118	Pesta-scaffold00002	1011	0	0	0	0
g1119	Pesta-scaffold00002	471	0	0	0	0
g1120	Pesta-scaffold00002	735	0	0	0	0
g1121	Pesta-scaffold00002	624	0	0	0	0
g1122	Pesta-scaffold00002	294	0	0	0	0
g1123	Pesta-scaffold00002	249	0	0	0	0
g1124	Pesta-scaffold00002	1641	0	0	0	0
g1125	Pesta-scaffold00002	978	0	0	0	0
g1126	Pesta-scaffold00002	732	0	0	0	0
g1127	Pesta-scaffold00002	1185	0	0	0	0
g3933	Pesta-scaffold00007	675	7.26194	17	0	17
g1129	Pesta-scaffold00002	891	0	0	0	0
g1130	Pesta-scaffold00002	351	0	0	0	0
g1131	Pesta-scaffold00002	1089	0	0	0	0
g1132	Pesta-scaffold00002	468	0	0	0	0
g1133	Pesta-scaffold00002	789	0	0	0	0
g1134	Pesta-scaffold00002	258	0	0	0	0
g1135	Pesta-scaffold00002	423	0	0	0	0
g1136	Pesta-scaffold00002	1197	0	0	0	0
g1137	Pesta-scaffold00002	1152	0	0	0	0
g1138	Pesta-scaffold00002	1047	0	0	0	0
g1139	Pesta-scaffold00002	681	0	0	0	0
g1140	Pesta-scaffold00002	3150	0	0	0	0
g1141	Pesta-scaffold00002	2058	0	0	0	0
g1142	Pesta-scaffold00002	462	0	0	0	0
g1143	Pesta-scaffold00002	765	0	0	0	0
g1144	Pesta-scaffold00002	678	0	0	0	0
g14396	Pesta-scaffold00047	318	7.25388	8	8	8
g7126	Pesta-scaffold00015	2784	7.24997	70	58	70
g1147	Pesta-scaffold00002	1143	0	0	0	0
g1148	Pesta-scaffold00002	585	0	0	0	0
g1149	Pesta-scaffold00002	1515	0	0	0	0
g1150	Pesta-scaffold00002	2208	0	0	0	0
g20572	Pesta-scaffold00102	3342	7.24737	84	81	84
g1152	Pesta-scaffold00002	315	0	0	0	0
g14659	Pesta-scaffold00048	2865	7.24629	72	70	72
g17917	Pesta-scaffold00071	1155	7.23975	29	29	29
g1155	Pesta-scaffold00002	1065	0	0	0	0
g1156	Pesta-scaffold00002	1500	0	0	0	0
g1157	Pesta-scaffold00002	1530	0	0	0	0
g1158	Pesta-scaffold00002	1068	0	0	0	0
g1159	Pesta-scaffold00002	1296	0	0	0	0
g21248	Pesta-scaffold00116	558	7.23438	14	0	14
g1161	Pesta-scaffold00002	1095	0	0	0	0
g1162	Pesta-scaffold00002	447	0	0	0	0
g1163	Pesta-scaffold00002	1464	0	0	0	0
g1164	Pesta-scaffold00002	555	0	0	0	0
g1165	Pesta-scaffold00002	1512	0	0	0	0
g1166	Pesta-scaffold00002	1140	0	0	0	0
g1167	Pesta-scaffold00002	1524	0	0	0	0
g17881	Pesta-scaffold00071	1356	7.22981	34	0	34
g1169	Pesta-scaffold00002	720	0	0	0	0
g1170	Pesta-scaffold00002	2925	0	0	0	0
g1171	Pesta-scaffold00002	603	0	0	0	0
g1172	Pesta-scaffold00002	1092	0	0	0	0
g1173	Pesta-scaffold00002	1890	0	0	0	0
g1174	Pesta-scaffold00002	639	0	0	0	0
g1175	Pesta-scaffold00002	1764	0	0	0	0
g1176	Pesta-scaffold00002	1281	0	0	0	0
g1177	Pesta-scaffold00002	1059	0	0	0	0
g1178	Pesta-scaffold00002	2055	0	0	0	0
g1179	Pesta-scaffold00002	777	0	0	0	0
g1180	Pesta-scaffold00002	2121	0	0	0	0
g1181	Pesta-scaffold00002	1461	0	0	0	0
g1182	Pesta-scaffold00002	1881	0	0	0	0
g1183	Pesta-scaffold00002	651	0	0	0	0
g1184	Pesta-scaffold00002	1875	0	0	0	0
g1185	Pesta-scaffold00002	3294	0	0	0	0
g1186	Pesta-scaffold00002	564	0	0	0	0
g1187	Pesta-scaffold00002	624	0	0	0	0
g1188	Pesta-scaffold00002	1002	0	0	0	0
g1189	Pesta-scaffold00002	651	0	0	0	0
g1190	Pesta-scaffold00002	732	0	0	0	0
g1191	Pesta-scaffold00002	1332	0	0	0	0
g1192	Pesta-scaffold00002	1020	0	0	0	0
g19921	Pesta-scaffold00093	1755	7.22908	44	44	44
g1194	Pesta-scaffold00002	237	0	0	0	0
g1195	Pesta-scaffold00002	1605	0	0	0	0
g1196	Pesta-scaffold00002	462	0	0	0	0
g1197	Pesta-scaffold00002	639	0	0	0	0
g1198	Pesta-scaffold00002	1422	0	0	0	0
g8406	Pesta-scaffold00019	2037	7.21916	51	22	51
g1200	Pesta-scaffold00002	276	0	0	0	0
g1201	Pesta-scaffold00002	432	0	0	0	0
g1202	Pesta-scaffold00002	1557	0	0	0	0
g1203	Pesta-scaffold00002	951	0	0	0	0
g1204	Pesta-scaffold00002	1467	0	0	0	0
g1205	Pesta-scaffold00002	2199	0	0	0	0
g1206	Pesta-scaffold00002	705	0	0	0	0
g1207	Pesta-scaffold00002	1032	0	0	0	0
g1208	Pesta-scaffold00002	1218	0	0	0	0
g2536	Pesta-scaffold00004	240	7.20855	6	6	6
g1210	Pesta-scaffold00002	810	0	0	0	0
g6844	Pesta-scaffold00014	1440	7.20855	36	35	36
g1212	Pesta-scaffold00002	4194	0	0	0	0
g1213	Pesta-scaffold00002	984	0	0	0	0
g1214	Pesta-scaffold00002	1710	0	0	0	0
g1215	Pesta-scaffold00002	414	0	0	0	0
g1216	Pesta-scaffold00002	852	0	0	0	0
g1217	Pesta-scaffold00002	1596	0	0	0	0
g1218	Pesta-scaffold00002	258	0	0	0	0
g1219	Pesta-scaffold00002	945	0	0	0	0
g1220	Pesta-scaffold00002	3399	0	0	0	0
g1221	Pesta-scaffold00002	396	0	0	0	0
g19167	Pesta-scaffold00083	2520	7.20855	63	0	63
g1223	Pesta-scaffold00002	1998	0	0	0	0
g16629	Pesta-scaffold00061	360	7.20855	9	9	9
g20840	Pesta-scaffold00107	1161	7.20234	29	16	29
g11096	Pesta-scaffold00029	921	7.20072	23	23	23
g1227	Pesta-scaffold00002	3645	0	0	0	0
g540	Pesta-scaffold00001	1722	7.20017	43	11	43
g1229	Pesta-scaffold00002	1680	0	0	0	0
g1230	Pesta-scaffold00002	438	0	0	0	0
g1231	Pesta-scaffold00002	903	0	0	0	0
g1232	Pesta-scaffold00002	1176	0	0	0	0
g1233	Pesta-scaffold00002	657	0	0	0	0
g1234	Pesta-scaffold00002	885	0	0	0	0
g6851	Pesta-scaffold00014	2844	7.19841	71	71	71
g1236	Pesta-scaffold00002	885	0	0	0	0
g1237	Pesta-scaffold00002	897	0	0	0	0
g1238	Pesta-scaffold00002	855	0	0	0	0
g1239	Pesta-scaffold00002	816	0	0	0	0
g1240	Pesta-scaffold00002	1545	0	0	0	0
g1241	Pesta-scaffold00002	1041	0	0	0	0
g1242	Pesta-scaffold00002	660	0	0	0	0
g1243	Pesta-scaffold00002	1596	0	0	0	0
g1244	Pesta-scaffold00002	1026	0	0	0	0
g1245	Pesta-scaffold00002	573	0	0	0	0
g1246	Pesta-scaffold00002	1620	0	0	0	0
g1247	Pesta-scaffold00002	2043	0	0	0	0
g1248	Pesta-scaffold00002	1056	0	0	0	0
g1249	Pesta-scaffold00002	645	0	0	0	0
g1250	Pesta-scaffold00002	753	0	0	0	0
g1251	Pesta-scaffold00002	327	0	0	0	0
g1252	Pesta-scaffold00002	504	0	0	0	0
g1253	Pesta-scaffold00002	2382	0	0	0	0
g1254	Pesta-scaffold00002	1410	0	0	0	0
g1255	Pesta-scaffold00002	1860	0	0	0	0
g1256	Pesta-scaffold00002	747	0	0	0	0
g1257	Pesta-scaffold00002	801	0	0	0	0
g1258	Pesta-scaffold00002	420	0	0	0	0
g1259	Pesta-scaffold00002	993	0	0	0	0
g1260	Pesta-scaffold00002	1914	0	0	0	0
g1261	Pesta-scaffold00002	1875	0	0	0	0
g1262	Pesta-scaffold00002	1485	0	0	0	0
g1263	Pesta-scaffold00002	1539	0	0	0	0
g1264	Pesta-scaffold00002	1317	0	0	0	0
g9070	Pesta-scaffold00021	1083	7.18858	27	0	27
g1266	Pesta-scaffold00002	2316	0	0	0	0
g1267	Pesta-scaffold00002	873	0	0	0	0
g1268	Pesta-scaffold00002	972	0	0	0	0
g1269	Pesta-scaffold00002	864	0	0	0	0
g1270	Pesta-scaffold00002	390	0	0	0	0
g1271	Pesta-scaffold00002	534	0	0	0	0
g1272	Pesta-scaffold00002	2715	0	0	0	0
g1273	Pesta-scaffold00002	618	0	0	0	0
g1274	Pesta-scaffold00002	438	0	0	0	0
g1275	Pesta-scaffold00002	1284	0	0	0	0
g1276	Pesta-scaffold00002	1944	0	0	0	0
g1277	Pesta-scaffold00002	411	0	0	0	0
g1278	Pesta-scaffold00002	939	0	0	0	0
g1279	Pesta-scaffold00002	582	0	0	0	0
g1280	Pesta-scaffold00002	1185	0	0	0	0
g1281	Pesta-scaffold00002	561	0	0	0	0
g1282	Pesta-scaffold00002	897	0	0	0	0
g1283	Pesta-scaffold00002	546	0	0	0	0
g1284	Pesta-scaffold00002	1911	0	0	0	0
g13264	Pesta-scaffold00040	5301	7.17999	132	94	132
g1286	Pesta-scaffold00002	498	0	0	0	0
g1287	Pesta-scaffold00002	879	0	0	0	0
g1288	Pesta-scaffold00002	483	0	0	0	0
g1289	Pesta-scaffold00002	2034	0	0	0	0
g1290	Pesta-scaffold00002	1614	0	0	0	0
g14179	Pesta-scaffold00045	1728	7.17517	43	0	43
g1292	Pesta-scaffold00002	576	0	0	0	0
g21371	Pesta-scaffold00119	966	7.16377	24	3	24
g1294	Pesta-scaffold00002	1299	0	0	0	0
g1295	Pesta-scaffold00002	1872	0	0	0	0
g1296	Pesta-scaffold00002	846	0	0	0	0
g1297	Pesta-scaffold00002	1311	0	0	0	0
g1298	Pesta-scaffold00002	732	0	0	0	0
g1299	Pesta-scaffold00002	729	0	0	0	0
g1300	Pesta-scaffold00002	513	0	0	0	0
g1301	Pesta-scaffold00002	1632	0	0	0	0
g1302	Pesta-scaffold00002	3762	0	0	0	0
g1303	Pesta-scaffold00002	1236	0	0	0	0
g1304	Pesta-scaffold00002	549	0	0	0	0
g1305	Pesta-scaffold00002	2262	0	0	0	0
g1306	Pesta-scaffold00002	498	0	0	0	0
g1307	Pesta-scaffold00002	2133	0	0	0	0
g1308	Pesta-scaffold00002	309	0	0	0	0
g1309	Pesta-scaffold00002	1482	0	0	0	0
g1310	Pesta-scaffold00002	681	0	0	0	0
g1311	Pesta-scaffold00002	360	0	0	0	0
g1312	Pesta-scaffold00002	1524	0	0	0	0
g1313	Pesta-scaffold00002	1386	0	0	0	0
g1314	Pesta-scaffold00002	1671	0	0	0	0
g1315	Pesta-scaffold00002	444	0	0	0	0
g5011	Pesta-scaffold00009	2496	7.16234	62	21	62
g1317	Pesta-scaffold00002	2562	0	0	0	0
g9928	Pesta-scaffold00025	1893	7.15904	47	39	47
g1319	Pesta-scaffold00002	1095	0	0	0	0
g14748	Pesta-scaffold00049	2700	7.15515	67	66	67
g1321	Pesta-scaffold00002	1545	0	0	0	0
g1322	Pesta-scaffold00002	3108	0	0	0	0
g5411	Pesta-scaffold00010	1371	7.15071	34	2	34
g13817	Pesta-scaffold00043	2097	7.15011	52	1	52
g1325	Pesta-scaffold00002	639	0	0	0	0
g1326	Pesta-scaffold00002	1200	0	0	0	0
g1327	Pesta-scaffold00002	324	0	0	0	0
g1328	Pesta-scaffold00002	1152	0	0	0	0
g1329	Pesta-scaffold00002	1551	0	0	0	0
g1330	Pesta-scaffold00002	1632	0	0	0	0
g1331	Pesta-scaffold00002	759	0	0	0	0
g1332	Pesta-scaffold00002	930	0	0	0	0
g6853	Pesta-scaffold00014	2622	7.14806	65	9	65
g1334	Pesta-scaffold00002	1677	0	0	0	0
g1335	Pesta-scaffold00002	495	0	0	0	0
g14745	Pesta-scaffold00049	2583	7.14436	64	0	64
g4939	Pesta-scaffold00009	1575	7.13989	39	0	39
g12186	Pesta-scaffold00035	810	7.11955	20	0	20
g1339	Pesta-scaffold00002	2790	0	0	0	0
g1340	Pesta-scaffold00002	561	0	0	0	0
g1341	Pesta-scaffold00002	1344	0	0	0	0
g1342	Pesta-scaffold00002	1137	0	0	0	0
g1343	Pesta-scaffold00002	1299	0	0	0	0
g1344	Pesta-scaffold00002	1635	0	0	0	0
g1345	Pesta-scaffold00002	1737	0	0	0	0
g1346	Pesta-scaffold00002	438	0	0	0	0
g1347	Pesta-scaffold00002	534	0	0	0	0
g1348	Pesta-scaffold00002	3657	0	0	0	0
g1349	Pesta-scaffold00002	606	0	0	0	0
g15200	Pesta-scaffold00051	891	7.11955	22	22	22
g1351	Pesta-scaffold00002	1506	0	0	0	0
g1352	Pesta-scaffold00002	861	0	0	0	0
g1353	Pesta-scaffold00002	567	0	0	0	0
g1354	Pesta-scaffold00002	2187	0	0	0	0
g1355	Pesta-scaffold00002	393	0	0	0	0
g1356	Pesta-scaffold00002	1392	0	0	0	0
g1357	Pesta-scaffold00002	441	0	0	0	0
g1358	Pesta-scaffold00002	312	0	0	0	0
g1359	Pesta-scaffold00002	810	0	0	0	0
g1360	Pesta-scaffold00002	1548	0	0	0	0
g1361	Pesta-scaffold00002	555	0	0	0	0
g1362	Pesta-scaffold00002	609	0	0	0	0
g1363	Pesta-scaffold00002	1692	0	0	0	0
g1364	Pesta-scaffold00002	669	0	0	0	0
g1365	Pesta-scaffold00002	1044	0	0	0	0
g1366	Pesta-scaffold00002	402	0	0	0	0
g1367	Pesta-scaffold00002	2988	0	0	0	0
g1368	Pesta-scaffold00002	2772	0	0	0	0
g1369	Pesta-scaffold00002	1587	0	0	0	0
g1370	Pesta-scaffold00002	1977	0	0	0	0
g1371	Pesta-scaffold00002	3558	0	0	0	0
g1372	Pesta-scaffold00002	2751	0	0	0	0
g1373	Pesta-scaffold00002	2430	0	0	0	0
g1374	Pesta-scaffold00002	2301	0	0	0	0
g12132	Pesta-scaffold00035	4215	7.11448	104	82	104
g11822	Pesta-scaffold00033	2232	7.1052	55	47	55
g1377	Pesta-scaffold00002	723	0	0	0	0
g1378	Pesta-scaffold00002	1119	0	0	0	0
g1379	Pesta-scaffold00002	687	0	0	0	0
g1380	Pesta-scaffold00002	975	0	0	0	0
g1381	Pesta-scaffold00002	843	0	0	0	0
g1382	Pesta-scaffold00002	999	0	0	0	0
g20342	Pesta-scaffold00099	2115	7.08926	52	30	52
g13160	Pesta-scaffold00040	3621	7.08711	89	50	89
g1385	Pesta-scaffold00002	825	0	0	0	0
g1386	Pesta-scaffold00002	744	0	0	0	0
g21232	Pesta-scaffold00115	1302	7.08674	32	12	32
g1388	Pesta-scaffold00002	309	0	0	0	0
g6806	Pesta-scaffold00014	1506	7.0841	37	32	37
g1390	Pesta-scaffold00002	726	0	0	0	0
g4120	Pesta-scaffold00007	1914	7.08049	47	24	47
g1392	Pesta-scaffold00002	699	0	0	0	0
g1393	Pesta-scaffold00002	654	0	0	0	0
g1394	Pesta-scaffold00002	918	0	0	0	0
g1395	Pesta-scaffold00002	1245	0	0	0	0
g1396	Pesta-scaffold00002	1884	0	0	0	0
g1397	Pesta-scaffold00002	2052	0	0	0	0
g1398	Pesta-scaffold00002	1323	0	0	0	0
g1399	Pesta-scaffold00002	1896	0	0	0	0
g1400	Pesta-scaffold00002	246	0	0	0	0
g1401	Pesta-scaffold00002	1470	0	0	0	0
g1402	Pesta-scaffold00002	1695	0	0	0	0
g1403	Pesta-scaffold00002	1143	0	0	0	0
g1404	Pesta-scaffold00002	840	0	0	0	0
g1405	Pesta-scaffold00002	5574	0	0	0	0
g1406	Pesta-scaffold00002	1782	0	0	0	0
g1407	Pesta-scaffold00002	399	0	0	0	0
g3740	Pesta-scaffold00007	4116	7.07544	101	29	101
g1409	Pesta-scaffold00002	1515	0	0	0	0
g10712	Pesta-scaffold00028	2862	7.05239	70	12	70
g1411	Pesta-scaffold00002	651	0	0	0	0
g1412	Pesta-scaffold00002	312	0	0	0	0
g1413	Pesta-scaffold00002	873	0	0	0	0
g1414	Pesta-scaffold00002	1242	0	0	0	0
g1415	Pesta-scaffold00002	1008	0	0	0	0
g1416	Pesta-scaffold00002	1554	0	0	0	0
g1417	Pesta-scaffold00002	1200	0	0	0	0
g1418	Pesta-scaffold00002	678	0	0	0	0
g1419	Pesta-scaffold00002	360	0	0	0	0
g1420	Pesta-scaffold00002	534	0	0	0	0
g1421	Pesta-scaffold00002	1890	0	0	0	0
g8553	Pesta-scaffold00019	2706	7.03273	66	66	66
g1423	Pesta-scaffold00002	930	0	0	0	0
g1424	Pesta-scaffold00002	513	0	0	0	0
g1425	Pesta-scaffold00002	465	0	0	0	0
g1426	Pesta-scaffold00002	525	0	0	0	0
g1427	Pesta-scaffold00002	1701	0	0	0	0
g1428	Pesta-scaffold00002	501	0	0	0	0
g20672	Pesta-scaffold00104	1602	7.01956	39	27	39
g15728	Pesta-scaffold00055	1236	6.99859	30	30	30
g1431	Pesta-scaffold00002	2703	0	0	0	0
g1432	Pesta-scaffold00002	639	0	0	0	0
g1662	Pesta-scaffold00003	1608	6.99337	39	0	39
g1434	Pesta-scaffold00002	1356	0	0	0	0
g1435	Pesta-scaffold00002	1680	0	0	0	0
g1436	Pesta-scaffold00002	639	0	0	0	0
g5649	Pesta-scaffold00011	2145	6.9901	52	0	52
g1438	Pesta-scaffold00002	1146	0	0	0	0
g1439	Pesta-scaffold00002	534	0	0	0	0
g1440	Pesta-scaffold00002	1119	0	0	0	0
g1441	Pesta-scaffold00002	2310	0	0	0	0
g1442	Pesta-scaffold00002	1311	0	0	0	0
g1443	Pesta-scaffold00002	417	0	0	0	0
g1444	Pesta-scaffold00002	1497	0	0	0	0
g1445	Pesta-scaffold00002	273	0	0	0	0
g1446	Pesta-scaffold00002	1275	0	0	0	0
g1447	Pesta-scaffold00002	1473	0	0	0	0
g1448	Pesta-scaffold00002	1140	0	0	0	0
g1449	Pesta-scaffold00002	366	0	0	0	0
g1450	Pesta-scaffold00002	1677	0	0	0	0
g1451	Pesta-scaffold00002	714	0	0	0	0
g1452	Pesta-scaffold00002	525	0	0	0	0
g1453	Pesta-scaffold00002	942	0	0	0	0
g1454	Pesta-scaffold00002	1077	0	0	0	0
g1455	Pesta-scaffold00002	1182	0	0	0	0
g1456	Pesta-scaffold00002	1008	0	0	0	0
g1457	Pesta-scaffold00002	879	0	0	0	0
g12451	Pesta-scaffold00036	1857	6.98728	45	45	45
g1459	Pesta-scaffold00002	795	0	0	0	0
g6799	Pesta-scaffold00014	1116	6.97601	27	27	27
g21360	Pesta-scaffold00118	3105	6.96478	75	75	75
g10422	Pesta-scaffold00027	1491	6.96198	36	32	36
g13901	Pesta-scaffold00044	912	6.95561	22	0	22
g1464	Pesta-scaffold00002	726	0	0	0	0
g3565	Pesta-scaffold00006	2364	6.9524	57	11	57
g1466	Pesta-scaffold00002	1311	0	0	0	0
g7774	Pesta-scaffold00016	1701	6.95004	41	41	41
g12965	Pesta-scaffold00039	1038	6.94465	25	0	25
g15251	Pesta-scaffold00052	1164	6.93606	28	0	28
g1470	Pesta-scaffold00002	1248	0	0	0	0
g1471	Pesta-scaffold00002	954	0	0	0	0
g1472	Pesta-scaffold00002	906	0	0	0	0
g1473	Pesta-scaffold00002	4221	0	0	0	0
g1474	Pesta-scaffold00002	1854	0	0	0	0
g1475	Pesta-scaffold00002	2349	0	0	0	0
g1476	Pesta-scaffold00002	3996	0	0	0	0
g1477	Pesta-scaffold00002	714	0	0	0	0
g1478	Pesta-scaffold00002	717	0	0	0	0
g1479	Pesta-scaffold00002	1227	0	0	0	0
g1480	Pesta-scaffold00002	1002	0	0	0	0
g1481	Pesta-scaffold00002	780	0	0	0	0
g1482	Pesta-scaffold00002	981	0	0	0	0
g20323	Pesta-scaffold00099	2661	6.93494	64	64	64
g1484	Pesta-scaffold00002	378	0	0	0	0
g19978	Pesta-scaffold00093	4581	6.92373	110	43	110
g10423	Pesta-scaffold00027	501	6.90639	12	6	12
g1487	Pesta-scaffold00002	282	0	0	0	0
g6778	Pesta-scaffold00014	1674	6.88989	40	40	40
g1489	Pesta-scaffold00002	852	0	0	0	0
g1490	Pesta-scaffold00002	921	0	0	0	0
g1491	Pesta-scaffold00002	633	0	0	0	0
g1492	Pesta-scaffold00002	606	0	0	0	0
g3181	Pesta-scaffold00005	1719	6.87726	41	9	41
g3997	Pesta-scaffold00007	1260	6.86528	30	0	30
g4836	Pesta-scaffold00009	2394	6.86528	57	1	57
g12754	Pesta-scaffold00037	1848	6.86528	44	40	44
g1497	Pesta-scaffold00002	3807	0	0	0	0
g1498	Pesta-scaffold00002	1725	0	0	0	0
g1499	Pesta-scaffold00002	1062	0	0	0	0
g12172	Pesta-scaffold00035	2949	6.84433	70	70	70
g18363	Pesta-scaffold00075	927	6.84306	22	10	22
g1502	Pesta-scaffold00002	1908	0	0	0	0
g1503	Pesta-scaffold00002	921	0	0	0	0
g1504	Pesta-scaffold00002	4527	0	0	0	0
g1505	Pesta-scaffold00002	1818	0	0	0	0
g19345	Pesta-scaffold00085	1902	6.82197	45	0	45
g20014	Pesta-scaffold00094	339	6.80453	8	5	8
g1903	Pesta-scaffold00003	1272	6.80051	30	11	30
g1509	Pesta-scaffold00002	279	0	0	0	0
g1510	Pesta-scaffold00002	1266	0	0	0	0
g1511	Pesta-scaffold00002	2085	0	0	0	0
g19354	Pesta-scaffold00085	2295	6.78451	54	12	54
g1513	Pesta-scaffold00002	2343	0	0	0	0
g7162	Pesta-scaffold00015	5313	6.78387	125	75	125
g1515	Pesta-scaffold00002	729	0	0	0	0
g1516	Pesta-scaffold00002	552	0	0	0	0
g1517	Pesta-scaffold00002	2748	0	0	0	0
g11929	Pesta-scaffold00033	2430	6.76357	57	22	57
g3095	Pesta-scaffold00005	726	6.75181	17	9	17
g1520	Pesta-scaffold00002	606	0	0	0	0
g1521	Pesta-scaffold00002	2772	0	0	0	0
g1522	Pesta-scaffold00002	1068	0	0	0	0
g1523	Pesta-scaffold00002	2124	0	0	0	0
g1524	Pesta-scaffold00002	2487	0	0	0	0
g1525	Pesta-scaffold00002	1251	0	0	0	0
g1526	Pesta-scaffold00002	1740	0	0	0	0
g1527	Pesta-scaffold00002	504	0	0	0	0
g1528	Pesta-scaffold00002	933	0	0	0	0
g1529	Pesta-scaffold00002	1011	0	0	0	0
g6960	Pesta-scaffold00014	2013	6.73227	47	42	47
g1531	Pesta-scaffold00002	1551	0	0	0	0
g14006	Pesta-scaffold00044	3477	6.7172	81	58	81
g1533	Pesta-scaffold00002	408	0	0	0	0
g1534	Pesta-scaffold00002	969	0	0	0	0
g1535	Pesta-scaffold00002	1188	0	0	0	0
g1536	Pesta-scaffold00002	2364	0	0	0	0
g2886	Pesta-scaffold00005	2151	6.70251	50	17	50
g9964	Pesta-scaffold00025	2496	6.70025	58	0	58
g1539	Pesta-scaffold00002	1203	0	0	0	0
g2640	Pesta-scaffold00004	603	6.6945	14	13	14
g1541	Pesta-scaffold00002	1806	0	0	0	0
g1542	Pesta-scaffold00002	1791	0	0	0	0
g2217	Pesta-scaffold00004	4092	6.69415	95	87	95
g19113	Pesta-scaffold00083	1164	6.68834	27	0	27
g997	Pesta-scaffold00002	2037	6.65295	47	0	47
g1546	Pesta-scaffold00002	999	0	0	0	0
g1547	Pesta-scaffold00002	306	0	0	0	0
g1548	Pesta-scaffold00002	567	0	0	0	0
g1549	Pesta-scaffold00002	384	0	0	0	0
g2659	Pesta-scaffold00004	651	6.64382	15	5	15
g22263	Pesta-scaffold00147	1302	6.64382	30	28	30
g1552	Pesta-scaffold00002	543	0	0	0	0
g1553	Pesta-scaffold00002	1923	0	0	0	0
g1554	Pesta-scaffold00002	3531	0	0	0	0
g1555	Pesta-scaffold00002	1332	0	0	0	0
g13312	Pesta-scaffold00041	2823	6.63911	65	31	65
g12430	Pesta-scaffold00036	1173	6.63702	27	27	27
g1558	Pesta-scaffold00002	1116	0	0	0	0
g1559	Pesta-scaffold00002	474	0	0	0	0
g1560	Pesta-scaffold00002	2619	0	0	0	0
g1561	Pesta-scaffold00002	1539	0	0	0	0
g22252	Pesta-scaffold00146	4131	6.63095	95	87	95
g13888	Pesta-scaffold00044	957	6.62855	22	22	22
g1564	Pesta-scaffold00002	1503	0	0	0	0
g4651	Pesta-scaffold00008	1176	6.62009	27	11	27
g2183	Pesta-scaffold00004	2091	6.61904	48	48	48
g20468	Pesta-scaffold00101	2271	6.60228	52	0	52
g1568	Pesta-scaffold00002	1593	0	0	0	0
g1569	Pesta-scaffold00002	957	0	0	0	0
g1570	Pesta-scaffold00002	987	0	0	0	0
g1571	Pesta-scaffold00002	558	0	0	0	0
g1572	Pesta-scaffold00002	453	0	0	0	0
g1573	Pesta-scaffold00002	921	0	0	0	0
g19505	Pesta-scaffold00087	699	6.6001	16	2	16
g1575	Pesta-scaffold00002	1086	0	0	0	0
g1576	Pesta-scaffold00002	1404	0	0	0	0
g1577	Pesta-scaffold00002	3393	0	0	0	0
g13331	Pesta-scaffold00041	1836	6.59605	42	0	42
g1579	Pesta-scaffold00002	2115	0	0	0	0
g1580	Pesta-scaffold00002	612	0	0	0	0
g13764	Pesta-scaffold00043	2754	6.59605	63	2	63
g1582	Pesta-scaffold00002	2262	0	0	0	0
g1583	Pesta-scaffold00002	483	0	0	0	0
g1584	Pesta-scaffold00002	459	0	0	0	0
g946	Pesta-scaffold00002	525	6.59067	12	10	12
g15766	Pesta-scaffold00055	1050	6.59067	24	24	24
g10013	Pesta-scaffold00025	1227	6.57993	28	26	28
g18144	Pesta-scaffold00073	702	6.57189	16	16	16
g16805	Pesta-scaffold00062	483	6.56679	11	0	11
g1590	Pesta-scaffold00002	2007	0	0	0	0
g1591	Pesta-scaffold00002	507	0	0	0	0
g1592	Pesta-scaffold00002	603	0	0	0	0
g1624	Pesta-scaffold00003	1374	6.50553	31	0	31
g13880	Pesta-scaffold00044	1995	6.50395	45	45	45
g1595	Pesta-scaffold00003	1722	0	0	0	0
g1596	Pesta-scaffold00003	606	0	0	0	0
g7859	Pesta-scaffold00017	1245	6.4848	28	20	28
g1598	Pesta-scaffold00003	1218	0	0	0	0
g1599	Pesta-scaffold00003	525	0	0	0	0
g19060	Pesta-scaffold00082	1023	6.48276	23	2	23
g5819	Pesta-scaffold00011	2631	6.46605	59	32	59
g5407	Pesta-scaffold00010	1965	6.45651	44	23	44
g15856	Pesta-scaffold00056	804	6.45541	18	0	18
g1604	Pesta-scaffold00003	2559	0	0	0	0
g1605	Pesta-scaffold00003	618	0	0	0	0
g1606	Pesta-scaffold00003	474	0	0	0	0
g16046	Pesta-scaffold00057	2190	6.45148	49	47	49
g19046	Pesta-scaffold00082	1611	6.44339	36	26	36
g15202	Pesta-scaffold00051	1482	6.42057	33	22	33
g6715	Pesta-scaffold00013	1620	6.4076	36	11	36
g1611	Pesta-scaffold00003	1713	0	0	0	0
g1612	Pesta-scaffold00003	894	0	0	0	0
g16501	Pesta-scaffold00060	675	6.4076	15	0	15
g1614	Pesta-scaffold00003	1227	0	0	0	0
g1615	Pesta-scaffold00003	999	0	0	0	0
g1616	Pesta-scaffold00003	1464	0	0	0	0
g1617	Pesta-scaffold00003	723	0	0	0	0
g1618	Pesta-scaffold00003	381	0	0	0	0
g1619	Pesta-scaffold00003	2862	0	0	0	0
g17194	Pesta-scaffold00065	1935	6.4076	43	0	43
g1621	Pesta-scaffold00003	915	0	0	0	0
g7742	Pesta-scaffold00016	1173	6.39121	26	3	26
g1623	Pesta-scaffold00003	3417	0	0	0	0
g16149	Pesta-scaffold00058	993	6.38824	22	0	22
g1625	Pesta-scaffold00003	675	0	0	0	0
g1626	Pesta-scaffold00003	273	0	0	0	0
g1627	Pesta-scaffold00003	5346	0	0	0	0
g11519	Pesta-scaffold00031	1851	6.38683	41	40	41
g1629	Pesta-scaffold00003	228	0	0	0	0
g10670	Pesta-scaffold00028	723	6.38101	16	10	16
g3500	Pesta-scaffold00006	1176	6.3749	26	2	26
g10267	Pesta-scaffold00026	681	6.35114	15	0	15
g1633	Pesta-scaffold00003	1674	0	0	0	0
g19481	Pesta-scaffold00087	1956	6.3388	43	8	43
g1635	Pesta-scaffold00003	480	0	0	0	0
g1636	Pesta-scaffold00003	1008	0	0	0	0
g1637	Pesta-scaffold00003	690	0	0	0	0
g2635	Pesta-scaffold00004	819	6.33718	18	5	18
g17249	Pesta-scaffold00066	1911	6.33718	42	40	42
g1640	Pesta-scaffold00003	549	0	0	0	0
g1641	Pesta-scaffold00003	1482	0	0	0	0
g1642	Pesta-scaffold00003	1029	0	0	0	0
g1643	Pesta-scaffold00003	441	0	0	0	0
g1644	Pesta-scaffold00003	1722	0	0	0	0
g1645	Pesta-scaffold00003	1902	0	0	0	0
g1646	Pesta-scaffold00003	1965	0	0	0	0
g1647	Pesta-scaffold00003	1533	0	0	0	0
g1648	Pesta-scaffold00003	1659	0	0	0	0
g1649	Pesta-scaffold00003	1068	0	0	0	0
g1650	Pesta-scaffold00003	2532	0	0	0	0
g1651	Pesta-scaffold00003	486	0	0	0	0
g1652	Pesta-scaffold00003	834	0	0	0	0
g1653	Pesta-scaffold00003	510	0	0	0	0
g1654	Pesta-scaffold00003	483	0	0	0	0
g1655	Pesta-scaffold00003	1461	0	0	0	0
g20576	Pesta-scaffold00102	1866	6.33548	41	41	41
g1657	Pesta-scaffold00003	2136	0	0	0	0
g1658	Pesta-scaffold00003	846	0	0	0	0
g1659	Pesta-scaffold00003	309	0	0	0	0
g11187	Pesta-scaffold00030	1548	6.33309	34	1	34
g107	Pesta-scaffold00001	2145	6.31798	47	47	47
g17365	Pesta-scaffold00067	1050	6.31606	23	0	23
g1663	Pesta-scaffold00003	2328	0	0	0	0
g3202	Pesta-scaffold00005	366	6.30255	8	0	8
g13726	Pesta-scaffold00043	4119	6.30026	90	65	90
g1666	Pesta-scaffold00003	663	0	0	0	0
g7550	Pesta-scaffold00016	2931	6.2961	64	2	64
g1668	Pesta-scaffold00003	654	0	0	0	0
g1669	Pesta-scaffold00003	1497	0	0	0	0
g14932	Pesta-scaffold00050	2016	6.29317	44	32	44
g17042	Pesta-scaffold00064	597	6.2788	13	13	13
g1672	Pesta-scaffold00003	408	0	0	0	0
g3396	Pesta-scaffold00006	1059	6.26238	23	18	23
g1674	Pesta-scaffold00003	1188	0	0	0	0
g1675	Pesta-scaffold00003	927	0	0	0	0
g1676	Pesta-scaffold00003	930	0	0	0	0
g19211	Pesta-scaffold00084	1845	6.25131	40	1	40
g489	Pesta-scaffold00001	1062	6.24469	23	23	23
g1679	Pesta-scaffold00003	1836	0	0	0	0
g1680	Pesta-scaffold00003	1782	0	0	0	0
g13250	Pesta-scaffold00040	1524	6.24362	33	29	33
g6948	Pesta-scaffold00014	2679	6.24256	58	18	58
g5535	Pesta-scaffold00011	1803	6.23701	39	39	39
g1684	Pesta-scaffold00003	459	0	0	0	0
g7840	Pesta-scaffold00017	1719	6.20631	37	20	37
g16041	Pesta-scaffold00057	4416	6.20301	95	82	95
g5278	Pesta-scaffold00010	606	6.18555	13	0	13
g1688	Pesta-scaffold00003	573	0	0	0	0
g1689	Pesta-scaffold00003	423	0	0	0	0
g1690	Pesta-scaffold00003	486	0	0	0	0
g18896	Pesta-scaffold00080	1403	6.16554	30	30	30
g9314	Pesta-scaffold00022	1029	6.16474	22	21	22
g1693	Pesta-scaffold00003	921	0	0	0	0
g1694	Pesta-scaffold00003	783	0	0	0	0
g1695	Pesta-scaffold00003	600	0	0	0	0
g12691	Pesta-scaffold00037	234	6.16115	5	5	5
g1697	Pesta-scaffold00003	1623	0	0	0	0
g1698	Pesta-scaffold00003	1191	0	0	0	0
g1699	Pesta-scaffold00003	1449	0	0	0	0
g1700	Pesta-scaffold00003	2007	0	0	0	0
g1701	Pesta-scaffold00003	1737	0	0	0	0
g21939	Pesta-scaffold00134	2205	6.14606	47	42	47
g1703	Pesta-scaffold00003	1581	0	0	0	0
g1704	Pesta-scaffold00003	435	0	0	0	0
g15630	Pesta-scaffold00054	1458	6.13072	31	7	31
g1706	Pesta-scaffold00003	1440	0	0	0	0
g8349	Pesta-scaffold00019	471	6.12191	10	10	10
g1708	Pesta-scaffold00003	513	0	0	0	0
g1709	Pesta-scaffold00003	1341	0	0	0	0
g8807	Pesta-scaffold00020	2502	6.10796	53	48	53
g14568	Pesta-scaffold00047	2127	6.10032	45	18	45
g1712	Pesta-scaffold00003	807	0	0	0	0
g4905	Pesta-scaffold00009	615	6.09503	13	13	13
g6385	Pesta-scaffold00013	1707	6.08102	36	2	36
g5749	Pesta-scaffold00011	5100	6.04952	107	70	107
g1716	Pesta-scaffold00003	315	0	0	0	0
g16021	Pesta-scaffold00057	858	6.04913	18	18	18
g1718	Pesta-scaffold00003	2511	0	0	0	0
g1719	Pesta-scaffold00003	2277	0	0	0	0
g1720	Pesta-scaffold00003	1494	0	0	0	0
g5890	Pesta-scaffold00011	429	6.04913	9	5	9
g1692	Pesta-scaffold00003	2340	6.03793	49	32	49
g6328	Pesta-scaffold00012	1959	6.03472	41	2	41
g17139	Pesta-scaffold00065	1434	6.03226	30	0	30
g1725	Pesta-scaffold00003	2064	0	0	0	0
g4428	Pesta-scaffold00008	3636	6.02695	76	47	76
g1727	Pesta-scaffold00003	279	0	0	0	0
g17333	Pesta-scaffold00066	1149	6.02281	24	24	24
g1729	Pesta-scaffold00003	1065	0	0	0	0
g1730	Pesta-scaffold00003	303	0	0	0	0
g2490	Pesta-scaffold00004	4647	6.01876	97	0	97
g5322	Pesta-scaffold00010	576	6.00712	12	12	12
g1733	Pesta-scaffold00003	810	0	0	0	0
g10149	Pesta-scaffold00025	816	6.00712	17	0	17
g9300	Pesta-scaffold00022	384	6.00712	8	4	8
g1736	Pesta-scaffold00003	795	0	0	0	0
g1737	Pesta-scaffold00003	729	0	0	0	0
g1738	Pesta-scaffold00003	1236	0	0	0	0
g17041	Pesta-scaffold00064	1635	5.9961	34	33	34
g1740	Pesta-scaffold00003	1074	0	0	0	0
g1741	Pesta-scaffold00003	1947	0	0	0	0
g1742	Pesta-scaffold00003	2079	0	0	0	0
g1743	Pesta-scaffold00003	1848	0	0	0	0
g7720	Pesta-scaffold00016	1203	5.99214	25	8	25
g13152	Pesta-scaffold00040	1830	5.98743	38	31	38
g7717	Pesta-scaffold00016	2700	5.98042	56	0	56
g10365	Pesta-scaffold00026	4923	5.97418	102	58	102
g1748	Pesta-scaffold00003	828	0	0	0	0
g1749	Pesta-scaffold00003	1548	0	0	0	0
g1750	Pesta-scaffold00003	1164	0	0	0	0
g8362	Pesta-scaffold00019	531	5.97318	11	10	11
g1752	Pesta-scaffold00003	1320	0	0	0	0
g1753	Pesta-scaffold00003	1362	0	0	0	0
g1754	Pesta-scaffold00003	1533	0	0	0	0
g20335	Pesta-scaffold00099	1449	5.96981	30	3	30
g1756	Pesta-scaffold00003	1134	0	0	0	0
g4928	Pesta-scaffold00009	387	5.96055	8	0	8
g1758	Pesta-scaffold00003	1512	0	0	0	0
g1759	Pesta-scaffold00003	1533	0	0	0	0
g8242	Pesta-scaffold00018	1452	5.95748	30	0	30
g1761	Pesta-scaffold00003	849	0	0	0	0
g3605	Pesta-scaffold00006	2619	5.94519	54	54	54
g1763	Pesta-scaffold00003	2616	0	0	0	0
g1905	Pesta-scaffold00003	1068	5.93963	22	22	22
g1765	Pesta-scaffold00003	1098	0	0	0	0
g1766	Pesta-scaffold00003	1017	0	0	0	0
g1767	Pesta-scaffold00003	786	0	0	0	0
g1768	Pesta-scaffold00003	669	0	0	0	0
g1769	Pesta-scaffold00003	477	0	0	0	0
g21639	Pesta-scaffold00126	777	5.93754	16	12	16
g1771	Pesta-scaffold00003	519	0	0	0	0
g1772	Pesta-scaffold00003	930	0	0	0	0
g1773	Pesta-scaffold00003	1239	0	0	0	0
g1774	Pesta-scaffold00003	990	0	0	0	0
g21289	Pesta-scaffold00117	3303	5.93619	68	31	68
g15844	Pesta-scaffold00056	1506	5.93532	31	3	31
g13162	Pesta-scaffold00040	924	5.92911	19	0	19
g1778	Pesta-scaffold00003	3459	0	0	0	0
g1779	Pesta-scaffold00003	1209	0	0	0	0
g1780	Pesta-scaffold00003	1683	0	0	0	0
g1781	Pesta-scaffold00003	1101	0	0	0	0
g1782	Pesta-scaffold00003	963	0	0	0	0
g1783	Pesta-scaffold00003	1722	0	0	0	0
g1784	Pesta-scaffold00003	399	0	0	0	0
g1785	Pesta-scaffold00003	1563	0	0	0	0
g15148	Pesta-scaffold00051	2388	5.91656	49	25	49
g21067	Pesta-scaffold00112	2589	5.90271	53	52	53
g11030	Pesta-scaffold00029	1173	5.89958	24	16	24
g1789	Pesta-scaffold00003	984	0	0	0	0
g7393	Pesta-scaffold00015	1422	5.88039	29	24	29
g9959	Pesta-scaffold00025	3633	5.87319	74	60	74
g10331	Pesta-scaffold00026	3243	5.8682	66	11	66
g1793	Pesta-scaffold00003	3360	0	0	0	0
g1794	Pesta-scaffold00003	1308	0	0	0	0
g1795	Pesta-scaffold00003	1701	0	0	0	0
g11606	Pesta-scaffold00032	2265	5.85595	46	0	46
g1797	Pesta-scaffold00003	1725	0	0	0	0
g14041	Pesta-scaffold00044	1782	5.82509	36	36	36
g9999	Pesta-scaffold00025	1338	5.81856	27	25	27
g16185	Pesta-scaffold00058	1041	5.81669	21	0	21
g1801	Pesta-scaffold00003	705	0	0	0	0
g1802	Pesta-scaffold00003	2535	0	0	0	0
g8201	Pesta-scaffold00018	1983	5.81627	40	0	40
g1804	Pesta-scaffold00003	2259	0	0	0	0
g1805	Pesta-scaffold00003	1098	0	0	0	0
g1806	Pesta-scaffold00003	1092	0	0	0	0
g1807	Pesta-scaffold00003	936	0	0	0	0
g14727	Pesta-scaffold00048	843	5.81472	17	17	17
g1809	Pesta-scaffold00003	531	0	0	0	0
g1810	Pesta-scaffold00003	459	0	0	0	0
g20124	Pesta-scaffold00096	794	5.81041	16	10	16
g1812	Pesta-scaffold00003	654	0	0	0	0
g1813	Pesta-scaffold00003	771	0	0	0	0
g1814	Pesta-scaffold00003	885	0	0	0	0
g7183	Pesta-scaffold00015	1986	5.80749	40	22	40
g9736	Pesta-scaffold00024	993	5.80749	20	0	20
g4982	Pesta-scaffold00009	2190	5.79317	44	26	44
g12836	Pesta-scaffold00038	1494	5.79	30	30	30
g1819	Pesta-scaffold00003	426	0	0	0	0
g11721	Pesta-scaffold00032	849	5.77363	17	0	17
g1821	Pesta-scaffold00003	1551	0	0	0	0
g3563	Pesta-scaffold00006	1449	5.77082	29	7	29
g10995	Pesta-scaffold00029	1050	5.76684	21	1	21
g7505	Pesta-scaffold00016	1902	5.76077	38	30	38
g1825	Pesta-scaffold00003	1200	0	0	0	0
g1826	Pesta-scaffold00003	2013	0	0	0	0
g1827	Pesta-scaffold00003	1521	0	0	0	0
g1828	Pesta-scaffold00003	1368	0	0	0	0
g19647	Pesta-scaffold00089	2154	5.75613	43	0	43
g1830	Pesta-scaffold00003	1056	0	0	0	0
g1831	Pesta-scaffold00003	2181	0	0	0	0
g479	Pesta-scaffold00001	4665	5.74829	93	43	93
g1833	Pesta-scaffold00003	861	0	0	0	0
g817	Pesta-scaffold00001	903	5.74768	18	10	18
g1835	Pesta-scaffold00003	2085	0	0	0	0
g1836	Pesta-scaffold00003	1482	0	0	0	0
g1837	Pesta-scaffold00003	1077	0	0	0	0
g1838	Pesta-scaffold00003	924	0	0	0	0
g1839	Pesta-scaffold00003	2988	0	0	0	0
g16093	Pesta-scaffold00057	1662	5.7252	33	0	33
g19456	Pesta-scaffold00087	2217	5.72262	44	15	44
g3966	Pesta-scaffold00007	504	5.72107	10	10	10
g1843	Pesta-scaffold00003	768	0	0	0	0
g1844	Pesta-scaffold00003	579	0	0	0	0
g1845	Pesta-scaffold00003	1470	0	0	0	0
g1846	Pesta-scaffold00003	732	0	0	0	0
g1847	Pesta-scaffold00003	1149	0	0	0	0
g1848	Pesta-scaffold00003	1842	0	0	0	0
g279	Pesta-scaffold00001	4254	5.69363	84	11	84
g1850	Pesta-scaffold00003	1704	0	0	0	0
g20602	Pesta-scaffold00103	507	5.68722	10	0	10
g1852	Pesta-scaffold00003	726	0	0	0	0
g308	Pesta-scaffold00001	1218	5.68161	24	24	24
g1854	Pesta-scaffold00003	465	0	0	0	0
g4326	Pesta-scaffold00008	864	5.67339	17	17	17
g9723	Pesta-scaffold00024	2442	5.66765	48	15	48
g9432	Pesta-scaffold00023	1425	5.66566	28	0	28
g9164	Pesta-scaffold00021	2805	5.65376	55	27	55
g1859	Pesta-scaffold00003	2151	0	0	0	0
g1860	Pesta-scaffold00003	1164	0	0	0	0
g18044	Pesta-scaffold00072	2295	5.65376	45	44	45
g17827	Pesta-scaffold00070	357	5.65376	7	0	7
g1863	Pesta-scaffold00003	2289	0	0	0	0
g1864	Pesta-scaffold00003	513	0	0	0	0
g1865	Pesta-scaffold00003	273	0	0	0	0
g1866	Pesta-scaffold00003	339	0	0	0	0
g1867	Pesta-scaffold00003	1269	0	0	0	0
g1868	Pesta-scaffold00003	1122	0	0	0	0
g1869	Pesta-scaffold00003	831	0	0	0	0
g1870	Pesta-scaffold00003	1020	0	0	0	0
g1871	Pesta-scaffold00003	453	0	0	0	0
g1872	Pesta-scaffold00003	513	0	0	0	0
g1873	Pesta-scaffold00003	1767	0	0	0	0
g1874	Pesta-scaffold00003	522	0	0	0	0
g1875	Pesta-scaffold00003	2934	0	0	0	0
g1876	Pesta-scaffold00003	1452	0	0	0	0
g9606	Pesta-scaffold00023	1431	5.64191	28	0	28
g1878	Pesta-scaffold00003	1926	0	0	0	0
g1879	Pesta-scaffold00003	3123	0	0	0	0
g1880	Pesta-scaffold00003	981	0	0	0	0
g1881	Pesta-scaffold00003	585	0	0	0	0
g1882	Pesta-scaffold00003	1041	0	0	0	0
g1883	Pesta-scaffold00003	1743	0	0	0	0
g1884	Pesta-scaffold00003	2157	0	0	0	0
g20382	Pesta-scaffold00099	1176	5.63934	23	23	23
g6911	Pesta-scaffold00014	3840	5.63168	75	49	75
g1887	Pesta-scaffold00003	333	0	0	0	0
g1888	Pesta-scaffold00003	726	0	0	0	0
g14605	Pesta-scaffold00048	3948	5.62369	77	60	77
g1890	Pesta-scaffold00003	507	0	0	0	0
g1891	Pesta-scaffold00003	1155	0	0	0	0
g1892	Pesta-scaffold00003	810	0	0	0	0
g1893	Pesta-scaffold00003	1851	0	0	0	0
g12782	Pesta-scaffold00038	822	5.61249	16	0	16
g20230	Pesta-scaffold00097	2727	5.604	53	52	53
g1896	Pesta-scaffold00003	684	0	0	0	0
g1897	Pesta-scaffold00003	2961	0	0	0	0
g8251	Pesta-scaffold00018	1083	5.59112	21	20	21
g1899	Pesta-scaffold00003	1518	0	0	0	0
g1900	Pesta-scaffold00003	1248	0	0	0	0
g4755	Pesta-scaffold00009	1704	5.58408	33	2	33
g13274	Pesta-scaffold00040	1602	5.57965	31	10	31
g18978	Pesta-scaffold00081	1551	5.57721	30	7	30
g1904	Pesta-scaffold00003	1494	0	0	0	0
g4392	Pesta-scaffold00008	879	5.57658	17	0	17
g1978	Pesta-scaffold00003	3003	5.56904	58	57	58
g1907	Pesta-scaffold00003	342	0	0	0	0
g1862	Pesta-scaffold00003	933	5.56286	18	4	18
g1909	Pesta-scaffold00003	2328	0	0	0	0
g1910	Pesta-scaffold00003	1596	0	0	0	0
g1911	Pesta-scaffold00003	2688	0	0	0	0
g1500	Pesta-scaffold00002	2283	5.55718	44	17	44
g1913	Pesta-scaffold00003	1704	0	0	0	0
g1914	Pesta-scaffold00003	417	0	0	0	0
g9646	Pesta-scaffold00023	939	5.52732	18	14	18
g1916	Pesta-scaffold00003	1116	0	0	0	0
g6976	Pesta-scaffold00014	1200	5.52655	23	4	23
g3408	Pesta-scaffold00006	5061	5.52641	97	97	97
g13580	Pesta-scaffold00042	2088	5.52379	40	0	40
g1920	Pesta-scaffold00003	618	0	0	0	0
g1921	Pesta-scaffold00003	942	0	0	0	0
g4870	Pesta-scaffold00009	888	5.52006	17	0	17
g1923	Pesta-scaffold00003	468	0	0	0	0
g1924	Pesta-scaffold00003	1116	0	0	0	0
g4239	Pesta-scaffold00008	2457	5.5157	47	47	47
g1926	Pesta-scaffold00003	699	0	0	0	0
g1927	Pesta-scaffold00003	966	0	0	0	0
g1928	Pesta-scaffold00003	804	0	0	0	0
g10273	Pesta-scaffold00026	3924	5.51112	75	75	75
g16428	Pesta-scaffold00059	576	5.50653	11	10	11
g1931	Pesta-scaffold00003	996	0	0	0	0
g1932	Pesta-scaffold00003	981	0	0	0	0
g1933	Pesta-scaffold00003	858	0	0	0	0
g1934	Pesta-scaffold00003	1191	0	0	0	0
g1935	Pesta-scaffold00003	876	0	0	0	0
g1936	Pesta-scaffold00003	3843	0	0	0	0
g1937	Pesta-scaffold00003	1080	0	0	0	0
g18628	Pesta-scaffold00078	1572	5.50271	30	28	30
g9200	Pesta-scaffold00022	996	5.5005	19	0	19
g1940	Pesta-scaffold00003	1725	0	0	0	0
g1941	Pesta-scaffold00003	1548	0	0	0	0
g1942	Pesta-scaffold00003	1527	0	0	0	0
g1943	Pesta-scaffold00003	729	0	0	0	0
g5710	Pesta-scaffold00011	630	5.49223	12	4	12
g2776	Pesta-scaffold00005	2154	5.4884	41	41	41
g17812	Pesta-scaffold00070	1419	5.48642	27	27	27
g1947	Pesta-scaffold00003	741	0	0	0	0
g1948	Pesta-scaffold00003	1803	0	0	0	0
g1949	Pesta-scaffold00003	1482	0	0	0	0
g4902	Pesta-scaffold00009	1368	5.48018	26	0	26
g18693	Pesta-scaffold00078	3849	5.46868	73	70	73
g4028	Pesta-scaffold00007	687	5.45625	13	11	13
g1953	Pesta-scaffold00003	489	0	0	0	0
g1954	Pesta-scaffold00003	2433	0	0	0	0
g6839	Pesta-scaffold00014	2484	5.45574	47	33	47
g1956	Pesta-scaffold00003	1518	0	0	0	0
g1957	Pesta-scaffold00003	363	0	0	0	0
g382	Pesta-scaffold00001	1377	5.44436	26	11	26
g1959	Pesta-scaffold00003	501	0	0	0	0
g20106	Pesta-scaffold00095	2172	5.44292	41	27	41
g1961	Pesta-scaffold00003	2571	0	0	0	0
g1962	Pesta-scaffold00003	618	0	0	0	0
g1963	Pesta-scaffold00003	783	0	0	0	0
g19251	Pesta-scaffold00084	3873	5.43479	73	73	73
g12023	Pesta-scaffold00034	2601	5.43205	49	45	49
g1966	Pesta-scaffold00003	3381	0	0	0	0
g1967	Pesta-scaffold00003	1227	0	0	0	0
g1968	Pesta-scaffold00003	1863	0	0	0	0
g572	Pesta-scaffold00001	3771	5.42887	71	71	71
g4951	Pesta-scaffold00009	3243	5.42364	61	61	61
g1971	Pesta-scaffold00003	3030	0	0	0	0
g1972	Pesta-scaffold00003	1266	0	0	0	0
g3296	Pesta-scaffold00006	2184	5.41301	41	18	41
g5475	Pesta-scaffold00010	906	5.41039	17	0	17
g1975	Pesta-scaffold00003	360	0	0	0	0
g1976	Pesta-scaffold00003	957	0	0	0	0
g11491	Pesta-scaffold00031	960	5.40641	18	8	18
g3577	Pesta-scaffold00006	2616	5.4009	49	27	49
g15633	Pesta-scaffold00054	2298	5.39543	43	0	43
g1980	Pesta-scaffold00003	873	0	0	0	0
g21189	Pesta-scaffold00114	696	5.38569	13	0	13
g1982	Pesta-scaffold00003	2994	0	0	0	0
g8803	Pesta-scaffold00020	804	5.37951	15	15	15
g1984	Pesta-scaffold00003	3753	0	0	0	0
g1985	Pesta-scaffold00003	1173	0	0	0	0
g1986	Pesta-scaffold00003	1755	0	0	0	0
g18815	Pesta-scaffold00079	804	5.37951	15	15	15
g3942	Pesta-scaffold00007	645	5.3645	12	5	12
g1989	Pesta-scaffold00003	1701	0	0	0	0
g1990	Pesta-scaffold00003	1227	0	0	0	0
g18433	Pesta-scaffold00076	861	5.35827	16	14	16
g1992	Pesta-scaffold00003	564	0	0	0	0
g2386	Pesta-scaffold00004	915	5.35717	17	0	17
g1994	Pesta-scaffold00003	423	0	0	0	0
g13782	Pesta-scaffold00043	1185	5.35318	22	0	22
g1996	Pesta-scaffold00003	1287	0	0	0	0
g8693	Pesta-scaffold00020	1725	5.34895	32	12	32
g8021	Pesta-scaffold00017	2859	5.34527	53	53	53
g2695	Pesta-scaffold00005	756	5.33966	14	0	14
[truncated: 20,627 more rows]

## Sheet: Sheet1
			Table S5: Summary of expressed genes in RNASeq under normal condition for Pestalotiopsis sp. KF079.
Pesta-scaffold00001	g1	t1
Pesta-scaffold00001	g2	t1
Pesta-scaffold00001	g3	t1
Pesta-scaffold00001	g4	t1
Pesta-scaffold00001	g5	t1
Pesta-scaffold00001	g6	t1
Pesta-scaffold00001	g7	t1
Pesta-scaffold00001	g8	t1
Pesta-scaffold00001	g9	t1
Pesta-scaffold00001	g10	t1
Pesta-scaffold00001	g11	t1
Pesta-scaffold00001	g12	t1
Pesta-scaffold00001	g13	t1
Pesta-scaffold00001	g14	t1
Pesta-scaffold00001	g15	t1
Pesta-scaffold00001	g16	t1
Pesta-scaffold00001	g17	t1
Pesta-scaffold00001	g18	t1
Pesta-scaffold00001	g19	t1
Pesta-scaffold00001	g20	t1
Pesta-scaffold00001	g21	t1
Pesta-scaffold00001	g22	t1
Pesta-scaffold00001	g23	t1
Pesta-scaffold00001	g24	t1
Pesta-scaffold00001	g25	t1
Pesta-scaffold00001	g26	t1
Pesta-scaffold00001	g27	t1
Pesta-scaffold00001	g28	t1
Pesta-scaffold00001	g29	t1
Pesta-scaffold00001	g30	t1
Pesta-scaffold00001	g31	t1
Pesta-scaffold00001	g32	t1
Pesta-scaffold00001	g33	t1
Pesta-scaffold00001	g34	t1
Pesta-scaffold00001	g35	t1
Pesta-scaffold00001	g36	t1
Pesta-scaffold00001	g37	t1
Pesta-scaffold00001	g38	t1
Pesta-scaffold00001	g39	t1
Pesta-scaffold00001	g40	t1
Pesta-scaffold00001	g41	t1
Pesta-scaffold00001	g42	t1
Pesta-scaffold00001	g43	t1
Pesta-scaffold00001	g44	t1
Pesta-scaffold00001	g45	t1
Pesta-scaffold00001	g46	t1
Pesta-scaffold00001	g47	t1
Pesta-scaffold00001	g48	t1
Pesta-scaffold00001	g49	t1
Pesta-scaffold00001	g50	t1
Pesta-scaffold00001	g51	t1
Pesta-scaffold00001	g52	t1
Pesta-scaffold00001	g53	t1
Pesta-scaffold00001	g54	t1
Pesta-scaffold00001	g55	t1
Pesta-scaffold00001	g56	t1
Pesta-scaffold00001	g57	t1
Pesta-scaffold00001	g58	t1
Pesta-scaffold00001	g59	t1
Pesta-scaffold00001	g60	t1
Pesta-scaffold00001	g61	t1
Pesta-scaffold00001	g62	t1
Pesta-scaffold00001	g63	t1
Pesta-scaffold00001	g64	t1
Pesta-scaffold00001	g65	t1
Pesta-scaffold00001	g66	t1
Pesta-scaffold00001	g67	t1
Pesta-scaffold00001	g68	t1
Pesta-scaffold00001	g69	t1
Pesta-scaffold00001	g70	t1
Pesta-scaffold00001	g71	t1
Pesta-scaffold00001	g72	t1
Pesta-scaffold00001	g73	t1
Pesta-scaffold00001	g74	t1
Pesta-scaffold00001	g75	t1
Pesta-scaffold00001	g76	t1
Pesta-scaffold00001	g77	t1
Pesta-scaffold00001	g78	t1
Pesta-scaffold00001	g79	t1
Pesta-scaffold00001	g80	t1
Pesta-scaffold00001	g81	t1
Pesta-scaffold00001	g82	t1
Pesta-scaffold00001	g83	t1
Pesta-scaffold00001	g84	t1
Pesta-scaffold00001	g85	t1
Pesta-scaffold00001	g86	t1
Pesta-scaffold00001	g87	t1
Pesta-scaffold00001	g88	t1
Pesta-scaffold00001	g89	t1
Pesta-scaffold00001	g90	t1
Pesta-scaffold00001	g91	t1
Pesta-scaffold00001	g92	t1
Pesta-scaffold00001	g93	t1
Pesta-scaffold00001	g94	t1
Pesta-scaffold00001	g95	t1
Pesta-scaffold00001	g96	t1
Pesta-scaffold00001	g97	t1
Pesta-scaffold00001	g98	t1
Pesta-scaffold00001	g99	t1
Pesta-scaffold00001	g100	t1
Pesta-scaffold00001	g101	t1
Pesta-scaffold00001	g102	t1
Pesta-scaffold00001	g103	t1
Pesta-scaffold00001	g104	t1
Pesta-scaffold00001	g105	t1
Pesta-scaffold00001	g106	t1
Pesta-scaffold00001	g107	t1
Pesta-scaffold00001	g108	t1
Pesta-scaffold00001	g109	t1
Pesta-scaffold00001	g110	t1
Pesta-scaffold00001	g111	t1
Pesta-scaffold00001	g112	t1
Pesta-scaffold00001	g113	t1
Pesta-scaffold00001	g114	t1
Pesta-scaffold00001	g115	t1
Pesta-scaffold00001	g116	t1
Pesta-scaffold00001	g117	t1
Pesta-scaffold00001	g118	t1
Pesta-scaffold00001	g119	t1
Pesta-scaffold00001	g120	t1
Pesta-scaffold00001	g121	t1
Pesta-scaffold00001	g122	t1
Pesta-scaffold00001	g123	t1
Pesta-scaffold00001	g124	t1
Pesta-scaffold00001	g125	t1
Pesta-scaffold00001	g126	t1
Pesta-scaffold00001	g127	t1
Pesta-scaffold00001	g128	t1
Pesta-scaffold00001	g129	t1
Pesta-scaffold00001	g130	t1
Pesta-scaffold00001	g131	t1
Pesta-scaffold00001	g132	t1
Pesta-scaffold00001	g133	t1
Pesta-scaffold00001	g134	t1
Pesta-scaffold00001	g135	t1
Pesta-scaffold00001	g136	t1
Pesta-scaffold00001	g137	t1
Pesta-scaffold00001	g138	t1
Pesta-scaffold00001	g139	t1
Pesta-scaffold00001	g140	t1
Pesta-scaffold00001	g141	t1
Pesta-scaffold00001	g142	t1
Pesta-scaffold00001	g143	t1
Pesta-scaffold00001	g144	t1
Pesta-scaffold00001	g145	t1
Pesta-scaffold00001	g146	t1
Pesta-scaffold00001	g147	t1
Pesta-scaffold00001	g148	t1
Pesta-scaffold00001	g149	t1
Pesta-scaffold00001	g150	t1
Pesta-scaffold00001	g151	t1
Pesta-scaffold00001	g152	t1
Pesta-scaffold00001	g153	t1
Pesta-scaffold00001	g154	t1
Pesta-scaffold00001	g155	t1
Pesta-scaffold00001	g156	t1
Pesta-scaffold00001	g157	t1
Pesta-scaffold00001	g158	t1
Pesta-scaffold00001	g159	t1
Pesta-scaffold00001	g160	t1
Pesta-scaffold00001	g161	t1
Pesta-scaffold00001	g162	t1
Pesta-scaffold00001	g163	t1
Pesta-scaffold00001	g164	t1
Pesta-scaffold00001	g165	t1
Pesta-scaffold00001	g166	t1
Pesta-scaffold00001	g167	t1
Pesta-scaffold00001	g168	t1
Pesta-scaffold00001	g169	t1
Pesta-scaffold00001	g170	t1
Pesta-scaffold00001	g171	t1
Pesta-scaffold00001	g172	t1
Pesta-scaffold00001	g173	t1
Pesta-scaffold00001	g174	t1
Pesta-scaffold00001	g175	t1
Pesta-scaffold00001	g176	t1
Pesta-scaffold00001	g177	t1
Pesta-scaffold00001	g178	t1
Pesta-scaffold00001	g179	t1
Pesta-scaffold00001	g180	t1
Pesta-scaffold00001	g181	t1
Pesta-scaffold00001	g182	t1
Pesta-scaffold00001	g183	t1
Pesta-scaffold00001	g184	t1
Pesta-scaffold00001	g185	t1
Pesta-scaffold00001	g186	t1
Pesta-scaffold00001	g187	t1
Pesta-scaffold00001	g188	t1
Pesta-scaffold00001	g189	t1
Pesta-scaffold00001	g190	t1
Pesta-scaffold00001	g191	t1
Pesta-scaffold00001	g192	t1
Pesta-scaffold00001	g193	t1
Pesta-scaffold00001	g194	t1
Pesta-scaffold00001	g195	t1
Pesta-scaffold00001	g196	t1
Pesta-scaffold00001	g197	t1
Pesta-scaffold00001	g198	t1
Pesta-scaffold00001	g199	t1
Pesta-scaffold00001	g200	t1
Pesta-scaffold00001	g201	t1
Pesta-scaffold00001	g202	t1
Pesta-scaffold00001	g203	t1
Pesta-scaffold00001	g204	t1
Pesta-scaffold00001	g205	t1
Pesta-scaffold00001	g206	t1
Pesta-scaffold00001	g207	t1
Pesta-scaffold00001	g208	t1
Pesta-scaffold00001	g209	t1
Pesta-scaffold00001	g210	t1
Pesta-scaffold00001	g211	t1
Pesta-scaffold00001	g212	t1
Pesta-scaffold00001	g213	t1
Pesta-scaffold00001	g214	t1
Pesta-scaffold00001	g215	t1
Pesta-scaffold00001	g216	t1
Pesta-scaffold00001	g217	t1
Pesta-scaffold00001	g218	t1
Pesta-scaffold00001	g219	t1
Pesta-scaffold00001	g220	t1
Pesta-scaffold00001	g221	t1
Pesta-scaffold00001	g222	t1
Pesta-scaffold00001	g223	t1
Pesta-scaffold00001	g224	t1
Pesta-scaffold00001	g225	t1
Pesta-scaffold00001	g226	t1
Pesta-scaffold00001	g227	t1
Pesta-scaffold00001	g228	t1
Pesta-scaffold00001	g229	t1
Pesta-scaffold00001	g230	t1
Pesta-scaffold00001	g231	t1
Pesta-scaffold00001	g232	t1
Pesta-scaffold00001	g233	t1
Pesta-scaffold00001	g234	t1
Pesta-scaffold00001	g235	t1
Pesta-scaffold00001	g236	t1
Pesta-scaffold00001	g237	t1
Pesta-scaffold00001	g238	t1
Pesta-scaffold00001	g239	t1
Pesta-scaffold00001	g240	t1
Pesta-scaffold00001	g241	t1
Pesta-scaffold00001	g242	t1
Pesta-scaffold00001	g243	t1
Pesta-scaffold00001	g244	t1
Pesta-scaffold00001	g245	t1
Pesta-scaffold00001	g246	t1
Pesta-scaffold00001	g247	t1
Pesta-scaffold00001	g248	t1
Pesta-scaffold00001	g249	t1
Pesta-scaffold00001	g250	t1
Pesta-scaffold00001	g251	t1
Pesta-scaffold00001	g252	t1
Pesta-scaffold00001	g253	t1
Pesta-scaffold00001	g254	t1
Pesta-scaffold00001	g255	t1
Pesta-scaffold00001	g256	t1
Pesta-scaffold00001	g257	t1
Pesta-scaffold00001	g258	t1
Pesta-scaffold00001	g259	t1
Pesta-scaffold00001	g260	t1
Pesta-scaffold00001	g261	t1
Pesta-scaffold00001	g262	t1
Pesta-scaffold00001	g263	t1
Pesta-scaffold00001	g264	t1
Pesta-scaffold00001	g265	t1
Pesta-scaffold00001	g266	t1
Pesta-scaffold00001	g267	t1
Pesta-scaffold00001	g268	t1
Pesta-scaffold00001	g269	t1
Pesta-scaffold00001	g270	t1
Pesta-scaffold00001	g271	t1
Pesta-scaffold00001	g272	t1
Pesta-scaffold00001	g273	t1
Pesta-scaffold00001	g274	t1
Pesta-scaffold00001	g275	t1
Pesta-scaffold00001	g276	t1
Pesta-scaffold00001	g277	t1
Pesta-scaffold00001	g278	t1
Pesta-scaffold00001	g279	t1
Pesta-scaffold00001	g280	t1
Pesta-scaffold00001	g281	t1
Pesta-scaffold00001	g282	t1
Pesta-scaffold00001	g283	t1
Pesta-scaffold00001	g284	t1
Pesta-scaffold00001	g285	t1
Pesta-scaffold00001	g286	t1
Pesta-scaffold00001	g287	t1
Pesta-scaffold00001	g288	t1
Pesta-scaffold00001	g289	t1
Pesta-scaffold00001	g290	t1
Pesta-scaffold00001	g291	t1
Pesta-scaffold00001	g292	t1
Pesta-scaffold00001	g293	t1
Pesta-scaffold00001	g294	t1
Pesta-scaffold00001	g295	t1
Pesta-scaffold00001	g296	t1
Pesta-scaffold00001	g297	t1
Pesta-scaffold00001	g298	t1
Pesta-scaffold00001	g299	t1
Pesta-scaffold00001	g300	t1
Pesta-scaffold00001	g301	t1
Pesta-scaffold00001	g302	t1
Pesta-scaffold00001	g303	t1
Pesta-scaffold00001	g304	t1
Pesta-scaffold00001	g305	t1
Pesta-scaffold00001	g306	t1
Pesta-scaffold00001	g307	t1
Pesta-scaffold00001	g308	t1
Pesta-scaffold00001	g309	t1
Pesta-scaffold00001	g310	t1
Pesta-scaffold00001	g311	t1
Pesta-scaffold00001	g312	t1
Pesta-scaffold00001	g313	t1
Pesta-scaffold00001	g314	t1
Pesta-scaffold00001	g315	t1
Pesta-scaffold00001	g316	t1
Pesta-scaffold00001	g317	t1
Pesta-scaffold00001	g318	t1
Pesta-scaffold00001	g319	t1
Pesta-scaffold00001	g320	t1
Pesta-scaffold00001	g321	t1
Pesta-scaffold00001	g322	t1
Pesta-scaffold00001	g323	t1
Pesta-scaffold00001	g324	t1
Pesta-scaffold00001	g325	t1
Pesta-scaffold00001	g326	t1
Pesta-scaffold00001	g327	t1
Pesta-scaffold00001	g328	t1
Pesta-scaffold00001	g329	t1
Pesta-scaffold00001	g330	t1
Pesta-scaffold00001	g331	t1
Pesta-scaffold00001	g332	t1
Pesta-scaffold00001	g333	t1
Pesta-scaffold00001	g334	t1
Pesta-scaffold00001	g335	t1
Pesta-scaffold00001	g336	t1
Pesta-scaffold00001	g337	t1
Pesta-scaffold00001	g338	t1
Pesta-scaffold00001	g339	t1
Pesta-scaffold00001	g340	t1
Pesta-scaffold00001	g341	t1
Pesta-scaffold00001	g342	t1
Pesta-scaffold00001	g343	t1
Pesta-scaffold00001	g344	t1
Pesta-scaffold00001	g345	t1
Pesta-scaffold00001	g346	t1
Pesta-scaffold00001	g347	t1
Pesta-scaffold00001	g348	t1
Pesta-scaffold00001	g349	t1
Pesta-scaffold00001	g350	t1
Pesta-scaffold00001	g351	t1
Pesta-scaffold00001	g352	t1
Pesta-scaffold00001	g353	t1
Pesta-scaffold00001	g354	t1
Pesta-scaffold00001	g355	t1
Pesta-scaffold00001	g356	t1
Pesta-scaffold00001	g357	t1
Pesta-scaffold00001	g358	t1
Pesta-scaffold00001	g359	t1
Pesta-scaffold00001	g360	t1
Pesta-scaffold00001	g361	t1
Pesta-scaffold00001	g362	t1
Pesta-scaffold00001	g363	t1
Pesta-scaffold00001	g364	t1
Pesta-scaffold00001	g365	t1
Pesta-scaffold00001	g366	t1
Pesta-scaffold00001	g367	t1
Pesta-scaffold00001	g368	t1
Pesta-scaffold00001	g369	t1
Pesta-scaffold00001	g370	t1
Pesta-scaffold00001	g371	t1
Pesta-scaffold00001	g372	t1
Pesta-scaffold00001	g373	t1
Pesta-scaffold00001	g374	t1
Pesta-scaffold00001	g375	t1
Pesta-scaffold00001	g376	t1
Pesta-scaffold00001	g377	t1
Pesta-scaffold00001	g378	t1
Pesta-scaffold00001	g379	t1
Pesta-scaffold00001	g380	t1
Pesta-scaffold00001	g381	t1
Pesta-scaffold00001	g382	t1
Pesta-scaffold00001	g383	t1
Pesta-scaffold00001	g384	t1
Pesta-scaffold00001	g385	t1
Pesta-scaffold00001	g386	t1
Pesta-scaffold00001	g387	t1
Pesta-scaffold00001	g388	t1
Pesta-scaffold00001	g389	t1
Pesta-scaffold00001	g390	t1
Pesta-scaffold00001	g391	t1
Pesta-scaffold00001	g392	t1
Pesta-scaffold00001	g393	t1
Pesta-scaffold00001	g394	t1
Pesta-scaffold00001	g395	t1
Pesta-scaffold00001	g396	t1
Pesta-scaffold00001	g397	t1
Pesta-scaffold00001	g398	t1
Pesta-scaffold00001	g399	t1
Pesta-scaffold00001	g400	t1
Pesta-scaffold00001	g401	t1
Pesta-scaffold00001	g402	t1
Pesta-scaffold00001	g403	t1
Pesta-scaffold00001	g404	t1
Pesta-scaffold00001	g405	t1
Pesta-scaffold00001	g406	t1
Pesta-scaffold00001	g407	t1
Pesta-scaffold00001	g408	t1
Pesta-scaffold00001	g409	t1
Pesta-scaffold00001	g410	t1
Pesta-scaffold00001	g411	t1
Pesta-scaffold00001	g412	t1
Pesta-scaffold00001	g413	t1
Pesta-scaffold00001	g414	t1
Pesta-scaffold00001	g415	t1
Pesta-scaffold00001	g416	t1
Pesta-scaffold00001	g417	t1
Pesta-scaffold00001	g418	t1
Pesta-scaffold00001	g419	t1
Pesta-scaffold00001	g420	t1
Pesta-scaffold00001	g421	t1
Pesta-scaffold00001	g422	t1
Pesta-scaffold00001	g423	t1
Pesta-scaffold00001	g424	t1
Pesta-scaffold00001	g425	t1
Pesta-scaffold00001	g426	t1
Pesta-scaffold00001	g427	t1
Pesta-scaffold00001	g428	t1
Pesta-scaffold00001	g429	t1
Pesta-scaffold00001	g430	t1
Pesta-scaffold00001	g431	t1
Pesta-scaffold00001	g432	t1
Pesta-scaffold00001	g433	t1
Pesta-scaffold00001	g434	t1
Pesta-scaffold00001	g435	t1
Pesta-scaffold00001	g436	t1
Pesta-scaffold00001	g437	t1
Pesta-scaffold00001	g438	t1
Pesta-scaffold00001	g439	t1
Pesta-scaffold00001	g440	t1
Pesta-scaffold00001	g441	t1
Pesta-scaffold00001	g442	t1
Pesta-scaffold00001	g443	t1
Pesta-scaffold00001	g444	t1
Pesta-scaffold00001	g445	t1
Pesta-scaffold00001	g446	t1
Pesta-scaffold00001	g447	t1
Pesta-scaffold00001	g448	t1
Pesta-scaffold00001	g449	t1
Pesta-scaffold00001	g450	t1
Pesta-scaffold00001	g451	t1
Pesta-scaffold00001	g452	t1
Pesta-scaffold00001	g453	t1
Pesta-scaffold00001	g454	t1
Pesta-scaffold00001	g455	t1
Pesta-scaffold00001	g456	t1
Pesta-scaffold00001	g457	t1
Pesta-scaffold00001	g458	t1
Pesta-scaffold00001	g459	t1
Pesta-scaffold00001	g460	t1
Pesta-scaffold00001	g461	t1
Pesta-scaffold00001	g462	t1
Pesta-scaffold00001	g463	t1
Pesta-scaffold00001	g464	t1
Pesta-scaffold00001	g465	t1
Pesta-scaffold00001	g466	t1
Pesta-scaffold00001	g467	t1
Pesta-scaffold00001	g468	t1
Pesta-scaffold00001	g469	t1
Pesta-scaffold00001	g470	t1
Pesta-scaffold00001	g471	t1
Pesta-scaffold00001	g472	t1
Pesta-scaffold00001	g473	t1
Pesta-scaffold00001	g474	t1
Pesta-scaffold00001	g475	t1
Pesta-scaffold00001	g476	t1
Pesta-scaffold00001	g477	t1
Pesta-scaffold00001	g478	t1
Pesta-scaffold00001	g479	t1
Pesta-scaffold00001	g480	t1
Pesta-scaffold00001	g481	t1
Pesta-scaffold00001	g482	t1
Pesta-scaffold00001	g483	t1
Pesta-scaffold00001	g484	t1
Pesta-scaffold00001	g485	t1
Pesta-scaffold00001	g486	t1
Pesta-scaffold00001	g487	t1
Pesta-scaffold00001	g488	t1
Pesta-scaffold00001	g489	t1
Pesta-scaffold00001	g490	t1
Pesta-scaffold00001	g491	t1
Pesta-scaffold00001	g492	t1
Pesta-scaffold00001	g493	t1
Pesta-scaffold00001	g494	t1
Pesta-scaffold00001	g495	t1
Pesta-scaffold00001	g496	t1
Pesta-scaffold00001	g497	t1
Pesta-scaffold00001	g498	t1
Pesta-scaffold00001	g499	t1
Pesta-scaffold00001	g500	t1
Pesta-scaffold00001	g501	t1
Pesta-scaffold00001	g502	t1
Pesta-scaffold00001	g503	t1
Pesta-scaffold00001	g504	t1
Pesta-scaffold00001	g505	t1
Pesta-scaffold00001	g506	t1
Pesta-scaffold00001	g507	t1
Pesta-scaffold00001	g508	t1
Pesta-scaffold00001	g509	t1
Pesta-scaffold00001	g510	t1
Pesta-scaffold00001	g511	t1
Pesta-scaffold00001	g512	t1
Pesta-scaffold00001	g513	t1
Pesta-scaffold00001	g514	t1
Pesta-scaffold00001	g515	t1
Pesta-scaffold00001	g516	t1
Pesta-scaffold00001	g517	t1
Pesta-scaffold00001	g518	t1
Pesta-scaffold00001	g519	t1
Pesta-scaffold00001	g520	t1
Pesta-scaffold00001	g521	t1
Pesta-scaffold00001	g522	t1
Pesta-scaffold00001	g523	t1
Pesta-scaffold00001	g524	t1
Pesta-scaffold00001	g525	t1
Pesta-scaffold00001	g526	t1
Pesta-scaffold00001	g527	t1
Pesta-scaffold00001	g528	t1
Pesta-scaffold00001	g529	t1
Pesta-scaffold00001	g530	t1
Pesta-scaffold00001	g531	t1
Pesta-scaffold00001	g532	t1
Pesta-scaffold00001	g533	t1
Pesta-scaffold00001	g534	t1
Pesta-scaffold00001	g535	t1
Pesta-scaffold00001	g536	t1
Pesta-scaffold00001	g537	t1
Pesta-scaffold00001	g538	t1
Pesta-scaffold00001	g539	t1
Pesta-scaffold00001	g540	t1
Pesta-scaffold00001	g541	t1
Pesta-scaffold00001	g542	t1
Pesta-scaffold00001	g543	t1
Pesta-scaffold00001	g544	t1
Pesta-scaffold00001	g545	t1
Pesta-scaffold00001	g546	t1
Pesta-scaffold00001	g547	t1
Pesta-scaffold00001	g548	t1
Pesta-scaffold00001	g549	t1
Pesta-scaffold00001	g550	t1
Pesta-scaffold00001	g551	t1
Pesta-scaffold00001	g552	t1
Pesta-scaffold00001	g553	t1
Pesta-scaffold00001	g554	t1
Pesta-scaffold00001	g555	t1
Pesta-scaffold00001	g556	t1
Pesta-scaffold00001	g557	t1
Pesta-scaffold00001	g558	t1
Pesta-scaffold00001	g559	t1
Pesta-scaffold00001	g560	t1
Pesta-scaffold00001	g561	t1
Pesta-scaffold00001	g562	t1
Pesta-scaffold00001	g563	t1
Pesta-scaffold00001	g564	t1
Pesta-scaffold00001	g565	t1
Pesta-scaffold00001	g566	t1
Pesta-scaffold00001	g567	t1
Pesta-scaffold00001	g568	t1
Pesta-scaffold00001	g569	t1
Pesta-scaffold00001	g570	t1
Pesta-scaffold00001	g571	t1
Pesta-scaffold00001	g572	t1
Pesta-scaffold00001	g573	t1
Pesta-scaffold00001	g574	t1
Pesta-scaffold00001	g575	t1
Pesta-scaffold00001	g576	t1
Pesta-scaffold00001	g577	t1
Pesta-scaffold00001	g578	t1
Pesta-scaffold00001	g579	t1
Pesta-scaffold00001	g580	t1
Pesta-scaffold00001	g581	t1
Pesta-scaffold00001	g582	t1
Pesta-scaffold00001	g583	t1
Pesta-scaffold00001	g584	t1
Pesta-scaffold00001	g585	t1
Pesta-scaffold00001	g586	t1
Pesta-scaffold00001	g587	t1
Pesta-scaffold00001	g588	t1
Pesta-scaffold00001	g589	t1
Pesta-scaffold00001	g590	t1
Pesta-scaffold00001	g591	t1
Pesta-scaffold00001	g592	t1
Pesta-scaffold00001	g593	t1
Pesta-scaffold00001	g594	t1
Pesta-scaffold00001	g595	t1
Pesta-scaffold00001	g596	t1
Pesta-scaffold00001	g597	t1
Pesta-scaffold00001	g598	t1
Pesta-scaffold00001	g599	t1
Pesta-scaffold00001	g600	t1
Pesta-scaffold00001	g601	t1
Pesta-scaffold00001	g602	t1
Pesta-scaffold00001	g603	t1
Pesta-scaffold00001	g604	t1
Pesta-scaffold00001	g605	t1
Pesta-scaffold00001	g606	t1
Pesta-scaffold00001	g607	t1
Pesta-scaffold00001	g608	t1
Pesta-scaffold00001	g609	t1
Pesta-scaffold00001	g610	t1
Pesta-scaffold00001	g611	t1
Pesta-scaffold00001	g612	t1
Pesta-scaffold00001	g613	t1
Pesta-scaffold00001	g614	t1
Pesta-scaffold00001	g615	t1
Pesta-scaffold00001	g616	t1
Pesta-scaffold00001	g617	t1
Pesta-scaffold00001	g618	t1
Pesta-scaffold00001	g619	t1
Pesta-scaffold00001	g620	t1
Pesta-scaffold00001	g621	t1
Pesta-scaffold00001	g622	t1
Pesta-scaffold00001	g623	t1
Pesta-scaffold00001	g624	t1
Pesta-scaffold00001	g625	t1
Pesta-scaffold00001	g626	t1
Pesta-scaffold00001	g627	t1
Pesta-scaffold00001	g628	t1
Pesta-scaffold00001	g629	t1
Pesta-scaffold00001	g630	t1
Pesta-scaffold00001	g631	t1
Pesta-scaffold00001	g632	t1
Pesta-scaffold00001	g633	t1
Pesta-scaffold00001	g634	t1
Pesta-scaffold00001	g635	t1
Pesta-scaffold00001	g636	t1
Pesta-scaffold00001	g637	t1
Pesta-scaffold00001	g638	t1
Pesta-scaffold00001	g639	t1
Pesta-scaffold00001	g640	t1
Pesta-scaffold00001	g641	t1
Pesta-scaffold00001	g642	t1
Pesta-scaffold00001	g643	t1
Pesta-scaffold00001	g644	t1
Pesta-scaffold00001	g645	t1
Pesta-scaffold00001	g646	t1
Pesta-scaffold00001	g647	t1
Pesta-scaffold00001	g648	t1
Pesta-scaffold00001	g649	t1
Pesta-scaffold00001	g650	t1
Pesta-scaffold00001	g651	t1
Pesta-scaffold00001	g652	t1
Pesta-scaffold00001	g653	t1
Pesta-scaffold00001	g654	t1
Pesta-scaffold00001	g655	t1
Pesta-scaffold00001	g656	t1
Pesta-scaffold00001	g657	t1
Pesta-scaffold00001	g658	t1
Pesta-scaffold00001	g659	t1
Pesta-scaffold00001	g660	t1
Pesta-scaffold00001	g661	t1
Pesta-scaffold00001	g662	t1
Pesta-scaffold00001	g663	t1
Pesta-scaffold00001	g664	t1
Pesta-scaffold00001	g665	t1
Pesta-scaffold00001	g666	t1
Pesta-scaffold00001	g667	t1
Pesta-scaffold00001	g668	t1
Pesta-scaffold00001	g669	t1
Pesta-scaffold00001	g670	t1
Pesta-scaffold00001	g671	t1
Pesta-scaffold00001	g672	t1
Pesta-scaffold00001	g673	t1
Pesta-scaffold00001	g674	t1
Pesta-scaffold00001	g675	t1
Pesta-scaffold00001	g676	t1
Pesta-scaffold00001	g677	t1
Pesta-scaffold00001	g678	t1
Pesta-scaffold00001	g679	t1
Pesta-scaffold00001	g680	t1
Pesta-scaffold00001	g681	t1
Pesta-scaffold00001	g682	t1
Pesta-scaffold00001	g683	t1
Pesta-scaffold00001	g684	t1
Pesta-scaffold00001	g685	t1
Pesta-scaffold00001	g686	t1
Pesta-scaffold00001	g687	t1
Pesta-scaffold00001	g688	t1
Pesta-scaffold00001	g689	t1
Pesta-scaffold00001	g690	t1
Pesta-scaffold00001	g691	t1
Pesta-scaffold00001	g692	t1
Pesta-scaffold00001	g693	t1
Pesta-scaffold00001	g694	t1
Pesta-scaffold00001	g695	t1
Pesta-scaffold00001	g696	t1
Pesta-scaffold00001	g697	t1
Pesta-scaffold00001	g698	t1
Pesta-scaffold00001	g699	t1
Pesta-scaffold00001	g700	t1
Pesta-scaffold00001	g701	t1
Pesta-scaffold00001	g702	t1
Pesta-scaffold00001	g703	t1
Pesta-scaffold00001	g704	t1
Pesta-scaffold00001	g705	t1
Pesta-scaffold00001	g706	t1
Pesta-scaffold00001	g707	t1
Pesta-scaffold00001	g708	t1
Pesta-scaffold00001	g709	t1
Pesta-scaffold00001	g710	t1
Pesta-scaffold00001	g711	t1
Pesta-scaffold00001	g712	t1
Pesta-scaffold00001	g713	t1
Pesta-scaffold00001	g714	t1
Pesta-scaffold00001	g715	t1
Pesta-scaffold00001	g716	t1
Pesta-scaffold00001	g717	t1
Pesta-scaffold00001	g718	t1
Pesta-scaffold00001	g719	t1
Pesta-scaffold00001	g720	t1
Pesta-scaffold00001	g721	t1
Pesta-scaffold00001	g722	t1
Pesta-scaffold00001	g723	t1
Pesta-scaffold00001	g724	t1
Pesta-scaffold00001	g725	t1
Pesta-scaffold00001	g726	t1
Pesta-scaffold00001	g727	t1
Pesta-scaffold00001	g728	t1
Pesta-scaffold00001	g729	t1
Pesta-scaffold00001	g730	t1
Pesta-scaffold00001	g731	t1
Pesta-scaffold00001	g732	t1
Pesta-scaffold00001	g733	t1
Pesta-scaffold00001	g734	t1
Pesta-scaffold00001	g735	t1
Pesta-scaffold00001	g736	t1
Pesta-scaffold00001	g737	t1
Pesta-scaffold00001	g738	t1
Pesta-scaffold00001	g739	t1
Pesta-scaffold00001	g740	t1
Pesta-scaffold00001	g741	t1
Pesta-scaffold00001	g742	t1
Pesta-scaffold00001	g743	t1
Pesta-scaffold00001	g744	t1
Pesta-scaffold00001	g745	t1
Pesta-scaffold00001	g746	t1
Pesta-scaffold00001	g747	t1
Pesta-scaffold00001	g748	t1
Pesta-scaffold00001	g749	t1
Pesta-scaffold00001	g750	t1
Pesta-scaffold00001	g751	t1
Pesta-scaffold00001	g752	t1
Pesta-scaffold00001	g753	t1
Pesta-scaffold00001	g754	t1
Pesta-scaffold00001	g755	t1
Pesta-scaffold00001	g756	t1
Pesta-scaffold00001	g757	t1
Pesta-scaffold00001	g758	t1
Pesta-scaffold00001	g759	t1
Pesta-scaffold00001	g760	t1
Pesta-scaffold00001	g761	t1
Pesta-scaffold00001	g762	t1
Pesta-scaffold00001	g763	t1
Pesta-scaffold00001	g764	t1
Pesta-scaffold00001	g765	t1
Pesta-scaffold00001	g766	t1
Pesta-scaffold00001	g767	t1
Pesta-scaffold00001	g768	t1
Pesta-scaffold00001	g769	t1
Pesta-scaffold00001	g770	t1
Pesta-scaffold00001	g771	t1
Pesta-scaffold00001	g772	t1
Pesta-scaffold00001	g773	t1
Pesta-scaffold00001	g774	t1
Pesta-scaffold00001	g775	t1
Pesta-scaffold00001	g776	t1
Pesta-scaffold00001	g777	t1
Pesta-scaffold00001	g778	t1
Pesta-scaffold00001	g779	t1
Pesta-scaffold00001	g780	t1
Pesta-scaffold00001	g781	t1
Pesta-scaffold00001	g782	t1
Pesta-scaffold00001	g783	t1
Pesta-scaffold00001	g784	t1
Pesta-scaffold00001	g785	t1
Pesta-scaffold00001	g786	t1
Pesta-scaffold00001	g787	t1
Pesta-scaffold00001	g788	t1
Pesta-scaffold00001	g789	t1
Pesta-scaffold00001	g790	t1
Pesta-scaffold00001	g791	t1
Pesta-scaffold00001	g792	t1
Pesta-scaffold00001	g793	t1
Pesta-scaffold00001	g794	t1
Pesta-scaffold00001	g795	t1
Pesta-scaffold00001	g796	t1
Pesta-scaffold00001	g797	t1
Pesta-scaffold00001	g798	t1
Pesta-scaffold00001	g799	t1
Pesta-scaffold00001	g800	t1
Pesta-scaffold00001	g801	t1
Pesta-scaffold00001	g802	t1
Pesta-scaffold00001	g803	t1
Pesta-scaffold00001	g804	t1
Pesta-scaffold00001	g805	t1
Pesta-scaffold00001	g806	t1
Pesta-scaffold00001	g807	t1
Pesta-scaffold00001	g808	t1
Pesta-scaffold00001	g809	t1
Pesta-scaffold00001	g810	t1
Pesta-scaffold00001	g811	t1
Pesta-scaffold00001	g812	t1
Pesta-scaffold00001	g813	t1
Pesta-scaffold00001	g814	t1
Pesta-scaffold00001	g815	t1
Pesta-scaffold00001	g816	t1
Pesta-scaffold00001	g817	t1
Pesta-scaffold00001	g818	t1
Pesta-scaffold00001	g819	t1
Pesta-scaffold00001	g820	t1
Pesta-scaffold00001	g821	t1
Pesta-scaffold00001	g822	t1
Pesta-scaffold00001	g823	t1
Pesta-scaffold00001	g824	t1
Pesta-scaffold00001	g825	t1
Pesta-scaffold00001	g826	t1
Pesta-scaffold00001	g827	t1
Pesta-scaffold00001	g828	t1
Pesta-scaffold00001	g829	t1
Pesta-scaffold00001	g830	t1
Pesta-scaffold00001	g831	t1
Pesta-scaffold00001	g832	t1
Pesta-scaffold00001	g833	t1
Pesta-scaffold00001	g834	t1
Pesta-scaffold00001	g835	t1
Pesta-scaffold00001	g836	t1
Pesta-scaffold00001	g837	t1
Pesta-scaffold00001	g838	t1
Pesta-scaffold00001	g839	t1
Pesta-scaffold00001	g840	t1
Pesta-scaffold00001	g841	t1
Pesta-scaffold00001	g842	t1
Pesta-scaffold00001	g843	t1
Pesta-scaffold00001	g844	t1
Pesta-scaffold00001	g845	t1
Pesta-scaffold00001	g846	t1
Pesta-scaffold00001	g847	t1
Pesta-scaffold00001	g848	t1
Pesta-scaffold00001	g849	t1
Pesta-scaffold00001	g850	t1
Pesta-scaffold00001	g851	t1
Pesta-scaffold00001	g852	t1
Pesta-scaffold00001	g853	t1
Pesta-scaffold00001	g854	t1
Pesta-scaffold00001	g855	t1
Pesta-scaffold00001	g856	t1
Pesta-scaffold00001	g857	t1
Pesta-scaffold00001	g858	t1
Pesta-scaffold00001	g859	t1
Pesta-scaffold00001	g860	t1
Pesta-scaffold00001	g861	t1
Pesta-scaffold00001	g862	t1
Pesta-scaffold00001	g863	t1
Pesta-scaffold00001	g864	t1
Pesta-scaffold00001	g865	t1
Pesta-scaffold00001	g866	t1
Pesta-scaffold00001	g867	t1
Pesta-scaffold00001	g868	t1
Pesta-scaffold00001	g869	t1
Pesta-scaffold00001	g870	t1
Pesta-scaffold00001	g871	t1
Pesta-scaffold00001	g872	t1
Pesta-scaffold00001	g873	t1
Pesta-scaffold00001	g874	t1
Pesta-scaffold00001	g875	t1
Pesta-scaffold00001	g876	t1
Pesta-scaffold00001	g877	t1
Pesta-scaffold00001	g878	t1
Pesta-scaffold00001	g879	t1
Pesta-scaffold00001	g880	t1
Pesta-scaffold00001	g881	t1
Pesta-scaffold00001	g882	t1
Pesta-scaffold00001	g883	t1
Pesta-scaffold00001	g884	t1
Pesta-scaffold00001	g885	t1
Pesta-scaffold00001	g886	t1
Pesta-scaffold00001	g887	t1
Pesta-scaffold00001	g888	t1
Pesta-scaffold00001	g889	t1
Pesta-scaffold00001	g890	t1
Pesta-scaffold00001	g891	t1
Pesta-scaffold00001	g892	t1
Pesta-scaffold00001	g893	t1
Pesta-scaffold00001	g894	t1
Pesta-scaffold00001	g895	t1
Pesta-scaffold00001	g896	t1
Pesta-scaffold00001	g897	t1
Pesta-scaffold00001	g898	t1
Pesta-scaffold00001	g899	t1
Pesta-scaffold00001	g900	t1
Pesta-scaffold00001	g901	t1
Pesta-scaffold00001	g902	t1
Pesta-scaffold00001	g903	t1
Pesta-scaffold00001	g904	t1
Pesta-scaffold00001	g905	t1
Pesta-scaffold00001	g906	t1
Pesta-scaffold00001	g907	t1
Pesta-scaffold00001	g908	t1
Pesta-scaffold00002	g909	t1
Pesta-scaffold00002	g910	t1
Pesta-scaffold00002	g911	t1
Pesta-scaffold00002	g912	t1
Pesta-scaffold00002	g913	t1
Pesta-scaffold00002	g914	t1
Pesta-scaffold00002	g915	t1
Pesta-scaffold00002	g916	t1
Pesta-scaffold00002	g917	t1
Pesta-scaffold00002	g918	t1
Pesta-scaffold00002	g919	t1
Pesta-scaffold00002	g920	t1
Pesta-scaffold00002	g921	t1
Pesta-scaffold00002	g922	t1
Pesta-scaffold00002	g923	t1
Pesta-scaffold00002	g924	t1
Pesta-scaffold00002	g925	t1
Pesta-scaffold00002	g926	t1
Pesta-scaffold00002	g927	t1
Pesta-scaffold00002	g928	t1
Pesta-scaffold00002	g929	t1
Pesta-scaffold00002	g930	t1
Pesta-scaffold00002	g931	t1
Pesta-scaffold00002	g932	t1
Pesta-scaffold00002	g933	t1
Pesta-scaffold00002	g934	t1
Pesta-scaffold00002	g935	t1
Pesta-scaffold00002	g936	t1
Pesta-scaffold00002	g937	t1
Pesta-scaffold00002	g938	t1
Pesta-scaffold00002	g939	t1
Pesta-scaffold00002	g940	t1
Pesta-scaffold00002	g941	t1
Pesta-scaffold00002	g942	t1
Pesta-scaffold00002	g943	t1
Pesta-scaffold00002	g944	t1
Pesta-scaffold00002	g945	t1
Pesta-scaffold00002	g946	t1
Pesta-scaffold00002	g947	t1
Pesta-scaffold00002	g948	t1
Pesta-scaffold00002	g949	t1
Pesta-scaffold00002	g950	t1
Pesta-scaffold00002	g951	t1
Pesta-scaffold00002	g952	t1
Pesta-scaffold00002	g953	t1
Pesta-scaffold00002	g954	t1
Pesta-scaffold00002	g955	t1
Pesta-scaffold00002	g956	t1
Pesta-scaffold00002	g957	t1
Pesta-scaffold00002	g958	t1
Pesta-scaffold00002	g959	t1
Pesta-scaffold00002	g960	t1
Pesta-scaffold00002	g961	t1
Pesta-scaffold00002	g962	t1
Pesta-scaffold00002	g963	t1
Pesta-scaffold00002	g964	t1
Pesta-scaffold00002	g965	t1
Pesta-scaffold00002	g966	t1
Pesta-scaffold00002	g967	t1
Pesta-scaffold00002	g968	t1
Pesta-scaffold00002	g969	t1
Pesta-scaffold00002	g970	t1
Pesta-scaffold00002	g971	t1
Pesta-scaffold00002	g972	t1
Pesta-scaffold00002	g973	t1
Pesta-scaffold00002	g974	t1
Pesta-scaffold00002	g975	t1
Pesta-scaffold00002	g976	t1
Pesta-scaffold00002	g977	t1
Pesta-scaffold00002	g978	t1
Pesta-scaffold00002	g979	t1
Pesta-scaffold00002	g980	t1
Pesta-scaffold00002	g981	t1
Pesta-scaffold00002	g982	t1
Pesta-scaffold00002	g983	t1
Pesta-scaffold00002	g984	t1
Pesta-scaffold00002	g985	t1
Pesta-scaffold00002	g986	t1
Pesta-scaffold00002	g987	t1
Pesta-scaffold00002	g988	t1
Pesta-scaffold00002	g989	t1
Pesta-scaffold00002	g990	t1
Pesta-scaffold00002	g991	t1
Pesta-scaffold00002	g992	t1
Pesta-scaffold00002	g993	t1
Pesta-scaffold00002	g994	t1
Pesta-scaffold00002	g995	t1
Pesta-scaffold00002	g996	t1
Pesta-scaffold00002	g997	t1
Pesta-scaffold00002	g998	t1
Pesta-scaffold00002	g999	t1
Pesta-scaffold00002	g1000	t1
Pesta-scaffold00002	g1001	t1
Pesta-scaffold00002	g1002	t1
Pesta-scaffold00002	g1003	t1
Pesta-scaffold00002	g1004	t1
Pesta-scaffold00002	g1005	t1
Pesta-scaffold00002	g1006	t1
Pesta-scaffold00002	g1007	t1
Pesta-scaffold00002	g1008	t1
Pesta-scaffold00002	g1009	t1
Pesta-scaffold00002	g1010	t1
Pesta-scaffold00002	g1011	t1
Pesta-scaffold00002	g1012	t1
Pesta-scaffold00002	g1013	t1
Pesta-scaffold00002	g1014	t1
Pesta-scaffold00002	g1015	t1
Pesta-scaffold00002	g1016	t1
Pesta-scaffold00002	g1017	t1
Pesta-scaffold00002	g1018	t1
Pesta-scaffold00002	g1019	t1
Pesta-scaffold00002	g1020	t1
Pesta-scaffold00002	g1021	t1
Pesta-scaffold00002	g1022	t1
Pesta-scaffold00002	g1023	t1
Pesta-scaffold00002	g1024	t1
Pesta-scaffold00002	g1025	t1
Pesta-scaffold00002	g1026	t1
Pesta-scaffold00002	g1027	t1
Pesta-scaffold00002	g1028	t1
Pesta-scaffold00002	g1029	t1
Pesta-scaffold00002	g1030	t1
Pesta-scaffold00002	g1031	t1
Pesta-scaffold00002	g1032	t1
Pesta-scaffold00002	g1033	t1
Pesta-scaffold00002	g1034	t1
Pesta-scaffold00002	g1035	t1
Pesta-scaffold00002	g1036	t1
Pesta-scaffold00002	g1037	t1
Pesta-scaffold00002	g1038	t1
Pesta-scaffold00002	g1039	t1
Pesta-scaffold00002	g1040	t1
Pesta-scaffold00002	g1041	t1
Pesta-scaffold00002	g1042	t1
Pesta-scaffold00002	g1043	t1
Pesta-scaffold00002	g1044	t1
Pesta-scaffold00002	g1045	t1
Pesta-scaffold00002	g1046	t1
Pesta-scaffold00002	g1047	t1
Pesta-scaffold00002	g1048	t1
Pesta-scaffold00002	g1049	t1
Pesta-scaffold00002	g1050	t1
Pesta-scaffold00002	g1051	t1
Pesta-scaffold00002	g1052	t1
Pesta-scaffold00002	g1053	t1
Pesta-scaffold00002	g1054	t1
Pesta-scaffold00002	g1055	t1
Pesta-scaffold00002	g1056	t1
Pesta-scaffold00002	g1057	t1
Pesta-scaffold00002	g1058	t1
Pesta-scaffold00002	g1059	t1
Pesta-scaffold00002	g1060	t1
Pesta-scaffold00002	g1061	t1
Pesta-scaffold00002	g1062	t1
Pesta-scaffold00002	g1063	t1
Pesta-scaffold00002	g1064	t1
Pesta-scaffold00002	g1065	t1
Pesta-scaffold00002	g1066	t1
Pesta-scaffold00002	g1067	t1
Pesta-scaffold00002	g1068	t1
Pesta-scaffold00002	g1069	t1
Pesta-scaffold00002	g1070	t1
Pesta-scaffold00002	g1071	t1
Pesta-scaffold00002	g1072	t1
Pesta-scaffold00002	g1073	t1
Pesta-scaffold00002	g1074	t1
Pesta-scaffold00002	g1075	t1
Pesta-scaffold00002	g1076	t1
Pesta-scaffold00002	g1077	t1
Pesta-scaffold00002	g1078	t1
Pesta-scaffold00002	g1079	t1
Pesta-scaffold00002	g1080	t1
Pesta-scaffold00002	g1081	t1
Pesta-scaffold00002	g1082	t1
Pesta-scaffold00002	g1083	t1
Pesta-scaffold00002	g1084	t1
Pesta-scaffold00002	g1085	t1
Pesta-scaffold00002	g1086	t1
Pesta-scaffold00002	g1087	t1
Pesta-scaffold00002	g1088	t1
Pesta-scaffold00002	g1089	t1
Pesta-scaffold00002	g1090	t1
Pesta-scaffold00002	g1091	t1
Pesta-scaffold00002	g1092	t1
Pesta-scaffold00002	g1093	t1
Pesta-scaffold00002	g1094	t1
Pesta-scaffold00002	g1095	t1
Pesta-scaffold00002	g1096	t1
Pesta-scaffold00002	g1097	t1
Pesta-scaffold00002	g1098	t1
Pesta-scaffold00002	g1099	t1
Pesta-scaffold00002	g1100	t1
Pesta-scaffold00002	g1101	t1
Pesta-scaffold00002	g1102	t1
Pesta-scaffold00002	g1103	t1
Pesta-scaffold00002	g1104	t1
Pesta-scaffold00002	g1105	t1
Pesta-scaffold00002	g1106	t1
Pesta-scaffold00002	g1107	t1
Pesta-scaffold00002	g1108	t1
Pesta-scaffold00002	g1109	t1
Pesta-scaffold00002	g1110	t1
Pesta-scaffold00002	g1111	t1
Pesta-scaffold00002	g1112	t1
Pesta-scaffold00002	g1113	t1
Pesta-scaffold00002	g1114	t1
Pesta-scaffold00002	g1115	t1
Pesta-scaffold00002	g1116	t1
Pesta-scaffold00002	g1117	t1
Pesta-scaffold00002	g1118	t1
Pesta-scaffold00002	g1119	t1
Pesta-scaffold00002	g1120	t1
Pesta-scaffold00002	g1121	t1
Pesta-scaffold00002	g1122	t1
Pesta-scaffold00002	g1123	t1
Pesta-scaffold00002	g1124	t1
Pesta-scaffold00002	g1125	t1
Pesta-scaffold00002	g1126	t1
Pesta-scaffold00002	g1127	t1
Pesta-scaffold00002	g1128	t1
Pesta-scaffold00002	g1129	t1
Pesta-scaffold00002	g1130	t1
Pesta-scaffold00002	g1131	t1
Pesta-scaffold00002	g1132	t1
Pesta-scaffold00002	g1133	t1
Pesta-scaffold00002	g1134	t1
Pesta-scaffold00002	g1135	t1
Pesta-scaffold00002	g1136	t1
Pesta-scaffold00002	g1137	t1
Pesta-scaffold00002	g1138	t1
Pesta-scaffold00002	g1139	t1
Pesta-scaffold00002	g1140	t1
Pesta-scaffold00002	g1141	t1
Pesta-scaffold00002	g1142	t1
Pesta-scaffold00002	g1143	t1
Pesta-scaffold00002	g1144	t1
Pesta-scaffold00002	g1145	t1
Pesta-scaffold00002	g1146	t1
Pesta-scaffold00002	g1147	t1
Pesta-scaffold00002	g1148	t1
Pesta-scaffold00002	g1149	t1
Pesta-scaffold00002	g1150	t1
Pesta-scaffold00002	g1151	t1
Pesta-scaffold00002	g1152	t1
Pesta-scaffold00002	g1153	t1
Pesta-scaffold00002	g1154	t1
Pesta-scaffold00002	g1155	t1
Pesta-scaffold00002	g1156	t1
Pesta-scaffold00002	g1157	t1
Pesta-scaffold00002	g1158	t1
Pesta-scaffold00002	g1159	t1
Pesta-scaffold00002	g1160	t1
Pesta-scaffold00002	g1161	t1
Pesta-scaffold00002	g1162	t1
Pesta-scaffold00002	g1163	t1
Pesta-scaffold00002	g1164	t1
Pesta-scaffold00002	g1165	t1
Pesta-scaffold00002	g1166	t1
Pesta-scaffold00002	g1167	t1
Pesta-scaffold00002	g1168	t1
Pesta-scaffold00002	g1169	t1
Pesta-scaffold00002	g1170	t1
Pesta-scaffold00002	g1171	t1
Pesta-scaffold00002	g1172	t1
Pesta-scaffold00002	g1173	t1
Pesta-scaffold00002	g1174	t1
Pesta-scaffold00002	g1175	t1
Pesta-scaffold00002	g1176	t1
Pesta-scaffold00002	g1177	t1
Pesta-scaffold00002	g1178	t1
Pesta-scaffold00002	g1179	t1
Pesta-scaffold00002	g1180	t1
Pesta-scaffold00002	g1181	t1
Pesta-scaffold00002	g1182	t1
Pesta-scaffold00002	g1183	t1
Pesta-scaffold00002	g1184	t1
Pesta-scaffold00002	g1185	t1
Pesta-scaffold00002	g1186	t1
Pesta-scaffold00002	g1187	t1
Pesta-scaffold00002	g1188	t1
Pesta-scaffold00002	g1189	t1
Pesta-scaffold00002	g1190	t1
Pesta-scaffold00002	g1191	t1
Pesta-scaffold00002	g1192	t1
Pesta-scaffold00002	g1193	t1
Pesta-scaffold00002	g1194	t1
Pesta-scaffold00002	g1195	t1
Pesta-scaffold00002	g1196	t1
Pesta-scaffold00002	g1197	t1
Pesta-scaffold00002	g1198	t1
Pesta-scaffold00002	g1199	t1
Pesta-scaffold00002	g1200	t1
Pesta-scaffold00002	g1201	t1
Pesta-scaffold00002	g1202	t1
Pesta-scaffold00002	g1203	t1
Pesta-scaffold00002	g1204	t1
Pesta-scaffold00002	g1205	t1
Pesta-scaffold00002	g1206	t1
Pesta-scaffold00002	g1207	t1
Pesta-scaffold00002	g1208	t1
Pesta-scaffold00002	g1209	t1
Pesta-scaffold00002	g1210	t1
Pesta-scaffold00002	g1211	t1
Pesta-scaffold00002	g1212	t1
Pesta-scaffold00002	g1213	t1
Pesta-scaffold00002	g1214	t1
Pesta-scaffold00002	g1215	t1
Pesta-scaffold00002	g1216	t1
Pesta-scaffold00002	g1217	t1
Pesta-scaffold00002	g1218	t1
Pesta-scaffold00002	g1219	t1
Pesta-scaffold00002	g1220	t1
Pesta-scaffold00002	g1221	t1
Pesta-scaffold00002	g1222	t1
Pesta-scaffold00002	g1223	t1
Pesta-scaffold00002	g1224	t1
Pesta-scaffold00002	g1225	t1
Pesta-scaffold00002	g1226	t1
Pesta-scaffold00002	g1227	t1
Pesta-scaffold00002	g1228	t1
Pesta-scaffold00002	g1229	t1
Pesta-scaffold00002	g1230	t1
Pesta-scaffold00002	g1231	t1
Pesta-scaffold00002	g1232	t1
Pesta-scaffold00002	g1233	t1
Pesta-scaffold00002	g1234	t1
Pesta-scaffold00002	g1235	t1
Pesta-scaffold00002	g1236	t1
Pesta-scaffold00002	g1237	t1
Pesta-scaffold00002	g1238	t1
Pesta-scaffold00002	g1239	t1
Pesta-scaffold00002	g1240	t1
Pesta-scaffold00002	g1241	t1
Pesta-scaffold00002	g1242	t1
Pesta-scaffold00002	g1243	t1
Pesta-scaffold00002	g1244	t1
Pesta-scaffold00002	g1245	t1
Pesta-scaffold00002	g1246	t1
Pesta-scaffold00002	g1247	t1
Pesta-scaffold00002	g1248	t1
Pesta-scaffold00002	g1249	t1
Pesta-scaffold00002	g1250	t1
Pesta-scaffold00002	g1251	t1
Pesta-scaffold00002	g1252	t1
Pesta-scaffold00002	g1253	t1
Pesta-scaffold00002	g1254	t1
Pesta-scaffold00002	g1255	t1
Pesta-scaffold00002	g1256	t1
Pesta-scaffold00002	g1257	t1
Pesta-scaffold00002	g1258	t1
Pesta-scaffold00002	g1259	t1
Pesta-scaffold00002	g1260	t1
Pesta-scaffold00002	g1261	t1
Pesta-scaffold00002	g1262	t1
Pesta-scaffold00002	g1263	t1
Pesta-scaffold00002	g1264	t1
Pesta-scaffold00002	g1265	t1
Pesta-scaffold00002	g1266	t1
Pesta-scaffold00002	g1267	t1
Pesta-scaffold00002	g1268	t1
Pesta-scaffold00002	g1269	t1
Pesta-scaffold00002	g1270	t1
Pesta-scaffold00002	g1271	t1
Pesta-scaffold00002	g1272	t1
Pesta-scaffold00002	g1273	t1
Pesta-scaffold00002	g1274	t1
Pesta-scaffold00002	g1275	t1
Pesta-scaffold00002	g1276	t1
Pesta-scaffold00002	g1277	t1
Pesta-scaffold00002	g1278	t1
Pesta-scaffold00002	g1279	t1
Pesta-scaffold00002	g1280	t1
Pesta-scaffold00002	g1281	t1
Pesta-scaffold00002	g1282	t1
Pesta-scaffold00002	g1283	t1
Pesta-scaffold00002	g1284	t1
Pesta-scaffold00002	g1285	t1
Pesta-scaffold00002	g1286	t1
Pesta-scaffold00002	g1287	t1
Pesta-scaffold00002	g1288	t1
Pesta-scaffold00002	g1289	t1
Pesta-scaffold00002	g1290	t1
Pesta-scaffold00002	g1291	t1
Pesta-scaffold00002	g1292	t1
Pesta-scaffold00002	g1293	t1
Pesta-scaffold00002	g1294	t1
Pesta-scaffold00002	g1295	t1
Pesta-scaffold00002	g1296	t1
Pesta-scaffold00002	g1297	t1
Pesta-scaffold00002	g1298	t1
Pesta-scaffold00002	g1299	t1
Pesta-scaffold00002	g1300	t1
Pesta-scaffold00002	g1301	t1
Pesta-scaffold00002	g1302	t1
Pesta-scaffold00002	g1303	t1
Pesta-scaffold00002	g1304	t1
Pesta-scaffold00002	g1305	t1
Pesta-scaffold00002	g1306	t1
Pesta-scaffold00002	g1307	t1
Pesta-scaffold00002	g1308	t1
Pesta-scaffold00002	g1309	t1
Pesta-scaffold00002	g1310	t1
Pesta-scaffold00002	g1311	t1
Pesta-scaffold00002	g1312	t1
Pesta-scaffold00002	g1313	t1
Pesta-scaffold00002	g1314	t1
Pesta-scaffold00002	g1315	t1
Pesta-scaffold00002	g1316	t1
Pesta-scaffold00002	g1317	t1
Pesta-scaffold00002	g1318	t1
Pesta-scaffold00002	g1319	t1
Pesta-scaffold00002	g1320	t1
Pesta-scaffold00002	g1321	t1
Pesta-scaffold00002	g1322	t1
Pesta-scaffold00002	g1323	t1
Pesta-scaffold00002	g1324	t1
Pesta-scaffold00002	g1325	t1
Pesta-scaffold00002	g1326	t1
Pesta-scaffold00002	g1327	t1
Pesta-scaffold00002	g1328	t1
Pesta-scaffold00002	g1329	t1
Pesta-scaffold00002	g1330	t1
Pesta-scaffold00002	g1331	t1
Pesta-scaffold00002	g1332	t1
Pesta-scaffold00002	g1333	t1
Pesta-scaffold00002	g1334	t1
Pesta-scaffold00002	g1335	t1
Pesta-scaffold00002	g1336	t1
Pesta-scaffold00002	g1337	t1
Pesta-scaffold00002	g1338	t1
Pesta-scaffold00002	g1339	t1
Pesta-scaffold00002	g1340	t1
Pesta-scaffold00002	g1341	t1
Pesta-scaffold00002	g1342	t1
Pesta-scaffold00002	g1343	t1
Pesta-scaffold00002	g1344	t1
Pesta-scaffold00002	g1345	t1
Pesta-scaffold00002	g1346	t1
Pesta-scaffold00002	g1347	t1
Pesta-scaffold00002	g1348	t1
Pesta-scaffold00002	g1349	t1
Pesta-scaffold00002	g1350	t1
Pesta-scaffold00002	g1351	t1
Pesta-scaffold00002	g1352	t1
Pesta-scaffold00002	g1353	t1
Pesta-scaffold00002	g1354	t1
Pesta-scaffold00002	g1355	t1
Pesta-scaffold00002	g1356	t1
Pesta-scaffold00002	g1357	t1
Pesta-scaffold00002	g1358	t1
Pesta-scaffold00002	g1359	t1
Pesta-scaffold00002	g1360	t1
Pesta-scaffold00002	g1361	t1
Pesta-scaffold00002	g1362	t1
Pesta-scaffold00002	g1363	t1
Pesta-scaffold00002	g1364	t1
Pesta-scaffold00002	g1365	t1
Pesta-scaffold00002	g1366	t1
Pesta-scaffold00002	g1367	t1
Pesta-scaffold00002	g1368	t1
Pesta-scaffold00002	g1369	t1
Pesta-scaffold00002	g1370	t1
Pesta-scaffold00002	g1371	t1
Pesta-scaffold00002	g1372	t1
Pesta-scaffold00002	g1373	t1
Pesta-scaffold00002	g1374	t1
Pesta-scaffold00002	g1375	t1
Pesta-scaffold00002	g1376	t1
Pesta-scaffold00002	g1377	t1
Pesta-scaffold00002	g1378	t1
Pesta-scaffold00002	g1379	t1
Pesta-scaffold00002	g1380	t1
Pesta-scaffold00002	g1381	t1
Pesta-scaffold00002	g1382	t1
Pesta-scaffold00002	g1383	t1
Pesta-scaffold00002	g1384	t1
Pesta-scaffold00002	g1385	t1
Pesta-scaffold00002	g1386	t1
Pesta-scaffold00002	g1387	t1
Pesta-scaffold00002	g1388	t1
Pesta-scaffold00002	g1389	t1
Pesta-scaffold00002	g1390	t1
Pesta-scaffold00002	g1391	t1
Pesta-scaffold00002	g1392	t1
Pesta-scaffold00002	g1393	t1
Pesta-scaffold00002	g1394	t1
Pesta-scaffold00002	g1395	t1
Pesta-scaffold00002	g1396	t1
Pesta-scaffold00002	g1397	t1
Pesta-scaffold00002	g1398	t1
Pesta-scaffold00002	g1399	t1
Pesta-scaffold00002	g1400	t1
Pesta-scaffold00002	g1401	t1
Pesta-scaffold00002	g1402	t1
Pesta-scaffold00002	g1403	t1
Pesta-scaffold00002	g1404	t1
Pesta-scaffold00002	g1405	t1
Pesta-scaffold00002	g1406	t1
Pesta-scaffold00002	g1407	t1
Pesta-scaffold00002	g1408	t1
Pesta-scaffold00002	g1409	t1
Pesta-scaffold00002	g1410	t1
Pesta-scaffold00002	g1411	t1
Pesta-scaffold00002	g1412	t1
Pesta-scaffold00002	g1413	t1
Pesta-scaffold00002	g1414	t1
Pesta-scaffold00002	g1415	t1
Pesta-scaffold00002	g1416	t1
Pesta-scaffold00002	g1417	t1
Pesta-scaffold00002	g1418	t1
Pesta-scaffold00002	g1419	t1
Pesta-scaffold00002	g1420	t1
Pesta-scaffold00002	g1421	t1
Pesta-scaffold00002	g1422	t1
Pesta-scaffold00002	g1423	t1
Pesta-scaffold00002	g1424	t1
Pesta-scaffold00002	g1425	t1
Pesta-scaffold00002	g1426	t1
Pesta-scaffold00002	g1427	t1
Pesta-scaffold00002	g1428	t1
Pesta-scaffold00002	g1429	t1
Pesta-scaffold00002	g1430	t1
Pesta-scaffold00002	g1431	t1
Pesta-scaffold00002	g1432	t1
Pesta-scaffold00002	g1433	t1
Pesta-scaffold00002	g1434	t1
Pesta-scaffold00002	g1435	t1
Pesta-scaffold00002	g1436	t1
Pesta-scaffold00002	g1437	t1
Pesta-scaffold00002	g1438	t1
Pesta-scaffold00002	g1439	t1
Pesta-scaffold00002	g1440	t1
Pesta-scaffold00002	g1441	t1
Pesta-scaffold00002	g1442	t1
Pesta-scaffold00002	g1443	t1
Pesta-scaffold00002	g1444	t1
Pesta-scaffold00002	g1445	t1
Pesta-scaffold00002	g1446	t1
Pesta-scaffold00002	g1447	t1
Pesta-scaffold00002	g1448	t1
Pesta-scaffold00002	g1449	t1
Pesta-scaffold00002	g1450	t1
Pesta-scaffold00002	g1451	t1
Pesta-scaffold00002	g1452	t1
Pesta-scaffold00002	g1453	t1
Pesta-scaffold00002	g1454	t1
Pesta-scaffold00002	g1455	t1
Pesta-scaffold00002	g1456	t1
Pesta-scaffold00002	g1457	t1
Pesta-scaffold00002	g1458	t1
Pesta-scaffold00002	g1459	t1
Pesta-scaffold00002	g1460	t1
Pesta-scaffold00002	g1461	t1
Pesta-scaffold00002	g1462	t1
Pesta-scaffold00002	g1463	t1
Pesta-scaffold00002	g1464	t1
Pesta-scaffold00002	g1465	t1
Pesta-scaffold00002	g1466	t1
Pesta-scaffold00002	g1467	t1
Pesta-scaffold00002	g1468	t1
Pesta-scaffold00002	g1469	t1
Pesta-scaffold00002	g1470	t1
Pesta-scaffold00002	g1471	t1
Pesta-scaffold00002	g1472	t1
Pesta-scaffold00002	g1473	t1
Pesta-scaffold00002	g1474	t1
Pesta-scaffold00002	g1475	t1
Pesta-scaffold00002	g1476	t1
Pesta-scaffold00002	g1477	t1
Pesta-scaffold00002	g1478	t1
Pesta-scaffold00002	g1479	t1
Pesta-scaffold00002	g1480	t1
Pesta-scaffold00002	g1481	t1
Pesta-scaffold00002	g1482	t1
Pesta-scaffold00002	g1483	t1
Pesta-scaffold00002	g1484	t1
Pesta-scaffold00002	g1485	t1
Pesta-scaffold00002	g1486	t1
Pesta-scaffold00002	g1487	t1
Pesta-scaffold00002	g1488	t1
Pesta-scaffold00002	g1489	t1
Pesta-scaffold00002	g1490	t1
Pesta-scaffold00002	g1491	t1
Pesta-scaffold00002	g1492	t1
Pesta-scaffold00002	g1493	t1
Pesta-scaffold00002	g1494	t1
Pesta-scaffold00002	g1495	t1
Pesta-scaffold00002	g1496	t1
Pesta-scaffold00002	g1497	t1
Pesta-scaffold00002	g1498	t1
Pesta-scaffold00002	g1499	t1
Pesta-scaffold00002	g1500	t1
Pesta-scaffold00002	g1501	t1
Pesta-scaffold00002	g1502	t1
Pesta-scaffold00002	g1503	t1
Pesta-scaffold00002	g1504	t1
Pesta-scaffold00002	g1505	t1
Pesta-scaffold00002	g1506	t1
Pesta-scaffold00002	g1507	t1
Pesta-scaffold00002	g1508	t1
Pesta-scaffold00002	g1509	t1
Pesta-scaffold00002	g1510	t1
Pesta-scaffold00002	g1511	t1
Pesta-scaffold00002	g1512	t1
Pesta-scaffold00002	g1513	t1
Pesta-scaffold00002	g1514	t1
Pesta-scaffold00002	g1515	t1
Pesta-scaffold00002	g1516	t1
Pesta-scaffold00002	g1517	t1
Pesta-scaffold00002	g1518	t1
Pesta-scaffold00002	g1519	t1
Pesta-scaffold00002	g1520	t1
Pesta-scaffold00002	g1521	t1
Pesta-scaffold00002	g1522	t1
Pesta-scaffold00002	g1523	t1
Pesta-scaffold00002	g1524	t1
Pesta-scaffold00002	g1525	t1
Pesta-scaffold00002	g1526	t1
Pesta-scaffold00002	g1527	t1
Pesta-scaffold00002	g1528	t1
Pesta-scaffold00002	g1529	t1
Pesta-scaffold00002	g1530	t1
Pesta-scaffold00002	g1531	t1
Pesta-scaffold00002	g1532	t1
Pesta-scaffold00002	g1533	t1
Pesta-scaffold00002	g1534	t1
Pesta-scaffold00002	g1535	t1
Pesta-scaffold00002	g1536	t1
Pesta-scaffold00002	g1537	t1
Pesta-scaffold00002	g1538	t1
Pesta-scaffold00002	g1539	t1
Pesta-scaffold00002	g1540	t1
Pesta-scaffold00002	g1541	t1
Pesta-scaffold00002	g1542	t1
Pesta-scaffold00002	g1543	t1
Pesta-scaffold00002	g1544	t1
Pesta-scaffold00002	g1545	t1
Pesta-scaffold00002	g1546	t1
Pesta-scaffold00002	g1547	t1
Pesta-scaffold00002	g1548	t1
Pesta-scaffold00002	g1549	t1
Pesta-scaffold00002	g1550	t1
Pesta-scaffold00002	g1551	t1
Pesta-scaffold00002	g1552	t1
Pesta-scaffold00002	g1553	t1
Pesta-scaffold00002	g1554	t1
Pesta-scaffold00002	g1555	t1
Pesta-scaffold00002	g1556	t1
Pesta-scaffold00002	g1557	t1
Pesta-scaffold00002	g1558	t1
Pesta-scaffold00002	g1559	t1
Pesta-scaffold00002	g1560	t1
Pesta-scaffold00002	g1561	t1
Pesta-scaffold00002	g1562	t1
Pesta-scaffold00002	g1563	t1
Pesta-scaffold00002	g1564	t1
Pesta-scaffold00002	g1565	t1
Pesta-scaffold00002	g1566	t1
Pesta-scaffold00002	g1567	t1
Pesta-scaffold00002	g1568	t1
Pesta-scaffold00002	g1569	t1
Pesta-scaffold00002	g1570	t1
Pesta-scaffold00002	g1571	t1
Pesta-scaffold00002	g1572	t1
Pesta-scaffold00002	g1573	t1
Pesta-scaffold00002	g1574	t1
Pesta-scaffold00002	g1575	t1
Pesta-scaffold00002	g1576	t1
Pesta-scaffold00002	g1577	t1
Pesta-scaffold00002	g1578	t1
Pesta-scaffold00002	g1579	t1
Pesta-scaffold00002	g1580	t1
Pesta-scaffold00002	g1581	t1
Pesta-scaffold00002	g1582	t1
Pesta-scaffold00002	g1583	t1
Pesta-scaffold00002	g1584	t1
Pesta-scaffold00002	g1585	t1
Pesta-scaffold00002	g1586	t1
Pesta-scaffold00002	g1587	t1
Pesta-scaffold00002	g1588	t1
Pesta-scaffold00002	g1589	t1
Pesta-scaffold00002	g1590	t1
Pesta-scaffold00002	g1591	t1
Pesta-scaffold00002	g1592	t1
Pesta-scaffold00003	g1593	t1
Pesta-scaffold00003	g1594	t1
Pesta-scaffold00003	g1595	t1
Pesta-scaffold00003	g1596	t1
Pesta-scaffold00003	g1597	t1
Pesta-scaffold00003	g1598	t1
Pesta-scaffold00003	g1599	t1
Pesta-scaffold00003	g1600	t1
Pesta-scaffold00003	g1601	t1
Pesta-scaffold00003	g1602	t1
Pesta-scaffold00003	g1603	t1
Pesta-scaffold00003	g1604	t1
Pesta-scaffold00003	g1605	t1
Pesta-scaffold00003	g1606	t1
Pesta-scaffold00003	g1607	t1
Pesta-scaffold00003	g1608	t1
Pesta-scaffold00003	g1609	t1
Pesta-scaffold00003	g1610	t1
Pesta-scaffold00003	g1611	t1
Pesta-scaffold00003	g1612	t1
Pesta-scaffold00003	g1613	t1
Pesta-scaffold00003	g1614	t1
Pesta-scaffold00003	g1615	t1
Pesta-scaffold00003	g1616	t1
Pesta-scaffold00003	g1617	t1
Pesta-scaffold00003	g1618	t1
Pesta-scaffold00003	g1619	t1
Pesta-scaffold00003	g1620	t1
Pesta-scaffold00003	g1621	t1
Pesta-scaffold00003	g1622	t1
Pesta-scaffold00003	g1623	t1
Pesta-scaffold00003	g1624	t1
Pesta-scaffold00003	g1625	t1
Pesta-scaffold00003	g1626	t1
Pesta-scaffold00003	g1627	t1
Pesta-scaffold00003	g1628	t1
Pesta-scaffold00003	g1629	t1
Pesta-scaffold00003	g1630	t1
Pesta-scaffold00003	g1631	t1
Pesta-scaffold00003	g1632	t1
Pesta-scaffold00003	g1633	t1
Pesta-scaffold00003	g1634	t1
Pesta-scaffold00003	g1635	t1
Pesta-scaffold00003	g1636	t1
Pesta-scaffold00003	g1637	t1
Pesta-scaffold00003	g1638	t1
Pesta-scaffold00003	g1639	t1
Pesta-scaffold00003	g1640	t1
Pesta-scaffold00003	g1641	t1
Pesta-scaffold00003	g1642	t1
Pesta-scaffold00003	g1643	t1
Pesta-scaffold00003	g1644	t1
Pesta-scaffold00003	g1645	t1
Pesta-scaffold00003	g1646	t1
Pesta-scaffold00003	g1647	t1
Pesta-scaffold00003	g1648	t1
Pesta-scaffold00003	g1649	t1
Pesta-scaffold00003	g1650	t1
Pesta-scaffold00003	g1651	t1
Pesta-scaffold00003	g1652	t1
Pesta-scaffold00003	g1653	t1
Pesta-scaffold00003	g1654	t1
Pesta-scaffold00003	g1655	t1
Pesta-scaffold00003	g1656	t1
Pesta-scaffold00003	g1657	t1
Pesta-scaffold00003	g1658	t1
Pesta-scaffold00003	g1659	t1
Pesta-scaffold00003	g1660	t1
Pesta-scaffold00003	g1661	t1
Pesta-scaffold00003	g1662	t1
Pesta-scaffold00003	g1663	t1
Pesta-scaffold00003	g1664	t1
Pesta-scaffold00003	g1665	t1
Pesta-scaffold00003	g1666	t1
Pesta-scaffold00003	g1667	t1
Pesta-scaffold00003	g1668	t1
Pesta-scaffold00003	g1669	t1
Pesta-scaffold00003	g1670	t1
Pesta-scaffold00003	g1671	t1
Pesta-scaffold00003	g1672	t1
Pesta-scaffold00003	g1673	t1
Pesta-scaffold00003	g1674	t1
Pesta-scaffold00003	g1675	t1
Pesta-scaffold00003	g1676	t1
Pesta-scaffold00003	g1677	t1
Pesta-scaffold00003	g1678	t1
Pesta-scaffold00003	g1679	t1
Pesta-scaffold00003	g1680	t1
Pesta-scaffold00003	g1681	t1
Pesta-scaffold00003	g1682	t1
Pesta-scaffold00003	g1683	t1
Pesta-scaffold00003	g1684	t1
Pesta-scaffold00003	g1685	t1
Pesta-scaffold00003	g1686	t1
Pesta-scaffold00003	g1687	t1
Pesta-scaffold00003	g1688	t1
Pesta-scaffold00003	g1689	t1
Pesta-scaffold00003	g1690	t1
Pesta-scaffold00003	g1691	t1
Pesta-scaffold00003	g1692	t1
Pesta-scaffold00003	g1693	t1
Pesta-scaffold00003	g1694	t1
Pesta-scaffold00003	g1695	t1
Pesta-scaffold00003	g1696	t1
Pesta-scaffold00003	g1697	t1
Pesta-scaffold00003	g1698	t1
Pesta-scaffold00003	g1699	t1
Pesta-scaffold00003	g1700	t1
Pesta-scaffold00003	g1701	t1
Pesta-scaffold00003	g1702	t1
Pesta-scaffold00003	g1703	t1
Pesta-scaffold00003	g1704	t1
Pesta-scaffold00003	g1705	t1
Pesta-scaffold00003	g1706	t1
Pesta-scaffold00003	g1707	t1
Pesta-scaffold00003	g1708	t1
Pesta-scaffold00003	g1709	t1
Pesta-scaffold00003	g1710	t1
Pesta-scaffold00003	g1711	t1
Pesta-scaffold00003	g1712	t1
Pesta-scaffold00003	g1713	t1
Pesta-scaffold00003	g1714	t1
Pesta-scaffold00003	g1715	t1
Pesta-scaffold00003	g1716	t1
Pesta-scaffold00003	g1717	t1
Pesta-scaffold00003	g1718	t1
Pesta-scaffold00003	g1719	t1
Pesta-scaffold00003	g1720	t1
Pesta-scaffold00003	g1721	t1
Pesta-scaffold00003	g1722	t1
Pesta-scaffold00003	g1723	t1
Pesta-scaffold00003	g1724	t1
Pesta-scaffold00003	g1725	t1
Pesta-scaffold00003	g1726	t1
Pesta-scaffold00003	g1727	t1
Pesta-scaffold00003	g1728	t1
Pesta-scaffold00003	g1729	t1
Pesta-scaffold00003	g1730	t1
Pesta-scaffold00003	g1731	t1
Pesta-scaffold00003	g1732	t1
Pesta-scaffold00003	g1733	t1
Pesta-scaffold00003	g1734	t1
Pesta-scaffold00003	g1735	t1
Pesta-scaffold00003	g1736	t1
Pesta-scaffold00003	g1737	t1
Pesta-scaffold00003	g1738	t1
Pesta-scaffold00003	g1739	t1
Pesta-scaffold00003	g1740	t1
Pesta-scaffold00003	g1741	t1
Pesta-scaffold00003	g1742	t1
Pesta-scaffold00003	g1743	t1
Pesta-scaffold00003	g1744	t1
Pesta-scaffold00003	g1745	t1
Pesta-scaffold00003	g1746	t1
Pesta-scaffold00003	g1747	t1
Pesta-scaffold00003	g1748	t1
Pesta-scaffold00003	g1749	t1
Pesta-scaffold00003	g1750	t1
Pesta-scaffold00003	g1751	t1
Pesta-scaffold00003	g1752	t1
Pesta-scaffold00003	g1753	t1
Pesta-scaffold00003	g1754	t1
Pesta-scaffold00003	g1755	t1
Pesta-scaffold00003	g1756	t1
Pesta-scaffold00003	g1757	t1
Pesta-scaffold00003	g1758	t1
Pesta-scaffold00003	g1759	t1
Pesta-scaffold00003	g1760	t1
Pesta-scaffold00003	g1761	t1
Pesta-scaffold00003	g1762	t1
Pesta-scaffold00003	g1763	t1
Pesta-scaffold00003	g1764	t1
Pesta-scaffold00003	g1765	t1
Pesta-scaffold00003	g1766	t1
Pesta-scaffold00003	g1767	t1
Pesta-scaffold00003	g1768	t1
Pesta-scaffold00003	g1769	t1
Pesta-scaffold00003	g1770	t1
Pesta-scaffold00003	g1771	t1
Pesta-scaffold00003	g1772	t1
Pesta-scaffold00003	g1773	t1
Pesta-scaffold00003	g1774	t1
Pesta-scaffold00003	g1775	t1
Pesta-scaffold00003	g1776	t1
Pesta-scaffold00003	g1777	t1
Pesta-scaffold00003	g1778	t1
Pesta-scaffold00003	g1779	t1
Pesta-scaffold00003	g1780	t1
Pesta-scaffold00003	g1781	t1
Pesta-scaffold00003	g1782	t1
Pesta-scaffold00003	g1783	t1
Pesta-scaffold00003	g1784	t1
Pesta-scaffold00003	g1785	t1
Pesta-scaffold00003	g1786	t1
Pesta-scaffold00003	g1787	t1
Pesta-scaffold00003	g1788	t1
Pesta-scaffold00003	g1789	t1
Pesta-scaffold00003	g1790	t1
Pesta-scaffold00003	g1791	t1
Pesta-scaffold00003	g1792	t1
Pesta-scaffold00003	g1793	t1
Pesta-scaffold00003	g1794	t1
Pesta-scaffold00003	g1795	t1
Pesta-scaffold00003	g1796	t1
Pesta-scaffold00003	g1797	t1
Pesta-scaffold00003	g1798	t1
Pesta-scaffold00003	g1799	t1
Pesta-scaffold00003	g1800	t1
Pesta-scaffold00003	g1801	t1
Pesta-scaffold00003	g1802	t1
Pesta-scaffold00003	g1803	t1
Pesta-scaffold00003	g1804	t1
Pesta-scaffold00003	g1805	t1
Pesta-scaffold00003	g1806	t1
Pesta-scaffold00003	g1807	t1
Pesta-scaffold00003	g1808	t1
Pesta-scaffold00003	g1809	t1
Pesta-scaffold00003	g1810	t1
Pesta-scaffold00003	g1811	t1
Pesta-scaffold00003	g1812	t1
Pesta-scaffold00003	g1813	t1
Pesta-scaffold00003	g1814	t1
Pesta-scaffold00003	g1815	t1
Pesta-scaffold00003	g1816	t1
Pesta-scaffold00003	g1817	t1
Pesta-scaffold00003	g1818	t1
Pesta-scaffold00003	g1819	t1
Pesta-scaffold00003	g1820	t1
Pesta-scaffold00003	g1821	t1
Pesta-scaffold00003	g1822	t1
Pesta-scaffold00003	g1823	t1
Pesta-scaffold00003	g1824	t1
Pesta-scaffold00003	g1825	t1
Pesta-scaffold00003	g1826	t1
Pesta-scaffold00003	g1827	t1
Pesta-scaffold00003	g1828	t1
Pesta-scaffold00003	g1829	t1
Pesta-scaffold00003	g1830	t1
Pesta-scaffold00003	g1831	t1
Pesta-scaffold00003	g1832	t1
Pesta-scaffold00003	g1833	t1
Pesta-scaffold00003	g1834	t1
Pesta-scaffold00003	g1835	t1
Pesta-scaffold00003	g1836	t1
Pesta-scaffold00003	g1837	t1
Pesta-scaffold00003	g1838	t1
Pesta-scaffold00003	g1839	t1
Pesta-scaffold00003	g1840	t1
Pesta-scaffold00003	g1841	t1
Pesta-scaffold00003	g1842	t1
Pesta-scaffold00003	g1843	t1
Pesta-scaffold00003	g1844	t1
Pesta-scaffold00003	g1845	t1
Pesta-scaffold00003	g1846	t1
Pesta-scaffold00003	g1847	t1
Pesta-scaffold00003	g1848	t1
Pesta-scaffold00003	g1849	t1
Pesta-scaffold00003	g1850	t1
Pesta-scaffold00003	g1851	t1
Pesta-scaffold00003	g1852	t1
Pesta-scaffold00003	g1853	t1
Pesta-scaffold00003	g1854	t1
Pesta-scaffold00003	g1855	t1
Pesta-scaffold00003	g1856	t1
Pesta-scaffold00003	g1857	t1
Pesta-scaffold00003	g1858	t1
Pesta-scaffold00003	g1859	t1
Pesta-scaffold00003	g1860	t1
Pesta-scaffold00003	g1861	t1
Pesta-scaffold00003	g1862	t1
Pesta-scaffold00003	g1863	t1
Pesta-scaffold00003	g1864	t1
Pesta-scaffold00003	g1865	t1
Pesta-scaffold00003	g1866	t1
Pesta-scaffold00003	g1867	t1
Pesta-scaffold00003	g1868	t1
Pesta-scaffold00003	g1869	t1
Pesta-scaffold00003	g1870	t1
Pesta-scaffold00003	g1871	t1
Pesta-scaffold00003	g1872	t1
Pesta-scaffold00003	g1873	t1
Pesta-scaffold00003	g1874	t1
Pesta-scaffold00003	g1875	t1
Pesta-scaffold00003	g1876	t1
Pesta-scaffold00003	g1877	t1
Pesta-scaffold00003	g1878	t1
Pesta-scaffold00003	g1879	t1
Pesta-scaffold00003	g1880	t1
Pesta-scaffold00003	g1881	t1
Pesta-scaffold00003	g1882	t1
Pesta-scaffold00003	g1883	t1
Pesta-scaffold00003	g1884	t1
Pesta-scaffold00003	g1885	t1
Pesta-scaffold00003	g1886	t1
Pesta-scaffold00003	g1887	t1
Pesta-scaffold00003	g1888	t1
Pesta-scaffold00003	g1889	t1
Pesta-scaffold00003	g1890	t1
Pesta-scaffold00003	g1891	t1
Pesta-scaffold00003	g1892	t1
Pesta-scaffold00003	g1893	t1
Pesta-scaffold00003	g1894	t1
Pesta-scaffold00003	g1895	t1
Pesta-scaffold00003	g1896	t1
Pesta-scaffold00003	g1897	t1
Pesta-scaffold00003	g1898	t1
Pesta-scaffold00003	g1899	t1
Pesta-scaffold00003	g1900	t1
Pesta-scaffold00003	g1901	t1
Pesta-scaffold00003	g1902	t1
Pesta-scaffold00003	g1903	t1
Pesta-scaffold00003	g1904	t1
Pesta-scaffold00003	g1905	t1
Pesta-scaffold00003	g1906	t1
Pesta-scaffold00003	g1907	t1
Pesta-scaffold00003	g1908	t1
Pesta-scaffold00003	g1909	t1
Pesta-scaffold00003	g1910	t1
Pesta-scaffold00003	g1911	t1
Pesta-scaffold00003	g1912	t1
Pesta-scaffold00003	g1913	t1
Pesta-scaffold00003	g1914	t1
Pesta-scaffold00003	g1915	t1
Pesta-scaffold00003	g1916	t1
Pesta-scaffold00003	g1917	t1
Pesta-scaffold00003	g1918	t1
Pesta-scaffold00003	g1919	t1
Pesta-scaffold00003	g1920	t1
Pesta-scaffold00003	g1921	t1
Pesta-scaffold00003	g1922	t1
Pesta-scaffold00003	g1923	t1
Pesta-scaffold00003	g1924	t1
Pesta-scaffold00003	g1925	t1
Pesta-scaffold00003	g1926	t1
Pesta-scaffold00003	g1927	t1
Pesta-scaffold00003	g1928	t1
Pesta-scaffold00003	g1929	t1
Pesta-scaffold00003	g1930	t1
Pesta-scaffold00003	g1931	t1
Pesta-scaffold00003	g1932	t1
Pesta-scaffold00003	g1933	t1
Pesta-scaffold00003	g1934	t1
Pesta-scaffold00003	g1935	t1
Pesta-scaffold00003	g1936	t1
Pesta-scaffold00003	g1937	t1
Pesta-scaffold00003	g1938	t1
Pesta-scaffold00003	g1939	t1
Pesta-scaffold00003	g1940	t1
Pesta-scaffold00003	g1941	t1
Pesta-scaffold00003	g1942	t1
Pesta-scaffold00003	g1943	t1
Pesta-scaffold00003	g1944	t1
Pesta-scaffold00003	g1945	t1
Pesta-scaffold00003	g1946	t1
Pesta-scaffold00003	g1947	t1
Pesta-scaffold00003	g1948	t1
Pesta-scaffold00003	g1949	t1
Pesta-scaffold00003	g1950	t1
Pesta-scaffold00003	g1951	t1
Pesta-scaffold00003	g1952	t1
Pesta-scaffold00003	g1953	t1
Pesta-scaffold00003	g1954	t1
Pesta-scaffold00003	g1955	t1
Pesta-scaffold00003	g1956	t1
Pesta-scaffold00003	g1957	t1
Pesta-scaffold00003	g1958	t1
Pesta-scaffold00003	g1959	t1
Pesta-scaffold00003	g1960	t1
Pesta-scaffold00003	g1961	t1
Pesta-scaffold00003	g1962	t1
Pesta-scaffold00003	g1963	t1
Pesta-scaffold00003	g1964	t1
Pesta-scaffold00003	g1965	t1
Pesta-scaffold00003	g1966	t1
Pesta-scaffold00003	g1967	t1
Pesta-scaffold00003	g1968	t1
Pesta-scaffold00003	g1969	t1
Pesta-scaffold00003	g1970	t1
Pesta-scaffold00003	g1971	t1
Pesta-scaffold00003	g1972	t1
Pesta-scaffold00003	g1973	t1
Pesta-scaffold00003	g1974	t1
Pesta-scaffold00003	g1975	t1
Pesta-scaffold00003	g1976	t1
Pesta-scaffold00003	g1977	t1
Pesta-scaffold00003	g1978	t1
Pesta-scaffold00003	g1979	t1
Pesta-scaffold00003	g1980	t1
Pesta-scaffold00003	g1981	t1
Pesta-scaffold00003	g1982	t1
Pesta-scaffold00003	g1983	t1
Pesta-scaffold00003	g1984	t1
Pesta-scaffold00003	g1985	t1
Pesta-scaffold00003	g1986	t1
Pesta-scaffold00003	g1987	t1
Pesta-scaffold00003	g1988	t1
Pesta-scaffold00003	g1989	t1
Pesta-scaffold00003	g1990	t1
Pesta-scaffold00003	g1991	t1
Pesta-scaffold00003	g1992	t1
Pesta-scaffold00003	g1993	t1
Pesta-scaffold00003	g1994	t1
Pesta-scaffold00003	g1995	t1
Pesta-scaffold00003	g1996	t1
Pesta-scaffold00003	g1997	t1
Pesta-scaffold00003	g1998	t1
Pesta-scaffold00003	g1999	t1
[truncated: 20,627 more rows]
