# Supplementary material for: Genome Sequencing and analyses of Two Marine Fungi from the North Sea Unraveled a Plethora of Novel Biosynthetic Gene Clusters
Source: Sci Rep. 2018 Jul 5;8:10187. doi: 10.1038/s41598-018-28473-z (PMC6033941; doi:10.1038/s41598-018-28473-z)
Supplement: Supplementary file 9 — Table S8 [file 41598_2018_28473_MOESM9_ESM.xlsx]

## Sheet: Table S8
BGC ID	Genomic localization	BGC type	From	To	Most similar known cluster	MIBiG BGC-ID
mCaBGC1	contig_10	Other	190704	232787	-	-
mCaBGC2	contig_39	Nrps-t1pks	28593	80753	-	-
mCaBGC3	contig_44	Nrps	1	42272	-	-
mCaBGC4	contig_59	Hglks-t1pks	61512	119927	-	-
mCaBGC5	contig_65	Nrps	187421	218246	-	-
mCaBGC6	contig_72	Terpene	107012	118523	-	-
mCaBGC7	contig_73	T1pks	5044	39282	-	-
mCaBGC8	contig_81	Nrps	1585	46804	-	-
mCaBGC9	contig_85	T1pks	144	71210	-	-
mCaBGC10	contig_100	T1pks	7597	55645	-	-
mCaBGC11	contig_101	T1pks	33510	76553	-	-
mCaBGC12	contig_101	Terpene	138007	159074	-	-
mCaBGC13	contig_116	T1pks	30095	78149	-	-
mCaBGC14	contig_123	Other	63815	106974	-	-
mCaBGC15	contig_131	T1pks	1	18790	-	-
mCaBGC16	contig_158	Nrps	91675	118592	-	-
mCaBGC17	contig_159	Terpene	37490	59029	-	-
mCaBGC18	contig_161	Nrps	16115	65095	-	-
mCaBGC19	contig_165	Terpene	43424	64594	Trichothecene BGC (33%)	BGC0000931_c1
mCaBGC20	contig_169	T1pks	1	35339	-	-
mCaBGC21	contig_169	T1pks	145866	185594	-	-
mCaBGC22	contig_173	Other	11115	54443	-	-
mCaBGC23	contig_175	Nrps	135833	176617	-	-
mCaBGC24	contig_178	T1pks	1	43840	-	-
mCaBGC25	contig_189	T1pks	24610	72641	-	-
mCaBGC26	contig_201	T1pks	1	27497	-	-
mCaBGC27	contig_219	Nrps	1	49431	-	-
mCaBGC28	contig_221	Nrps	5036	70134	-	-
mCaBGC29	contig_233	T1pks	135826	185266	-	-
mCaBGC30	contig_245	Terpene	116515	137588	-	-
mCaBGC31	contig_270	Other	1	26316	-	-
mCaBGC32	contig_272	T1pks-nrps	1	37671	-	-
mCaBGC33	contig_274	Hglks	1	27380	-	-
mCaBGC34	contig_280	T1pks	23203	56856	-	-
mCaBGC35	contig_282	T1pks	11279	59939	-	-
mCaBGC36	contig_284	T1pks	1	21568	-	-
mCaBGC37	contig_286	Nrps	1	51292	-	-
mCaBGC38	contig_325	Other	94691	138766	-	-
mCaBGC39	contig_333	Other	26004	70106	-	-
mCaBGC40	contig_358	T1pks	904	28910	-	-
mCaBGC41	contig_367	T1pks	1	32718	-	-
mCaBGC42	contig_371	Nrps-t1pks	30217	75999	-	-
mCaBGC43	contig_372	Nrps	2260	53952	-	-
mCaBGC44	contig_400	Nrps	1	13378	-	-
mCaBGC45	contig_413	T1pks	21984	69851	-	-
mCaBGC46	contig_422	Hglks	21077	60688	-	-
mCaBGC47	contig_427	Nrps	1	71522	-	-
mCaBGC48	contig_437	T1pks	13501	62546	-	-
mCaBGC49	contig_441	Nrps	6825	55315	-	-
mCaBGC50	contig_451	Terpene	3129	29485	-	-
mCaBGC51	contig_461	Nrps	44488	88477	-	-
mCaBGC52	contig_584	T1pks	48318	80786	-	-
mCaBGC53	contig_711	Other	1	7826	-	-
mCaBGC54	contig_746	Nrps	1	16067	-	-
mCaBGC55	contig_858	Terpene	1	31524	-	-
mCaBGC56	contig_865	Nrps	1	19654	-	-
mCaBGC57	contig_907	T1pks	4037	37388	-	-
mCaBGC58	contig_964	T1pks	1	37772	-	-
mCaBGC59	contig_965	T1pks	1	16487	-	-
mCaBGC60	contig_1101	Nrps	1	12935	-	-

## Sheet: Sheet1
Table S8: Overview of biosynthetic gene clusters of Calcariosporium sp.
