# Supplementary material for: Genome Sequencing and analyses of Two Marine Fungi from the North Sea Unraveled a Plethora of Novel Biosynthetic Gene Clusters
Source: Sci Rep. 2018 Jul 5;8:10187. doi: 10.1038/s41598-018-28473-z (PMC6033941; doi:10.1038/s41598-018-28473-z)
Supplement: Supplementary file 12 — Table S11 [file 41598_2018_28473_MOESM12_ESM.xlsx]

## Sheet: Explanation & Comments
Table S11: Summary of transporter genes in two marine fungal genomes in comparison with Neurospora crassa.
Tables				N. crassa data taken from: Kumar A. et al. (2015) PLoS One 10(10), e0140398.
#	Name	Descritpion
A	Calca, Pesta and N.crassa	This table summarizes all TCDB (Transporter Classification Database) classifications for the Calcarisporium sp. (Calca), Pestalotiopsis sp. (Pesta) and N. crassa MFS-type and sugar transporter genes.
B	Calcarisporium sp.	Calcarisporium sp. MFS-type and sugar transporter genes, corresponding amino acid sequence and the 10 best TCDB hits.
C	Pestalotiopsis sp.	Pestalotiopsis sp. MFS-type and sugar transporter genes, corresponding amino acid sequence and the 10 best TCDB hits.
Color Codes
	Color	Description
		A red shade at the TCDB category indicates a high e-value (value ≤ e-10) and/or a high variety of assigned categories (within the 10 best hits). Thus the corresponding genes were not categorized.

## Sheet:  A-Calca, Pesta and N.crassa
Calcarisporium sp.				Pestalotiopsis sp.				N. crassa				Category	Abbreviation	Name	Pestalotiopsis sp.	Calcarisporium sp.	S. brevicaulis	N. crassa
Gene	TCDB Category	Pfam domain		Gene	TCDB Category	Pfam domain		Gene	TCDB Category			2.A.1.14	ACS	Anion:Cation Symporter (ACS) Family	136	41	94	26
Calca.g10019	2.A.1.3.	Major Facilitator Superfamily		Pesta.g19960	2.A.1.2.	Major Facilitator Superfamily		NCU00195	2.A.1.14			2.A.1.1	SP	Sugar Porter (SP) Family	119	66	102	37
Calca.g10061	2.A.1.1.	Major Facilitator Superfamily		Pesta.g10223	2.A.1.58.	Major Facilitator Superfamily		NCU00226	####			2.A.1.2	DHA1	Drug:H+ Antiporter-1 (12 Spanner) (DHA1) Family	107	72	41	31
Calca.g10190	2.A.17.2	Major Facilitator Superfamily		Pesta.g15626	2.A.1.1.	Sugar (and other) transporter		NCU00298	2.A.1.13			2.A.1.3	DHA2	Drug:H+ Antiporter-2 (14 Spanner) (DHA2) Family	61	87	18	19
Calca.g10197	2.A.1.3.	Major Facilitator Superfamily		Pesta.g17197	2.A.1.1.	Sugar (and other) transporter		NCU00306	2.A.1.2			2.A.1.13	MCP	Monocarboxylate Porter (MCP) Family	32	33	21	9
Calca.g10277	2.A.1.9.	Major Facilitator Superfamily		Pesta.g7465	2.A.1.2.	Major Facilitator Superfamily		NCU00547	####			2.A.1.48	V-BAAT	Vacuolar Basic Amino Acid Transporter (V-BAAT) Family	12	6	5	6
Calca.g10304	2.A.1.2.	Major Facilitator Superfamily		Pesta.g11564	2.A.1.1.	Sugar (and other) transporter		NCU00711	2.A.1.3			2.A.1.58	NAG-T	N-Acetylglucosamine Transporter (NAG-T) Family	10	3	6	3
Calca.g10396	2.A.1.2.	Major Facilitator Superfamily		Pesta.g1842	2.A.1.1.	Sugar (and other) transporter		NCU00728	2.A.1.2			2.A.1.9	PHS	Phosphate: H+ Symporter (PHS) Family	8	9	3	3
Calca.g10408	2.A.1.2.	Major Facilitator Superfamily		Pesta.g11006	2.A.1.1.	Sugar (and other) transporter		NCU00754	2.A.1.2			2.A.1.7	FHS	Fucose: H+ Symporter (FHS) Family	7	7	7	4
Calca.g10412	2.A.17.2	Major Facilitator Superfamily		Pesta.g16392	2.A.1.9.	Sugar (and other) transporter		NCU00782	2.A.1.14			2.A.1.19	OCT	Organic Cation Transporter (OCT) Family	6	5	6	2
Calca.g10413	2.A.1.2.	Major Facilitator Superfamily		Pesta.g4756	2.A.1.1.	Sugar (and other) transporter		NCU00801	2.A.1.1			2.A.1.16	SIT	Siderophore-Iron Transporter (SIT) Family	4	8	11	1
Calca.g1044	2.A.1.1.	Major Facilitator Superfamily		Pesta.g20888	2.A.1.1.	Sugar (and other) transporter		NCU00803	2.A.1.14			2.A.1.12	SHS	Sialate:H+ Symporter (SHS) Family	3	2	2	2
Calca.g10566	2.A.1.13	Major Facilitator Superfamily		Pesta.g14280	2.A.1.1.	Sugar (and other) transporter		NCU00809	2.A.1.1			2.A.2.6	Sut1	Maltose/sucrose H : symporter, Sut1	3	1	0	0
Calca.g10593	2.A.1.2.	Major Facilitator Superfamily		Pesta.g15629	2.A.1.1.	Sugar (and other) transporter		NCU00821	2.A.1.1			2.A.1.36	YnfM	Acriflavin-sensitivity (YnfM) Family	2	0	0	1
Calca.g10595	2.A.1.3.	Major Facilitator Superfamily		Pesta.g18400	2.A.1.1.	Sugar (and other) transporter		NCU00834	####			2.A.1.44	LAT3	L-Amino Acid Transporter-3 (LAT3) Family (also called the SLC43 family)	2	1	1	1
Calca.g10619	2.A.1.2.	Major Facilitator Superfamily		Pesta.g19816	2.A.1.14	Major Facilitator Superfamily		NCU00857	2.A.1.3			2.A.1.63	UMF12	Unidentified Major Facilitator-12 (UMF12) Family	2	2	1	1
Calca.g10650	2.A.1.3.	Major Facilitator Superfamily		Pesta.g21245	2.A.1.14	Major Facilitator Superfamily		NCU00875	2.A.1.2			2.A.1.75	UMF23	Unidentified Major Faciilitator-23 (UMF23) Family	2	2	2	2
Calca.g10682	2.A.1.1.	Major Facilitator Superfamily		Pesta.g9631	2.A.1.14.	Major Facilitator Superfamily		NCU00988	2.A.1.1			2.A.1.28	FLVCR	Feline Leukemia Virus Subgroup C Receptor (FLVCR) Family	1	1	1	1
Calca.g10758	2.A.1.3.	Major Facilitator Superfamily		Pesta.g7703	2.A.1.13.	Major Facilitator Superfamily		NCU01095	2.A.1.48			2.A.1.8	NNP	Nitrate/Nitrite Porter (NNP) family	1	2	1	1
Calca.g10847	2.A.1.7.	Major Facilitator Superfamily		Pesta.g13145	2.A.1.2.	Major Facilitator Superfamily		NCU01132	2.A.1.1			2.A.1.11	OFA	Oxalate:Formate Antiporter (OFA) Family	0	1	1	1
Calca.g10858	2.A.1.1.	Major Facilitator Superfamily		Pesta.g19910	2.A.1.2.	Major Facilitator Superfamily		NCU01231	2.A.1.12			2.A.17.2	POT/PTR	Proton-dependent Oligopeptide Transporter (POT/PTR) Family	0	5	0	1
Calca.g10936	2.A.1.13	Major Facilitator Superfamily		Pesta.g12627	2.A.1.14	Major Facilitator Superfamily		NCU01285	2.A.1.19			2.A.57.5	ENT	Equilibrative Nucleoside Transporter (ENT) Family	0	1	0	0
Calca.g110	2.A.1.13	Major Facilitator Superfamily		Pesta.g19908	2.A.1.1.	Sugar (and other) transporter		NCU01411	2.A.1.2			2.A.92.1	CTL	Choline Transporter-like (CTL) Family	0	1	0	0
Calca.g11030	2.A.1.14	Major Facilitator Superfamily		Pesta.g6342	2.A.1.2.	Major Facilitator Superfamily		NCU01494	2.A.1.1			2.A.16	TDT	The Tellurite-resistance/Dicarboxylate Transporter (TDT) Family	0	0	0	1
Calca.g11064	2.A.1.3.	Major Facilitator Superfamily		Pesta.g5649	2.A.1.14.	Major Facilitator Superfamily		NCU01633	2.A.1.1			2.A.2	GPH:Cation Symporter	The Glycoside-Pentoside-Hexuronide (GPH):Cation Symporter Family	0	0	0	1
Calca.g11166	2.A.1.2.	Major Facilitator Superfamily		Pesta.g9606	2.A.1.63	Major Facilitator Superfamily		NCU01813	2.A.1.1			2.A.36	CPA1	The Monovalent Cation:Proton Antiporter-1 (CPA1) Family	0	0	1	0
Calca.g11262	2.A.1.3.	Major Facilitator Superfamily		Pesta.g17767	2.A.1.1.	Sugar (and other) transporter		NCU01868	2.A.1.1			2.A.1.53	Pht	Proteobacterial Intraphagosomal Amino Acid Transporter (Pht) Family	3	0	0	0
Calca.g11315	2.A.1.2.	Major Facilitator Superfamily		Pesta.g10130	2.A.1.12	Sugar (and other) transporter		NCU01968	2.A.1.2			not categorized	not categorized		13	11	5	5
Calca.g11364	2.A.1.14	Major Facilitator Superfamily		Pesta.g2632	2.A.1.8.	Major Facilitator Superfamily		NCU02023	2.A.1.3						534	367	329	159
Calca.g11369	2.A.1.1.	Major Facilitator Superfamily		Pesta.g11962	2.A.1.2.	Major Facilitator Superfamily		NCU02188	2.A.1.1
Calca.g11377	2.A.1.13	Major Facilitator Superfamily		Pesta.g16506	2.A.1.7.	Major Facilitator Superfamily		NCU02238	2.A.1.14
Calca.g11383	2.A.1.19	Major Facilitator Superfamily		Pesta.g9234	2.A.1.2.	Major Facilitator Superfamily		NCU02522	2.A.1.2
Calca.g11391	2.A.1.2.	Major Facilitator Superfamily		Pesta.g17040	2.A.1.3.	Major Facilitator Superfamily		NCU02562	2.A.1.3
Calca.g11402	####	Major Facilitator Superfamily		Pesta.g2728	2.A.1.9.	Sugar (and other) transporter		NCU02582	2.A.1.1
Calca.g11429	2.A.1.3.	Major Facilitator Superfamily		Pesta.g3274	2.A.1.1.	Sugar (and other) transporter		NCU02653	2.A.1.14
Calca.g11547	2.A.1.3.	Major Facilitator Superfamily		Pesta.g734	2.A.1.1.	Sugar (and other) transporter		NCU02655	2.A.1.3
Calca.g11553	2.A.1.1.	Major Facilitator Superfamily		Pesta.g8155	2.A.1.2	Major Facilitator Superfamily		NCU03107	2.A.1.2
Calca.g11585	2.A.1.3.	Major Facilitator Superfamily		Pesta.g18420	2.A.1.3.	Major Facilitator Superfamily		NCU03402	2.A.1.2
Calca.g11646	2.A.1.1.	Major Facilitator Superfamily		Pesta.g14327	2.A.1.13	Major Facilitator Superfamily		NCU03468	2.A.1.7
Calca.g11652	2.A.1.14	Major Facilitator Superfamily		Pesta.g20786	2.A.1.14	Major Facilitator Superfamily		NCU03789	2.A.1.3
Calca.g11691	2.A.1.14	Major Facilitator Superfamily		Pesta.g8909	2.A.1.16.	Major Facilitator Superfamily		NCU04310	2.A.1.7
Calca.g1178	2.A.1.13.	Major Facilitator Superfamily		Pesta.g5756	2.A.1.19.	Major Facilitator Superfamily		NCU04322	2.A.1.48
Calca.g11796	2.A.1.14	Major Facilitator Superfamily		Pesta.g12680	2.A.1.1.	Sugar (and other) transporter		NCU04374	2.A.1.14
Calca.g11850	2.A.1.1.	Major Facilitator Superfamily		Pesta.g7744	2.A.1.1.	Sugar (and other) transporter		NCU04391	2.A.1.3
Calca.g11858	2.A.1.2.	Major Facilitator Superfamily		Pesta.g293	2.A.1.9.	Sugar (and other) transporter		NCU04418	2.A.1.3
Calca.g11909	2.A.1.3.	Major Facilitator Superfamily		Pesta.g19707	2.A.1.12	Major Facilitator Superfamily		NCU04446	2.A.1.13
Calca.g11927	2.A.1.14	Major Facilitator Superfamily		Pesta.g2903	2.A.1.2.	Major Facilitator Superfamily		NCU04537	2.A.1.1
Calca.g12071	2.A.1.14	Major Facilitator Superfamily		Pesta.g16900	2.A.1.2.	Major Facilitator Superfamily		NCU04568	2.A.1.14
Calca.g12083	2.A.1.1.	Major Facilitator Superfamily		Pesta.g9774	2.A.1.2.	Major Facilitator Superfamily		NCU04656	2.A.1.14
Calca.g12094	2.A.1.14	Major Facilitator Superfamily		Pesta.g5668	2.A.1.13.	Major Facilitator Superfamily		NCU04809	2.A.1.9
Calca.g12121	2.A.1.14	Major Facilitator Superfamily		Pesta.g11889	2.A.1.14.	Major Facilitator Superfamily		NCU04886	2.A.1.2
Calca.g12133	2.A.1.2.	Major Facilitator Superfamily		Pesta.g3111	2.A.1.3.	Major Facilitator Superfamily		NCU04963	2.A.1.1
Calca.g12191	####	Major Facilitator Superfamily		Pesta.g2475	2.A.1.1.	Sugar (and other) transporter		NCU05045	2.A.1.13
Calca.g12211	####	Major Facilitator Superfamily		Pesta.g20562	2.A.1.13	Major Facilitator Superfamily		NCU05079	2.A.17
Calca.g12223	####	Major Facilitator Superfamily		Pesta.g4526	2.A.1.2.	Major Facilitator Superfamily		NCU05089	2.A.1.13
Calca.g12226	####	Major Facilitator Superfamily		Pesta.g3932	2.A.1.1.	Sugar (and other) transporter		NCU05207	2.A.1.2
Calca.g12233	2.A.1.1.	Major Facilitator Superfamily		Pesta.g22258	2.A.1.44	Major Facilitator Superfamily		NCU05350	2.A.1.1
Calca.g12254	2.A.1.2.	Major Facilitator Superfamily		Pesta.g12426	2.A.1.16.	Major Facilitator Superfamily		NCU05394	2.A.1.7
Calca.g12257	####	Major Facilitator Superfamily		Pesta.g5265	2.A.1.2.	Major Facilitator Superfamily		NCU05492	2.A.1.3
Calca.g12268	2.A.1.3.	Major Facilitator Superfamily		Pesta.g5145	2.A.1.13.	Major Facilitator Superfamily		NCU05519	2.A.1.14
Calca.g12340	2.A.1.3.	Major Facilitator Superfamily		Pesta.g5220	2.A.1.13.	Major Facilitator Superfamily		NCU05546	2.A.1.3
Calca.g12350	2.A.1.1.	Major Facilitator Superfamily		Pesta.g6037	2.A.1.3.	Major Facilitator Superfamily		NCU05580	2.A.1.2
Calca.g12440	2.A.1.28	Major Facilitator Superfamily		Pesta.g18845	####	Major Facilitator Superfamily		NCU05585	2.A.1.1
Calca.g12485	2.A.1.3.	Major Facilitator Superfamily		Pesta.g130	2.A.1.3.	Major Facilitator Superfamily		NCU05597	2.A.1.1
Calca.g1249	####	Major Facilitator Superfamily		Pesta.g21638	2.A.1.2.	Major Facilitator Superfamily		NCU05627	2.A.1.1
Calca.g12593	2.A.1.9.	Major Facilitator Superfamily		Pesta.g2405	2.A.1.3.	Major Facilitator Superfamily		NCU05735	2.A.1.3
Calca.g1264	2.A.1.2.	Major Facilitator Superfamily		Pesta.g19686	2.A.1.1.	Sugar (and other) transporter		NCU05853	2.A.1.1
Calca.g12676	2.A.1.3.	Major Facilitator Superfamily		Pesta.g7730	2.A.1.44.	Major Facilitator Superfamily		NCU05862	2.A.1.48
Calca.g12747	2.A.1.13	Major Facilitator Superfamily		Pesta.g15622	2.A.1.3.	Major Facilitator Superfamily		NCU05884	2.A.1.14
Calca.g12749	2.A.1.3.	Major Facilitator Superfamily		Pesta.g22459	2.A.1.75	Major Facilitator Superfamily		NCU05886	2.A.1.58
Calca.g12820	2.A.1.7.	Major Facilitator Superfamily		Pesta.g11478	2.A.1.2.	Major Facilitator Superfamily		NCU05897	2.A.1.7
Calca.g12823	2.A.1.1.	Major Facilitator Superfamily		Pesta.g19337	2.A.1.7.	Major Facilitator Superfamily		NCU05990	2.A.1.28
Calca.g12896	2.A.1.14	Major Facilitator Superfamily		Pesta.g555	2.A.1.13.	Major Facilitator Superfamily		NCU06026	2.A.1.1
Calca.g12900	2.A.1.2.	Major Facilitator Superfamily		Pesta.g17894	2.A.1.14	Major Facilitator Superfamily		NCU06040	2.A.1.48
Calca.g12904	2.A.1.3.	Major Facilitator Superfamily		Pesta.g21585	2.A.1.1.	Sugar (and other) transporter		NCU06077	2.A.1.2
Calca.g12964	2.A.1.1.	Major Facilitator Superfamily		Pesta.g4613	2.A.1.1.	Sugar (and other) transporter		NCU06132	2.A.16
Calca.g12970	2.A.1.2.	Major Facilitator Superfamily		Pesta.g21943	2.A.1.2.	Major Facilitator Superfamily		NCU06138	2.A.1.1
Calca.g12972	2.A.1.3.	Major Facilitator Superfamily		Pesta.g10932	2.A.1.13.	Major Facilitator Superfamily		NCU06159	2.A.1.14
Calca.g1304	2.A.1.2.	Major Facilitator Superfamily		Pesta.g1128	2.A.1.3.	Major Facilitator Superfamily		NCU06167	2.A.1.13
Calca.g1305	2.A.1.14	Major Facilitator Superfamily		Pesta.g15768	2.A.1.13	Major Facilitator Superfamily		NCU06305	2.A.1.14
Calca.g13077	2.A.1.14	Major Facilitator Superfamily		Pesta.g4069	2.A.1.14.	Major Facilitator Superfamily		NCU06341	2.A.1.2
Calca.g13084	2.A.1.2.	Major Facilitator Superfamily		Pesta.g3863	2.A.1.13.	Major Facilitator Superfamily		NCU06358	2.A.1.1
Calca.g13105	2.A.1.2.	Major Facilitator Superfamily		Pesta.g17336	2.A.1.2.	Major Facilitator Superfamily		NCU06384	2.A.1.1
Calca.g13155	2.A.1.13	Major Facilitator Superfamily		Pesta.g2503	2.A.1.14.	Major Facilitator Superfamily		NCU06519	2.A.1.2
Calca.g132	2.A.1.2.	Major Facilitator Superfamily		Pesta.g18933	2.A.1.1.	Sugar (and other) transporter		NCU06522	2.A.1.1
Calca.g1322	2.A.1.2.	Major Facilitator Superfamily		Pesta.g13861	2.A.1.14	Major Facilitator Superfamily		NCU06846	2.A.1.1
Calca.g1329	2.A.1.19	Major Facilitator Superfamily		Pesta.g20652	2.A.1.14	Major Facilitator Superfamily		NCU06847	2.A.1.2
Calca.g13296	2.A.1.14	Major Facilitator Superfamily		Pesta.g110	2.A.1.14.	Major Facilitator Superfamily		NCU06860	2.A.1.2
Calca.g13334	2.A.1.13	Major Facilitator Superfamily		Pesta.g779	2.A.1.2.	Major Facilitator Superfamily		NCU07054	2.A.1.1
Calca.g13348	2.A.1.3.	Major Facilitator Superfamily		Pesta.g12706	2.A.1.14.	Major Facilitator Superfamily		NCU07140	2.A.1.14
Calca.g13354	2.A.1.3.	Major Facilitator Superfamily		Pesta.g11734	2.A.1.1.	Sugar (and other) transporter		NCU07169	2.A.1.1
Calca.g13368	2.A.1.2.	Major Facilitator Superfamily		Pesta.g16448	2.A.1.1.	Sugar (and other) transporter		NCU07199	2.A.1.1
Calca.g13406	2.A.1.14	Major Facilitator Superfamily		Pesta.g619	2.A.1.3.	Major Facilitator Superfamily		NCU07205	2.A.1.8
Calca.g13432	2.A.1.3.	Major Facilitator Superfamily		Pesta.g21925	2.A.1.7.	Major Facilitator Superfamily		NCU07343	2.A.1.36
Calca.g13433	2.A.1.3.	Major Facilitator Superfamily		Pesta.g3968	2.A.1.1.	Sugar (and other) transporter		NCU07375	2.A.1.9
Calca.g13456	2.A.1.3.	Major Facilitator Superfamily		Pesta.g12309	2.A.1.1.	Sugar (and other) transporter		NCU07564	2.A.1.16
Calca.g13496	2.A.1.3.	Major Facilitator Superfamily		Pesta.g19492	2.A.1.1.	Sugar (and other) transporter		NCU07607	2.A.1.12
Calca.g13551	2.A.1.3.	Major Facilitator Superfamily		Pesta.g14657	2.A.1.3.	Major Facilitator Superfamily		NCU07609	2.A.1.14
Calca.g13575	2.A.1.1.	Major Facilitator Superfamily		Pesta.g14861	2.A.1.3.	Major Facilitator Superfamily		NCU07620	2.A.1.14
Calca.g13611	2.A.1.3.	Major Facilitator Superfamily		Pesta.g8479	2.A.1.3.	Major Facilitator Superfamily		NCU07668	2.A.1.2
Calca.g13632	2.A.1.1.	Major Facilitator Superfamily		Pesta.g4485	2.A.1.2.	Major Facilitator Superfamily		NCU07736	2.A.1.3
Calca.g13634	2.A.1.19	Major Facilitator Superfamily		Pesta.g16949	2.A.1.2.	Major Facilitator Superfamily		NCU07740	2.A.1.2
Calca.g13674	2.A.1.3.	Major Facilitator Superfamily		Pesta.g10611	2.A.1.3	Major Facilitator Superfamily		NCU07820	2.A.1.14
Calca.g13685	2.A.1.63	Major Facilitator Superfamily		Pesta.g7732	2.A.1.2	Major Facilitator Superfamily		NCU07861	2.A.1.1
Calca.g13719	2.A.1.1.	Major Facilitator Superfamily		Pesta.g6353	2.A.1.16.	Major Facilitator Superfamily		NCU07918	2.A.1.48
Calca.g13735	2.A.1.13	Major Facilitator Superfamily		Pesta.g6621	2.A.1.1.	Sugar (and other) transporter		NCU07938	2.A.1.2
Calca.g1375	2.A.1.3.	Major Facilitator Superfamily		Pesta.g19745	2.A.1.2.	Major Facilitator Superfamily		NCU07960	2.A.1.2
Calca.g13755	2.A.1.3.	Major Facilitator Superfamily		Pesta.g3575	2.A.1.58.	Major Facilitator Superfamily		NCU07985	2.A.1.75
Calca.g13784	2.A.1.1.	Major Facilitator Superfamily		Pesta.g9306	2.A.1.2.	Major Facilitator Superfamily		NCU08114	2.A.1.1
Calca.g13832	2.A.1.13	Major Facilitator Superfamily		Pesta.g1350	2.A.1.13.	Major Facilitator Superfamily		NCU08152	2.A.1.1
Calca.g1384	2.A.1.3.	Major Facilitator Superfamily		Pesta.g21501	2.A.1.1.	Sugar (and other) transporter		NCU08180	2.A.1.1
Calca.g13891	2.A.1.14	Major Facilitator Superfamily		Pesta.g1786	2.A.1.9.	Sugar (and other) transporter		NCU08292	2.A.1.11
Calca.g13925	2.A.1.16	Major Facilitator Superfamily		Pesta.g8083	2.A.1.7.	Major Facilitator Superfamily		NCU08325	2.A.1.9
Calca.g13952	2.A.1.3.	Major Facilitator Superfamily		Pesta.g16578	2.A.1.1.	Sugar (and other) transporter		NCU08407	2.A.1.14
Calca.g14029	2.A.1.16	Major Facilitator Superfamily		Pesta.g5218	2.A.1.14.	Major Facilitator Superfamily		NCU08425	2.A.1.63
Calca.g14174	2.A.1.2.	Major Facilitator Superfamily		Pesta.g18012	2.A.1.14	Major Facilitator Superfamily		NCU08428	2.A.1.14
Calca.g14263	2.A.1.48	Major Facilitator Superfamily		Pesta.g4493	2.A.1.2.	Major Facilitator Superfamily		NCU08715	2.A.1.14
Calca.g14274	2.A.1.48	Major Facilitator Superfamily		Pesta.g15702	####	Major Facilitator Superfamily		NCU08748	####
Calca.g14289	2.A.1.1.	Major Facilitator Superfamily		Pesta.g22359	2.A.1.1.	Sugar (and other) transporter		NCU08858	2.A.1.1
Calca.g14311	2.A.1.8.	Major Facilitator Superfamily		Pesta.g12869	2.A.2.6.	Major Facilitator Superfamily		NCU08887	####
Calca.g14321	2.A.1.2.	Major Facilitator Superfamily		Pesta.g4911	2.A.1.1.	Sugar (and other) transporter		NCU09027	2.A.1.14
Calca.g14332	2.A.1.14	Major Facilitator Superfamily		Pesta.g18278	2.A.1.3.	Major Facilitator Superfamily		NCU09039	2.A.1.14
Calca.g14358	2.A.1.12	Major Facilitator Superfamily		Pesta.g16698	2.A.1.13	Major Facilitator Superfamily		NCU09069	2.A.1.13
Calca.g14398	2.A.1.3.	Major Facilitator Superfamily		Pesta.g6136	2.A.1.3.	Major Facilitator Superfamily		NCU09098	2.A.1.2
Calca.g14402	2.A.1.3.	Major Facilitator Superfamily		Pesta.g10538	2.A.1.19.	Major Facilitator Superfamily		NCU09156	2.A.1.2
Calca.g14492	2.A.1.2.	Major Facilitator Superfamily		Pesta.g14318	2.A.1.13	Major Facilitator Superfamily		NCU09172	2.A.1.3
Calca.g14530	2.A.1.1.	Sugar (and other) transporter		Pesta.g18329	2.A.1.2.	Major Facilitator Superfamily		NCU09207	####
Calca.g14543	2.A.1.2.	Major Facilitator Superfamily		Pesta.g5030	2.A.1.14.	Major Facilitator Superfamily		NCU09287	2.A.1.1
Calca.g14550	2.A.1.3.	Major Facilitator Superfamily		Pesta.g242	2.A.1.1.	Sugar (and other) transporter		NCU09321	2.A.2
Calca.g14594	2.A.1.2.	Major Facilitator Superfamily		Pesta.g3528	2.A.1.1.	Sugar (and other) transporter		NCU09358	2.A.1.1
Calca.g14602	2.A.1.13	Major Facilitator Superfamily		Pesta.g15757	2.A.1.3.	Major Facilitator Superfamily		NCU09410	####
Calca.g14614	2.A.1.13	Major Facilitator Superfamily		Pesta.g19486	2.A.1.2.	Major Facilitator Superfamily		NCU09444	2.A.1.2
Calca.g14635	2.A.1.2.	Major Facilitator Superfamily		Pesta.g6944	2.A.1.14.	Major Facilitator Superfamily		NCU09458	2.A.1.3
Calca.g14669	2.A.1.1.	Major Facilitator Superfamily		Pesta.g3851	2.A.1.2.	Major Facilitator Superfamily		NCU09550	2.A.1.13
Calca.g14670	2.A.1.1.	Major Facilitator Superfamily		Pesta.g8174	2.A.1.1.	Sugar (and other) transporter		NCU09551	2.A.1.48
Calca.g14705	2.A.1.3.	Major Facilitator Superfamily		Pesta.g2985	2.A.1.2.	Major Facilitator Superfamily		NCU09580	2.A.1.2
Calca.g14743	2.A.1.58	Major Facilitator Superfamily		Pesta.g19938	2.A.1.3.	Major Facilitator Superfamily		NCU09640	2.A.1.3
Calca.g14747	2.A.1.13	Major Facilitator Superfamily		Pesta.g5761	2.A.1.13.	Major Facilitator Superfamily		NCU09654	2.A.1.14
Calca.g14760	2.A.1.14	Major Facilitator Superfamily		Pesta.g34	2.A.1.3.	Major Facilitator Superfamily		NCU09678	2.A.1.14
Calca.g14868	2.A.1.1.	Major Facilitator Superfamily		Pesta.g84	2.A.1.3.	Major Facilitator Superfamily		NCU09698	2.A.1.14
Calca.g14900	2.A.1.2.	Major Facilitator Superfamily		Pesta.g116	2.A.1.3.	Major Facilitator Superfamily		NCU09767	2.A.1.19
Calca.g14972	2.A.1.3.	Major Facilitator Superfamily		Pesta.g155	2.A.1.14.	Major Facilitator Superfamily		NCU09771	2.A.1.58
Calca.g14999	2.A.1.13	Major Facilitator Superfamily		Pesta.g368	2.A.1.14.	Major Facilitator Superfamily		NCU09795	2.A.1.14
Calca.g15157	2.A.1.2.	Major Facilitator Superfamily		Pesta.g416	2.A.1.3.	Major Facilitator Superfamily		NCU09811	2.A.1.13
Calca.g15246	2.A.1.14	Major Facilitator Superfamily		Pesta.g597	2.A.1.14.	Major Facilitator Superfamily		NCU09831	2.A.1.14
Calca.g15284	2.A.1.3.	Major Facilitator Superfamily		Pesta.g616	2.A.1.3.	Major Facilitator Superfamily		NCU09876	2.A.1.2
Calca.g15313	2.A.1.9.	Major Facilitator Superfamily		Pesta.g633	2.A.1.2.	Major Facilitator Superfamily		NCU09912	2.A.1.2
Calca.g15322	2.A.1.3.	Major Facilitator Superfamily		Pesta.g634	2.A.1.14.	Major Facilitator Superfamily		NCU09978	2.A.1.3
Calca.g15400	2.A.1.3.	Major Facilitator Superfamily		Pesta.g643	2.A.1.14.	Major Facilitator Superfamily		NCU10021	2.A.1.1
Calca.g15409	####	Major Facilitator Superfamily		Pesta.g706	2.A.1.36.	Major Facilitator Superfamily		NCU10239	####
Calca.g156	2.A.1.13	Major Facilitator Superfamily		Pesta.g708	2.A.1.2	Major Facilitator Superfamily		NCU10314	2.A.1.2
Calca.g1563	2.A.1.9.	Sugar (and other) transporter		Pesta.g741	2.A.1.14	Major Facilitator Superfamily		NCU10512	2.A.1.58
Calca.g158	2.A.1.58	Major Facilitator Superfamily		Pesta.g875	2.A.1.48.	Major Facilitator Superfamily		NCU10910	2.A.1.3
Calca.g1642	2.A.1.3.	Major Facilitator Superfamily		Pesta.g951	2.A.1.2.	Major Facilitator Superfamily		NCU10987	2.A.1.44
Calca.g1853	2.A.1.7.	Major Facilitator Superfamily		Pesta.g993	2.A.1.2.	Major Facilitator Superfamily		NCU11342	2.A.1.1
Calca.g1887	2.A.1.3.	Major Facilitator Superfamily		Pesta.g1124	2.A.1.2.	Major Facilitator Superfamily		NCU11347	####
Calca.g1968	2.A.1.14	Major Facilitator Superfamily		Pesta.g1163	2.A.1.13.	Major Facilitator Superfamily		NCU12154	2.A.1.1
Calca.g1969	2.A.1.9.	Major Facilitator Superfamily		Pesta.g1290	2.A.1.3.	Major Facilitator Superfamily		NCU16370	2.A.1.13
Calca.g201	2.A.1.14	Major Facilitator Superfamily		Pesta.g1305	2.A.1.14.	Major Facilitator Superfamily		NCU16534	2.A.1.75
Calca.g2081	2.A.1.13	Major Facilitator Superfamily		Pesta.g1363	2.A.1.19.	Major Facilitator Superfamily		NCU17257	2.A.1.2
Calca.g2083	2.A.1.1.	Sugar (and other) transporter		Pesta.g1447	2.A.1.14.	Major Facilitator Superfamily
Calca.g2091	2.A.1.2.	Major Facilitator Superfamily		Pesta.g1475	2.A.1.13.	Major Facilitator Superfamily
Calca.g2117	2.A.1.14	Major Facilitator Superfamily		Pesta.g1524	2.A.1.3	Major Facilitator Superfamily
Calca.g2118	2.A.1.13	Major Facilitator Superfamily		Pesta.g1701	2.A.1.75.	Major Facilitator Superfamily
Calca.g2119	2.A.1.2.	Major Facilitator Superfamily		Pesta.g1850	2.A.1.2.	Major Facilitator Superfamily
Calca.g216	2.A.17.2	Major Facilitator Superfamily		Pesta.g1876	2.A.1.7.	Major Facilitator Superfamily
Calca.g2239	2.A.1.3.	Major Facilitator Superfamily		Pesta.g1989	2.A.1.2.	Major Facilitator Superfamily
Calca.g224	2.A.1.14	Major Facilitator Superfamily		Pesta.g2017	2.A.1.2.	Major Facilitator Superfamily
Calca.g238	2.A.1.2.	Major Facilitator Superfamily		Pesta.g2020	2.A.1.14.	Major Facilitator Superfamily
Calca.g2395	2.A.1.13	Major Facilitator Superfamily		Pesta.g2051	2.A.1.2.	Major Facilitator Superfamily
Calca.g2410	2.A.1.3.	Major Facilitator Superfamily		Pesta.g2081	2.A.1.13.	Major Facilitator Superfamily
Calca.g2419	2.A.1.2.	Major Facilitator Superfamily		Pesta.g2087	2.A.1.19.	Major Facilitator Superfamily
Calca.g247	2.A.1.14	Major Facilitator Superfamily		Pesta.g2124	2.A.1.13.	Major Facilitator Superfamily
Calca.g2488	2.A.1.1.	Major Facilitator Superfamily		Pesta.g2253	2.A.1.2.	Major Facilitator Superfamily
Calca.g251	2.A.1.1.	Major Facilitator Superfamily		Pesta.g2322	2.A.1.14.	Major Facilitator Superfamily
Calca.g2511	2.A.1.14	Major Facilitator Superfamily		Pesta.g2323	2.A.1.48.	Major Facilitator Superfamily
Calca.g2516	2.A.1.1.	Major Facilitator Superfamily		Pesta.g2335	2.A.1.14.	Major Facilitator Superfamily
Calca.g2552	2.A.1.1.	Major Facilitator Superfamily		Pesta.g2511	2.A.1.14.	Major Facilitator Superfamily
Calca.g2566	2.A.1.58	Major Facilitator Superfamily		Pesta.g2520	2.A.1.14.	Major Facilitator Superfamily
Calca.g2579	2.A.1.1.	Major Facilitator Superfamily		Pesta.g2578	2.A.1.14.	Major Facilitator Superfamily
Calca.g2594	2.A.1.2.	Major Facilitator Superfamily		Pesta.g2590	2.A.1.14.	Major Facilitator Superfamily
Calca.g263	2.A.1.1.	Major Facilitator Superfamily		Pesta.g2718	2.A.1.3.	Major Facilitator Superfamily
Calca.g2653	2.A.1.1.	Major Facilitator Superfamily		Pesta.g2824	2.A.1.14.	Major Facilitator Superfamily
Calca.g2668	2.A.1.2.	Major Facilitator Superfamily		Pesta.g2884	2.A.1.2.	Major Facilitator Superfamily
Calca.g2711	2.A.1.3.	Major Facilitator Superfamily		Pesta.g2922	2.A.1.48.	Major Facilitator Superfamily
Calca.g2858	2.A.1.3.	Major Facilitator Superfamily		Pesta.g3077	2.A.1.58.	Major Facilitator Superfamily
Calca.g2860	2.A.1.3.	Major Facilitator Superfamily		Pesta.g3114	2.A.1.2.	Major Facilitator Superfamily
Calca.g2953	2.A.1.3.	Major Facilitator Superfamily		Pesta.g3303	2.A.1.14	Major Facilitator Superfamily
Calca.g3011	2.A.1.2.	Major Facilitator Superfamily		Pesta.g3313	2.A.1.3.	Major Facilitator Superfamily
Calca.g3013	2.A.1.2.	Major Facilitator Superfamily		Pesta.g3434	2.A.1.14.	Major Facilitator Superfamily
Calca.g3028	2.A.1.3.	Major Facilitator Superfamily		Pesta.g3512	2.A.1.58.	Major Facilitator Superfamily
Calca.g3030	2.A.1.3.	Major Facilitator Superfamily		Pesta.g3656	2.A.1.3.	Major Facilitator Superfamily
Calca.g3038	2.A.1.1.	Major Facilitator Superfamily		Pesta.g3793	2.A.1.2.	Major Facilitator Superfamily
Calca.g3040	2.A.1.2.	Major Facilitator Superfamily		Pesta.g3977	2.A.1.13.	Major Facilitator Superfamily
Calca.g3045	2.A.1.9.	Major Facilitator Superfamily		Pesta.g4208	2.A.1.14.	Major Facilitator Superfamily
Calca.g3092	2.A.1.9.	Major Facilitator Superfamily		Pesta.g4256	2.A.1.14.	Major Facilitator Superfamily
Calca.g3163	2.A.1.14	Major Facilitator Superfamily		Pesta.g4335	2.A.1.14	Major Facilitator Superfamily
Calca.g3221	2.A.1.3.	Major Facilitator Superfamily		Pesta.g4566	####	Major Facilitator Superfamily
Calca.g3244	2.A.1.2.	Major Facilitator Superfamily		Pesta.g4592	2.A.1.14.	Major Facilitator Superfamily
Calca.g3343	2.A.1.1.	Major Facilitator Superfamily		Pesta.g4622	2.A.1.3.	Major Facilitator Superfamily
Calca.g3346	2.A.1.1.	Major Facilitator Superfamily		Pesta.g4659	2.A.1.3.	Major Facilitator Superfamily
Calca.g3455	2.A.1.3.	Major Facilitator Superfamily		Pesta.g4679	2.A.1.2.	Major Facilitator Superfamily
Calca.g3547	2.A.1.2.	Major Facilitator Superfamily		Pesta.g4878	2.A.1.3.	Major Facilitator Superfamily
Calca.g3548	2.A.1.16	Major Facilitator Superfamily		Pesta.g4912	2.A.1.14.	Major Facilitator Superfamily
Calca.g3556	2.A.1.13	Major Facilitator Superfamily		Pesta.g4922	2.A.1.53.	Major Facilitator Superfamily
Calca.g359	2.A.1.3.	Major Facilitator Superfamily		Pesta.g4959	2.A.1.58.	Major Facilitator Superfamily
Calca.g364	2.A.1.2.	Major Facilitator Superfamily		Pesta.g4999	2.A.1.14.	Major Facilitator Superfamily
Calca.g3673	2.A.1.1.	Major Facilitator Superfamily		Pesta.g5043	2.A.1.14.	Major Facilitator Superfamily
Calca.g3730	2.A.1.1.	Major Facilitator Superfamily		Pesta.g5192	2.A.1.14.	Major Facilitator Superfamily
Calca.g3746	2.A.1.1.	Major Facilitator Superfamily		Pesta.g5552	2.A.1.2.	Major Facilitator Superfamily
Calca.g3765	2.A.1.14	Major Facilitator Superfamily		Pesta.g5654	2.A.1.14.	Major Facilitator Superfamily
Calca.g4002	2.A.2.6.	Major Facilitator Superfamily		Pesta.g5700	####	Major Facilitator Superfamily
Calca.g4038	2.A.1.8.	Major Facilitator Superfamily		Pesta.g5834	2.A.1.3.	Major Facilitator Superfamily
Calca.g4059	2.A.1.14	Major Facilitator Superfamily		Pesta.g5994	2.A.1.2.	Major Facilitator Superfamily
Calca.g4076	2.A.1.3.	Major Facilitator Superfamily		Pesta.g6022	2.A.1.14.	Major Facilitator Superfamily
Calca.g4091	2.A.1.3.	Major Facilitator Superfamily		Pesta.g6074	2.A.1.3.	Major Facilitator Superfamily
Calca.g4102	2.A.1.14	Major Facilitator Superfamily		Pesta.g6091	2.A.1.2.	Major Facilitator Superfamily
Calca.g4178	2.A.1.2.	Major Facilitator Superfamily		Pesta.g6170	2.A.1.2.	Major Facilitator Superfamily
Calca.g4198	2.A.1.3.	Major Facilitator Superfamily		Pesta.g6174	2.A.1.3.	Major Facilitator Superfamily
Calca.g4274	2.A.1.1.	Major Facilitator Superfamily		Pesta.g6290	2.A.1.14.	Major Facilitator Superfamily
Calca.g4440	2.A.1.75	Major Facilitator Superfamily		Pesta.g6293	2.A.1.2.	Major Facilitator Superfamily
Calca.g4466	2.A.1.3.	Major Facilitator Superfamily		Pesta.g6334	2.A.1.13.	Major Facilitator Superfamily
Calca.g4551	2.A.1.2.	Major Facilitator Superfamily		Pesta.g6455	2.A.1.2.	Major Facilitator Superfamily
Calca.g4554	2.A.1.3.	Major Facilitator Superfamily		Pesta.g6535	2.A.1.14.	Major Facilitator Superfamily
Calca.g4581	2.A.1.2.	Major Facilitator Superfamily		Pesta.g6545	2.A.1.2.	Major Facilitator Superfamily
Calca.g4780	2.A.1.48	Major Facilitator Superfamily		Pesta.g6625	2.A.1.14.	Major Facilitator Superfamily
Calca.g4802	2.A.1.3.	Major Facilitator Superfamily		Pesta.g6702	2.A.1.14.	Major Facilitator Superfamily
Calca.g4841	2.A.1.1.	Major Facilitator Superfamily		Pesta.g6730	2.A.1.13.	Major Facilitator Superfamily
Calca.g4856	2.A.1.3.	Major Facilitator Superfamily		Pesta.g6879	2.A.1.14.	Major Facilitator Superfamily
Calca.g4929	2.A.1.2.	Major Facilitator Superfamily		Pesta.g6987	2.A.1.3.	Major Facilitator Superfamily
Calca.g4984	2.A.1.2.	Major Facilitator Superfamily		Pesta.g7010	2.A.1.2.	Major Facilitator Superfamily
Calca.g5104	2.A.1.2.	Major Facilitator Superfamily		Pesta.g7088	2.A.1.2.	Major Facilitator Superfamily
Calca.g5146	2.A.1.14	Major Facilitator Superfamily		Pesta.g7114	2.A.1.2.	Major Facilitator Superfamily
Calca.g5292	2.A.1.13	Major Facilitator Superfamily		Pesta.g7142	2.A.1.2.	Major Facilitator Superfamily
Calca.g5316	2.A.1.3.	Major Facilitator Superfamily		Pesta.g7203	2.A.1.14	Major Facilitator Superfamily
Calca.g541	2.A.1.2.	Major Facilitator Superfamily		Pesta.g7421	2.A.1.3	Major Facilitator Superfamily
Calca.g5434	2.A.1.1.	Major Facilitator Superfamily		Pesta.g7543	2.A.1.3.	Major Facilitator Superfamily
Calca.g5436	2.A.1.2.	Major Facilitator Superfamily		Pesta.g7560	2.A.1.14.	Major Facilitator Superfamily
Calca.g5441	2.A.1.2.	Major Facilitator Superfamily		Pesta.g7570	2.A.1.13.	Major Facilitator Superfamily
Calca.g5443	2.A.1.3.	Major Facilitator Superfamily		Pesta.g7594	2.A.1.2.	Major Facilitator Superfamily
Calca.g5470	2.A.57.5	Major Facilitator Superfamily		Pesta.g7632	2.A.1.14.	Major Facilitator Superfamily
Calca.g5497	2.A.1.1.	Major Facilitator Superfamily		Pesta.g7638	2.A.1.3	Major Facilitator Superfamily
Calca.g553	2.A.1.3.	Major Facilitator Superfamily		Pesta.g7738	2.A.1.14.	Major Facilitator Superfamily
Calca.g5588	2.A.1.2.	Major Facilitator Superfamily		Pesta.g7764	2.A.1.2.	Major Facilitator Superfamily
Calca.g5667	2.A.1.13	Major Facilitator Superfamily		Pesta.g7776	2.A.1.2.	Major Facilitator Superfamily
Calca.g5690	2.A.1.3.	Major Facilitator Superfamily		Pesta.g7973	2.A.1.14	Major Facilitator Superfamily
Calca.g5782	2.A.1.2.	Major Facilitator Superfamily		Pesta.g8133	2.A.1.3.	Major Facilitator Superfamily
Calca.g5801	2.A.1.3.	Major Facilitator Superfamily		Pesta.g8260	2.A.1.2.	Major Facilitator Superfamily
Calca.g5808	2.A.1.3.	Major Facilitator Superfamily		Pesta.g8323	2.A.1.3.	Major Facilitator Superfamily
Calca.g5847	2.A.1.3.	Major Facilitator Superfamily		Pesta.g8370	2.A.1.14.	Major Facilitator Superfamily
Calca.g5860	2.A.1.44	Sugar (and other) transporter		Pesta.g8386	2.A.1.58.	Major Facilitator Superfamily
Calca.g5921	2.A.1.2.	Major Facilitator Superfamily		Pesta.g8399	2.A.1.2.	Major Facilitator Superfamily
Calca.g5930	2.A.1.2.	Major Facilitator Superfamily		Pesta.g8476	2.A.1.13.	Major Facilitator Superfamily
Calca.g6051	2.A.1.3.	Major Facilitator Superfamily		Pesta.g8521	2.A.1.14.	Major Facilitator Superfamily
Calca.g6090	2.A.1.1.	Sugar (and other) transporter		Pesta.g8620	2.A.1.2.	Major Facilitator Superfamily
Calca.g6098	2.A.1.1.	Major Facilitator Superfamily		Pesta.g8871	2.A.1.2.	Major Facilitator Superfamily
Calca.g6135	2.A.1.14	Major Facilitator Superfamily		Pesta.g8914	2.A.1.2.	Major Facilitator Superfamily
Calca.g6165	2.A.1.7.	Major Facilitator Superfamily		Pesta.g9020	2.A.1.3.	Major Facilitator Superfamily
Calca.g6175	2.A.1.2.	Major Facilitator Superfamily		Pesta.g9044	2.A.1.3.	Major Facilitator Superfamily
Calca.g6200	2.A.1.16	Major Facilitator Superfamily		Pesta.g9123	2.A.1.14.	Major Facilitator Superfamily
Calca.g6252	2.A.1.1.	Major Facilitator Superfamily		Pesta.g9207	2.A.1.2	Major Facilitator Superfamily
Calca.g6268	2.A.1.13	Major Facilitator Superfamily		Pesta.g9224	2.A.1.2.	Major Facilitator Superfamily
Calca.g6278	2.A.1.3.	Major Facilitator Superfamily		Pesta.g9240	2.A.1.14.	Major Facilitator Superfamily
Calca.g6333	2.A.1.1.	Major Facilitator Superfamily		Pesta.g9376	2.A.1.2.	Major Facilitator Superfamily
Calca.g637	2.A.1.1.	Major Facilitator Superfamily		Pesta.g9465	2.A.1.14.	Major Facilitator Superfamily
Calca.g6429	2.A.1.13	Major Facilitator Superfamily		Pesta.g9500	2.A.1.14.	Major Facilitator Superfamily
Calca.g651	2.A.1.2.	Major Facilitator Superfamily		Pesta.g9529	2.A.1.14.	Major Facilitator Superfamily
Calca.g6518	2.A.1.1.	Major Facilitator Superfamily		Pesta.g9550	2.A.1.16.	Major Facilitator Superfamily
Calca.g6543	2.A.1.14	Major Facilitator Superfamily		Pesta.g9559	2.A.1.2.	Major Facilitator Superfamily
Calca.g6594	2.A.1.3.	Major Facilitator Superfamily		Pesta.g9768	2.A.1.14.	Major Facilitator Superfamily
Calca.g6618	2.A.17.2	Major Facilitator Superfamily		Pesta.g9846	2.A.1.2.	Major Facilitator Superfamily
Calca.g6667	2.A.1.13	Major Facilitator Superfamily		Pesta.g9866	2.A.1.2.	Major Facilitator Superfamily
Calca.g6668	2.A.1.13	Major Facilitator Superfamily		Pesta.g9963	2.A.1.3.	Major Facilitator Superfamily
Calca.g6713	2.A.1.1.	Major Facilitator Superfamily		Pesta.g10011	2.A.1.2.	Major Facilitator Superfamily
Calca.g6716	2.A.1.1.	Major Facilitator Superfamily		Pesta.g10031	2.A.1.2.	Major Facilitator Superfamily
Calca.g6762	2.A.1.1.	Sugar (and other) transporter		Pesta.g10209	2.A.1.14.	Major Facilitator Superfamily
Calca.g6763	2.A.1.7.	Major Facilitator Superfamily		Pesta.g10242	2.A.1.14.	Major Facilitator Superfamily
Calca.g680	2.A.1.13	Major Facilitator Superfamily		Pesta.g10395	2.A.1.48.	Major Facilitator Superfamily
Calca.g6881	2.A.1.3.	Major Facilitator Superfamily		Pesta.g10501	2.A.1.58	Major Facilitator Superfamily
Calca.g6890	2.A.1.3.	Major Facilitator Superfamily		Pesta.g10508	2.A.1.48.	Major Facilitator Superfamily
Calca.g6909	2.A.1.2.	Major Facilitator Superfamily		Pesta.g10558	2.A.1.3.	Major Facilitator Superfamily
Calca.g6922	2.A.1.16	Major Facilitator Superfamily		Pesta.g10564	2.A.1.48.	Major Facilitator Superfamily
Calca.g6935	2.A.1.14	Major Facilitator Superfamily		Pesta.g10574	2.A.1.14.	Major Facilitator Superfamily
Calca.g6936	2.A.1.14	Major Facilitator Superfamily		Pesta.g10753	2.A.1.14.	Major Facilitator Superfamily
Calca.g6937	2.A.1.1.	Major Facilitator Superfamily		Pesta.g10781	2.A.1.14	Major Facilitator Superfamily
Calca.g695	2.A.1.14	Major Facilitator Superfamily		Pesta.g10816	2.A.1.14.	Major Facilitator Superfamily
Calca.g6950	####	Major Facilitator Superfamily		Pesta.g10823	2.A.1.2.	Major Facilitator Superfamily
Calca.g7034	2.A.1.1.	Major Facilitator Superfamily		Pesta.g10830	2.A.1.13.	Major Facilitator Superfamily
Calca.g7148	2.A.1.3.	Major Facilitator Superfamily		Pesta.g10844	2.A.1.2.	Major Facilitator Superfamily
Calca.g72	2.A.1.1.	Major Facilitator Superfamily		Pesta.g10845	2.A.1.14.	Major Facilitator Superfamily
Calca.g720	2.A.1.14	Major Facilitator Superfamily		Pesta.g10861	2.A.1.14.	Major Facilitator Superfamily
Calca.g7374	2.A.1.3.	Major Facilitator Superfamily		Pesta.g10902	2.A.1.2.	Major Facilitator Superfamily
Calca.g7397	2.A.1.1.	Major Facilitator Superfamily		Pesta.g10954	2.A.1.2.	Major Facilitator Superfamily
Calca.g7420	2.A.1.14	Major Facilitator Superfamily		Pesta.g11080	2.A.1.48.	Major Facilitator Superfamily
Calca.g7430	2.A.1.16	Major Facilitator Superfamily		Pesta.g11131	2.A.1.14.	Major Facilitator Superfamily
Calca.g7434	2.A.1.1.	Major Facilitator Superfamily		Pesta.g11242	2.A.1.14.	Major Facilitator Superfamily
Calca.g7440	2.A.1.3.	Major Facilitator Superfamily		Pesta.g11262	2.A.1.14.	Major Facilitator Superfamily
Calca.g7443	2.A.1.63	Major Facilitator Superfamily		Pesta.g11414	2.A.1.2.	Major Facilitator Superfamily
Calca.g7477	2.A.1.1.	Major Facilitator Superfamily		Pesta.g11548	2.A.1.14.	Major Facilitator Superfamily
Calca.g7484	2.A.1.13	Major Facilitator Superfamily		Pesta.g11601	2.A.1.2.	Major Facilitator Superfamily
Calca.g7637	2.A.1.75	Major Facilitator Superfamily		Pesta.g11665	2.A.1.2.	Major Facilitator Superfamily
Calca.g7684	2.A.1.1.	Sugar (and other) transporter		Pesta.g11764	2.A.1.14	Major Facilitator Superfamily
Calca.g7687	2.A.1.3.	Major Facilitator Superfamily		Pesta.g11868	2.A.1.2.	Major Facilitator Superfamily
Calca.g7696	2.A.1.14	Major Facilitator Superfamily		Pesta.g11871	2.A.1.48.	Major Facilitator Superfamily
Calca.g7717	2.A.1.19	Major Facilitator Superfamily		Pesta.g11904	2.A.1.2.	Major Facilitator Superfamily
Calca.g7894	2.A.1.3.	Major Facilitator Superfamily		Pesta.g11909	2.A.1.14.	Major Facilitator Superfamily
Calca.g7976	2.A.1.2.	Major Facilitator Superfamily		Pesta.g11947	2.A.1.14.	Major Facilitator Superfamily
Calca.g8018	2.A.1.3.	Major Facilitator Superfamily		Pesta.g12341	2.A.1.2.	Major Facilitator Superfamily
Calca.g8049	2.A.1.12	Major Facilitator Superfamily		Pesta.g12388	2.A.1.14.	Major Facilitator Superfamily
Calca.g8053	2.A.1.13	Major Facilitator Superfamily		Pesta.g12471	2.A.1.58	Major Facilitator Superfamily
Calca.g8067	2.A.1.14	Major Facilitator Superfamily		Pesta.g12481	2.A.1.48	Major Facilitator Superfamily
Calca.g8107	2.A.1.3.	Major Facilitator Superfamily		Pesta.g12547	2.A.1.14.	Major Facilitator Superfamily
Calca.g8179	2.A.1.1.	Major Facilitator Superfamily		Pesta.g12597	2.A.1.7.	Major Facilitator Superfamily
Calca.g8257	2.A.1.2.	Major Facilitator Superfamily		Pesta.g12613	2.A.1.14.	Major Facilitator Superfamily
Calca.g8287	2.A.1.19	Major Facilitator Superfamily		Pesta.g13055	2.A.1.14.	Major Facilitator Superfamily
Calca.g8294	####	Major Facilitator Superfamily		Pesta.g13168	2.A.1.2.	Major Facilitator Superfamily
Calca.g837	2.A.1.2.	Major Facilitator Superfamily		Pesta.g13355	2.A.1.14.	Major Facilitator Superfamily
Calca.g854	2.A.1.3.	Major Facilitator Superfamily		Pesta.g13539	2.A.1.14.	Major Facilitator Superfamily
Calca.g8588	2.A.1.9.	Major Facilitator Superfamily		Pesta.g13688	2.A.1.58	Major Facilitator Superfamily
Calca.g8646	2.A.1.9.	Major Facilitator Superfamily		Pesta.g13703	2.A.1.3.	Major Facilitator Superfamily
Calca.g8673	2.A.1.2.	Major Facilitator Superfamily		Pesta.g13892	2.A.1.2.	Major Facilitator Superfamily
Calca.g8689	2.A.1.48	Major Facilitator Superfamily		Pesta.g13914	2.A.1.14	Major Facilitator Superfamily
Calca.g8743	####	Major Facilitator Superfamily		Pesta.g13920	2.A.1.14	Major Facilitator Superfamily
Calca.g8749	2.A.1.3.	Major Facilitator Superfamily		Pesta.g13925	2.A.1.2.	Major Facilitator Superfamily
Calca.g8761	2.A.1.3.	Major Facilitator Superfamily		Pesta.g13962	2.A.1.2.	Major Facilitator Superfamily
Calca.g8795	2.A.1.3.	Major Facilitator Superfamily		Pesta.g13993	2.A.1.14	Major Facilitator Superfamily
Calca.g8828	2.A.1.14	Major Facilitator Superfamily		Pesta.g14014	2.A.1.14	Major Facilitator Superfamily
Calca.g8834	2.A.1.3.	Major Facilitator Superfamily		Pesta.g14208	2.A.1.14	Major Facilitator Superfamily
Calca.g8858	2.A.1.1.	Major Facilitator Superfamily		Pesta.g14226	2.A.1.3.	Major Facilitator Superfamily
Calca.g8859	2.A.1.14	Major Facilitator Superfamily		Pesta.g14248	2.A.1.14	Major Facilitator Superfamily
Calca.g8866	2.A.1.2.	Major Facilitator Superfamily		Pesta.g14285	2.A.1.36	Major Facilitator Superfamily
Calca.g8872	2.A.1.13	Major Facilitator Superfamily		Pesta.g14286	####	Major Facilitator Superfamily
Calca.g8877	2.A.1.2.	Major Facilitator Superfamily		Pesta.g14303	2.A.1.13	Major Facilitator Superfamily
Calca.g8881	2.A.1.1.	Major Facilitator Superfamily		Pesta.g14344	2.A.1.53	Major Facilitator Superfamily
Calca.g894	2.A.1.2.	Major Facilitator Superfamily		Pesta.g14471	2.A.1.14	Major Facilitator Superfamily
Calca.g8966	2.A.1.2.	Major Facilitator Superfamily		Pesta.g14653	2.A.1.2.	Major Facilitator Superfamily
Calca.g8968	2.A.1.11	Major Facilitator Superfamily		Pesta.g14767	2.A.1.3.	Major Facilitator Superfamily
Calca.g8972	2.A.1.48	Major Facilitator Superfamily		Pesta.g14800	2.A.1.2.	Major Facilitator Superfamily
Calca.g8991	2.A.1.1.	Major Facilitator Superfamily		Pesta.g14872	2.A.1.2.	Major Facilitator Superfamily
Calca.g9011	2.A.1.7.	Major Facilitator Superfamily		Pesta.g14896	2.A.1.14	Major Facilitator Superfamily
Calca.g9023	2.A.17.2	Major Facilitator Superfamily		Pesta.g14979	2.A.1.2.	Major Facilitator Superfamily
Calca.g9106	2.A.1.13	Major Facilitator Superfamily		Pesta.g15059	2.A.1.2.	Major Facilitator Superfamily
Calca.g9150	2.A.1.2.	Major Facilitator Superfamily		Pesta.g15093	2.A.1.14	Major Facilitator Superfamily
Calca.g9176	2.A.1.16	Major Facilitator Superfamily		Pesta.g15130	2.A.1.3.	Major Facilitator Superfamily
Calca.g918	2.A.92.1	Major Facilitator Superfamily		Pesta.g15133	2.A.1.14	Major Facilitator Superfamily
Calca.g9186	2.A.1.13	Major Facilitator Superfamily		Pesta.g15192	2.A.1.14	Major Facilitator Superfamily
Calca.g9298	2.A.1.3.	Major Facilitator Superfamily		Pesta.g15194	2.A.1.48	Major Facilitator Superfamily
Calca.g931	2.A.1.2.	Major Facilitator Superfamily		Pesta.g15195	2.A.1.2.	Major Facilitator Superfamily
Calca.g9324	2.A.1.3.	Major Facilitator Superfamily		Pesta.g15266	2.A.1.14	Major Facilitator Superfamily
Calca.g9417	2.A.1.1.	Major Facilitator Superfamily		Pesta.g15443	2.A.1.2.	Major Facilitator Superfamily
Calca.g9420	2.A.1.2.	Major Facilitator Superfamily		Pesta.g15511	2.A.1.3.	Major Facilitator Superfamily
Calca.g948	2.A.1.1.	Major Facilitator Superfamily		Pesta.g15655	2.A.1.2.	Major Facilitator Superfamily
Calca.g9501	2.A.1.1.	Major Facilitator Superfamily		Pesta.g15760	2.A.1.14	Major Facilitator Superfamily
Calca.g9527	2.A.1.16	Major Facilitator Superfamily		Pesta.g15797	2.A.1.2.	Major Facilitator Superfamily
Calca.g9552	2.A.1.14	Major Facilitator Superfamily		Pesta.g16033	2.A.1.14	Major Facilitator Superfamily
Calca.g965	2.A.1.1.	Major Facilitator Superfamily		Pesta.g16078	2.A.1.14	Major Facilitator Superfamily
Calca.g967	2.A.1.2.	Major Facilitator Superfamily		Pesta.g16181	2.A.1.2.	Major Facilitator Superfamily
Calca.g9712	2.A.1.1.	Major Facilitator Superfamily		Pesta.g16191	2.A.1.13	Major Facilitator Superfamily
Calca.g9751	2.A.1.2.	Major Facilitator Superfamily		Pesta.g16249	2.A.1.2.	Major Facilitator Superfamily
Calca.g9771	2.A.1.48	Major Facilitator Superfamily		Pesta.g16304	2.A.1.2.	Major Facilitator Superfamily
Calca.g9788	2.A.1.2.	Major Facilitator Superfamily		Pesta.g16369	2.A.1.2.	Major Facilitator Superfamily
Calca.g9811	2.A.1.3.	Major Facilitator Superfamily		Pesta.g16493	2.A.1.14	Major Facilitator Superfamily
Calca.g9831	2.A.1.7.	Major Facilitator Superfamily		Pesta.g16531	2.A.1.14	Major Facilitator Superfamily
Calca.g9849	2.A.1.13	Major Facilitator Superfamily		Pesta.g16636	2.A.1.14	Major Facilitator Superfamily
Calca.g9890	2.A.1.3.	Major Facilitator Superfamily		Pesta.g16643	2.A.1.2.	Major Facilitator Superfamily
Calca.g9924	2.A.1.13	Major Facilitator Superfamily		Pesta.g16705	2.A.1.14	Major Facilitator Superfamily
Calca.g9960	2.A.1.1.	Major Facilitator Superfamily		Pesta.g16740	2.A.1.3.	Major Facilitator Superfamily
Calca.g9995	2.A.1.2.	Major Facilitator Superfamily		Pesta.g16798	2.A.1.3.	Major Facilitator Superfamily
				Pesta.g16872	2.A.1.13	Major Facilitator Superfamily
				Pesta.g16927	2.A.1.14	Major Facilitator Superfamily
				Pesta.g16939	2.A.1.13	Major Facilitator Superfamily
				Pesta.g17096	2.A.1.53	Major Facilitator Superfamily
				Pesta.g17168	2.A.1.14	Major Facilitator Superfamily
				Pesta.g17282	2.A.1.3.	Major Facilitator Superfamily
				Pesta.g17292	2.A.1.13	Major Facilitator Superfamily
				Pesta.g17309	2.A.1.14	Major Facilitator Superfamily
				Pesta.g17345	2.A.1.3.	Major Facilitator Superfamily
				Pesta.g17583	2.A.1.13	Major Facilitator Superfamily
				Pesta.g17600	####	Major Facilitator Superfamily
				Pesta.g17677	####	Major Facilitator Superfamily
				Pesta.g17685	2.A.1.14	Major Facilitator Superfamily
				Pesta.g17715	2.A.1.14	Major Facilitator Superfamily
				Pesta.g17755	2.A.1.3.	Major Facilitator Superfamily
				Pesta.g17828	2.A.1.7.	Major Facilitator Superfamily
				Pesta.g17957	2.A.1.14	Major Facilitator Superfamily
				Pesta.g18074	2.A.1.14	Major Facilitator Superfamily
				Pesta.g18114	2.A.1.2.	Major Facilitator Superfamily
				Pesta.g18119	2.A.1.2.	Major Facilitator Superfamily
				Pesta.g18189	2.A.1.2.	Major Facilitator Superfamily
				Pesta.g18462	2.A.1.14	Major Facilitator Superfamily
				Pesta.g18595	2.A.1.13	Major Facilitator Superfamily
				Pesta.g18650	2.A.1.19	Major Facilitator Superfamily
				Pesta.g18738	2.A.1.2.	Major Facilitator Superfamily
				Pesta.g18782	2.A.1.3.	Major Facilitator Superfamily
				Pesta.g18790	2.A.1.14	Major Facilitator Superfamily
				Pesta.g18942	2.A.1.14	Major Facilitator Superfamily
				Pesta.g19116	2.A.1.14	Major Facilitator Superfamily
				Pesta.g19196	2.A.1.48	Major Facilitator Superfamily
				Pesta.g19372	2.A.1.14	Major Facilitator Superfamily
				Pesta.g19539	2.A.1.2.	Major Facilitator Superfamily
				Pesta.g19630	2.A.1.48	Major Facilitator Superfamily
				Pesta.g19708	2.A.1.2.	Major Facilitator Superfamily
				Pesta.g19732	2.A.1.2.	Major Facilitator Superfamily
				Pesta.g19748	2.A.1.14	Major Facilitator Superfamily
				Pesta.g19767	2.A.1.14	Major Facilitator Superfamily
				Pesta.g19793	2.A.1.14	Major Facilitator Superfamily
				Pesta.g19809	2.A.1.3.	Major Facilitator Superfamily
				Pesta.g19832	2.A.1.3.	Major Facilitator Superfamily
				Pesta.g19840	2.A.1.14	Major Facilitator Superfamily
				Pesta.g19932	2.A.1.3.	Major Facilitator Superfamily
				Pesta.g19962	2.A.1.3.	Major Facilitator Superfamily
				Pesta.g20138	2.A.1.14	Major Facilitator Superfamily
				Pesta.g20222	2.A.1.13	Major Facilitator Superfamily
				Pesta.g20419	2.A.1.3.	Major Facilitator Superfamily
				Pesta.g20497	2.A.1.14	Major Facilitator Superfamily
				Pesta.g20690	2.A.1.14	Major Facilitator Superfamily
				Pesta.g20736	####	Major Facilitator Superfamily
				Pesta.g20950	2.A.1.14	Major Facilitator Superfamily
				Pesta.g20952	2.A.1.14	Major Facilitator Superfamily
				Pesta.g20999	2.A.1.28	Major Facilitator Superfamily
				Pesta.g21208	2.A.1.14	Major Facilitator Superfamily
				Pesta.g21225	2.A.1.14	Major Facilitator Superfamily
				Pesta.g21249	2.A.1.14	Major Facilitator Superfamily
				Pesta.g21253	2.A.1.3.	Major Facilitator Superfamily
				Pesta.g21260	2.A.1.14	Major Facilitator Superfamily
				Pesta.g21267	2.A.1.2.	Major Facilitator Superfamily
				Pesta.g21356	2.A.1.2.	Major Facilitator Superfamily
				Pesta.g21380	2.A.1.14	Major Facilitator Superfamily
				Pesta.g21395	2.A.1.3.	Major Facilitator Superfamily
				Pesta.g21484	2.A.1.14	Major Facilitator Superfamily
				Pesta.g21623	####	Major Facilitator Superfamily
				Pesta.g21642	2.A.1.14	Major Facilitator Superfamily
				Pesta.g21652	2.A.1.2.	Major Facilitator Superfamily
				Pesta.g21799	2.A.1.14	Major Facilitator Superfamily
				Pesta.g21898	2.A.1.14	Major Facilitator Superfamily
				Pesta.g22021	2.A.1.14	Major Facilitator Superfamily
				Pesta.g22071	####	Major Facilitator Superfamily
				Pesta.g22104	2.A.1.14	Major Facilitator Superfamily
				Pesta.g22135	####	Major Facilitator Superfamily
				Pesta.g22436	2.A.1.58	Major Facilitator Superfamily
				Pesta.g5102	####	Major Facilitator Superfamily_like
				Pesta.g15744	2.A.2.6.	Major Facilitator Superfamily
				Pesta.g19679	2.A.2.6.	Major Facilitator Superfamily
				Pesta.g94	2.A.1.1.	Sugar (and other) transporter
				Pesta.g434	2.A.1.1.	Sugar (and other) transporter
				Pesta.g440	2.A.1.1.	Sugar (and other) transporter
				Pesta.g593	2.A.1.1.	Sugar (and other) transporter
				Pesta.g601	2.A.1.1.	Sugar (and other) transporter
				Pesta.g998	2.A.1.1.	Sugar (and other) transporter
				Pesta.g1401	2.A.1.1.	Sugar (and other) transporter
				Pesta.g1866	2.A.1.1.	Sugar (and other) transporter
				Pesta.g1868	2.A.1.1.	Sugar (and other) transporter
				Pesta.g2122	2.A.1.1.	Sugar (and other) transporter
				Pesta.g2752	2.A.1.1.	Sugar (and other) transporter
				Pesta.g2990	2.A.1.1.	Sugar (and other) transporter
				Pesta.g3015	2.A.1.1.	Sugar (and other) transporter
				Pesta.g3025	2.A.1.1.	Sugar (and other) transporter
				Pesta.g3059	2.A.1.1.	Sugar (and other) transporter
				Pesta.g3284	2.A.1.1.	Sugar (and other) transporter
				Pesta.g3680	2.A.1.1.	Sugar (and other) transporter
				Pesta.g3725	2.A.1.1.	Sugar (and other) transporter
				Pesta.g4085	2.A.1.1.	Sugar (and other) transporter
				Pesta.g4151	2.A.1.1.	Sugar (and other) transporter
				Pesta.g4228	2.A.1.1.	Sugar (and other) transporter
				Pesta.g4250	2.A.1.19	Sugar (and other) transporter
				Pesta.g4475	2.A.1.1.	Sugar (and other) transporter
				Pesta.g4792	2.A.1.1.	Sugar (and other) transporter
				Pesta.g5210	2.A.1.1.	Sugar (and other) transporter
				Pesta.g5211	2.A.1.1.	Sugar (and other) transporter
				Pesta.g5358	2.A.1.1.	Sugar (and other) transporter
				Pesta.g5378	2.A.1.1.	Sugar (and other) transporter
				Pesta.g5677	2.A.1.1.	Sugar (and other) transporter
				Pesta.g5681	2.A.1.1.	Sugar (and other) transporter
				Pesta.g5687	2.A.1.1.	Sugar (and other) transporter
				Pesta.g6005	2.A.1.1.	Sugar (and other) transporter
				Pesta.g6120	2.A.1.1.	Sugar (and other) transporter
				Pesta.g6193	2.A.1.1.	Sugar (and other) transporter
				Pesta.g7100	2.A.1.1.	Sugar (and other) transporter
				Pesta.g7440	2.A.1.1.	Sugar (and other) transporter
				Pesta.g7583	2.A.1.1.	Sugar (and other) transporter
				Pesta.g7633	2.A.1.1.	Sugar (and other) transporter
				Pesta.g7634	2.A.1.1.	Sugar (and other) transporter
				Pesta.g8452	2.A.1.1.	Sugar (and other) transporter
				Pesta.g8933	2.A.1.1.	Sugar (and other) transporter
				Pesta.g8993	2.A.1.1.	Sugar (and other) transporter
				Pesta.g9059	2.A.1.1.	Sugar (and other) transporter
				Pesta.g10039	2.A.1.1.	Sugar (and other) transporter
				Pesta.g10119	2.A.1.1.	Sugar (and other) transporter
				Pesta.g10578	2.A.1.1.	Sugar (and other) transporter
				Pesta.g10589	2.A.1.1.	Sugar (and other) transporter
				Pesta.g10777	2.A.1.1.	Sugar (and other) transporter
				Pesta.g10834	2.A.1.1.	Sugar (and other) transporter
				Pesta.g10973	2.A.1.1.	Sugar (and other) transporter
				Pesta.g11009	2.A.1.1.	Sugar (and other) transporter
				Pesta.g12019	2.A.1.1.	Sugar (and other) transporter
				Pesta.g12465	2.A.1.1.	Sugar (and other) transporter
				Pesta.g12506	2.A.1.1.	Sugar (and other) transporter
				Pesta.g12669	2.A.1.63	Sugar (and other) transporter
				Pesta.g12718	2.A.1.1.	Sugar (and other) transporter
				Pesta.g12910	2.A.1.12	Sugar (and other) transporter
				Pesta.g13012	2.A.1.1.	Sugar (and other) transporter
				Pesta.g13684	2.A.1.1.	Sugar (and other) transporter
				Pesta.g13896	2.A.1.1.	Sugar (and other) transporter
				Pesta.g14052	2.A.1.1.	Sugar (and other) transporter
				Pesta.g14368	2.A.1.1.	Sugar (and other) transporter
				Pesta.g14525	2.A.1.1.	Sugar (and other) transporter
				Pesta.g15065	2.A.1.1.	Sugar (and other) transporter
				Pesta.g15197	2.A.1.1.	Sugar (and other) transporter
				Pesta.g15360	2.A.1.1.	Sugar (and other) transporter
				Pesta.g16016	2.A.1.1.	Sugar (and other) transporter
				Pesta.g16357	2.A.1.1.	Sugar (and other) transporter
				Pesta.g16376	2.A.1.1.	Sugar (and other) transporter
				Pesta.g16459	2.A.1.1.	Sugar (and other) transporter
				Pesta.g17322	2.A.1.1.	Sugar (and other) transporter
				Pesta.g17562	2.A.1.1.	Sugar (and other) transporter
				Pesta.g17631	2.A.1.1.	Sugar (and other) transporter
				Pesta.g17684	2.A.1.9.	Sugar (and other) transporter
				Pesta.g17819	2.A.1.1.	Sugar (and other) transporter
				Pesta.g17965	2.A.1.1.	Sugar (and other) transporter
				Pesta.g18203	2.A.1.1.	Sugar (and other) transporter
				Pesta.g18758	2.A.1.1.	Sugar (and other) transporter
				Pesta.g19030	2.A.1.1.	Sugar (and other) transporter
				Pesta.g19283	####	Sugar (and other) transporter
				Pesta.g19294	2.A.1.9.	Sugar (and other) transporter
				Pesta.g19489	2.A.1.9.	Sugar (and other) transporter
				Pesta.g19718	2.A.1.1.	Sugar (and other) transporter
				Pesta.g20262	2.A.1.9.	Sugar (and other) transporter
				Pesta.g20339	2.A.1.1.	Sugar (and other) transporter
				Pesta.g20424	2.A.1.1.	Sugar (and other) transporter
				Pesta.g20518	2.A.1.1.	Sugar (and other) transporter
				Pesta.g20566	2.A.1.1.	Sugar (and other) transporter
				Pesta.g20749	2.A.1.1.	Sugar (and other) transporter
				Pesta.g21634	2.A.1.1.	Sugar (and other) transporter
				Pesta.g21671	2.A.1.1.	Sugar (and other) transporter
				Pesta.g21836	2.A.1.1.	Sugar (and other) transporter
	2.A.1.3.

## Sheet: B-Calcarisporium sp. 
Abbreviation	Name	sequence		TCDB Results (Extract)
Calca.g11402	Calca454_contig_447.g11402.t1	YPAVVVLYILIGFGNGITDAAFNAWIGNMANGHQVTGGMHTCYALGATIAPLIATAMIANASLGWWSYYYVMIGVSLLELGACATTFWRQTAAVYLAENPHTQQGAASRSGRTRHALRQPLTWIFAVFMLLYNGTEVSLGGWIVVFMTTVRNSSDFAAGAAATGFWGGMTLGRLVLPFVTARFGELRAVLIYLALAVGVQLVFWLVPRMVVSAVAAALLGVISGMSHCIA	####	Q08280 12 TMSs 2.A.1.7.13 Bypass of stop codon protein 6 OS=... 160 e-13
				F4LLD9 12 TMSs 2.A.1.15.18 Major facilitator superfamily MFS_... 91 0.0005
				F8L1F5 12 TMSs 2.A.1.7.19 Putative uncharacterized protein O... 87 0.0014
				D2BDH2 12 TMSs 2.A.1.84.3 Uncharacterized protein OS=Strepto... 82 0.0060
				Q8A6W8 12 TMSs 2.A.1.7.17 Glucose/galactose transporter OS=B... 78 0.0183
				P14672 12 TMSs 2.A.1.1.80 Solute carrier family 2, facilitat... 73 0.0823
				O34546 12 TMSs 2.A.1.2.69 Uncharacterized MFS-type transport... 72 0.1026
				Q80T22 12 TMSs 2.A.1.7.4 Na+ dependent glucose transporter ... 72 0.1082
				Q73LY1 12 TMSs 2.A.1.84.1 Uncharacterized protein OS=Trepone... 69 0.2523
				P96792 11 TMSs 2.A.2.3.3 PUTATIVE XYLOSE-PROTON SYMPORTER (... 68 0.3373
Calca.g13634	Calca454_contig_652.g13634.t1	TYLKNRGKDFHRSEFETWRNYALTNVCGIPGPIIAGYLCNTRLLGRKYTMVIGALLTMAFFFAYTAVQTSTQDLTFTCLIGCFLNIYYGTLYAYTPEVLPSAHRGTGNGIAVAFNRIMGIVSALVATFADTTTSAPLEATAPKDDNASSSPPEPGAMSRRLEEATEEALIHGGRAGRRAVEDAGFSEELKDKLLDKIADAKFRNQFSSAFAQAGVESAGEGTRHIASSKPWNGEEETTDAVLRMLDDAKKPLKPEHRGKYQPPPVDMRLKKAPVLSPGQKAAGARDRASLYSGMGMKKTEGLSEKEKEEMKREFRERFEPAARSVPVTISGIAVLANERIENAIARGQFKDLPRGQKMERDPLADNPFVDTTEYIMNRMIKRQEIVPPWIEKQQELAKA…	2.A.1.19	Q0CZ13 12 TMSs 2.A.1.19.48 Putative uncharacterized protein O... 422 e-45
				Q9C101 11 TMSs 2.A.1.19.38 Uncharacterized MFS-type transport... 276 e-26
				O34691 12 TMSs 2.A.1.82.4 Hypothetical metabolite transport ... 130 e-08
				F2CRE4 11 TMSs 2.A.1.82.1 Predicted protein OS=Hordeum vulga... 109 e-05
				P37514 11 TMSs 2.A.1.1.113 Putative metabolite transport prot... 102 0.0001
				Q8IZD6 12 TMSs 2.A.1.19.32 Solute carrier family 22 member 15... 102 0.0001
				P94131 12 TMSs 2.A.1.15.4 Cis,cis-muconate transport protein... 96 0.0005
				P21616 16 TMSs 3.A.10.1.8 Pyrophosphate-energized vacuolar m... 94 0.0012
				P31414 16 TMSs 3.A.10.1.1 PYROPHOSPHATE-ENERGIZED VACUOLAR M... 94 0.0012
				O24842 12 TMSs 2.A.1.15.6 HYPOTHETICAL 47.9 kDa PROTEIN - Ac... 92 0.0017
Calca.g15409	Calca454_contig_2145.g15409.t1	SGRVWGKRHLFLIGIIIVIASSAWGGAAKNDYKSMIGARILQGVGTAPYESLLIAAIGDLYHVHQRGLRMAFANLAVFGGAFCTPIVVGKMSSELGREWPFYFISIFMAATLPVVFLCCPETAYRRDPRLNIDGQAEEVEAKLHPEPASESSAETPLPGFSLFPSFKPQVMGNHRTPKKTFLQSISLFDGTKTDE	####	Q9ZGB6 14 TMSs 2.A.1.3.32 LanJ OS=Streptomyces cyanogenus GN... 115 e-07
				B6H9Q3 12 TMSs 2.A.1.2.85 Pc16g11960 protein OS=Penicillium ... 108 e-06
				Q8NKG7 12 TMSs 2.A.1.2.77 Multidrug resistant protein OS=Acr... 105 e-06
				P53943 11 TMSs 2.A.1.2.36 Probable transporter AQR1 - Saccha... 102 e-05
				Q7A3S4 14 TMSs 2.A.1.3.61 SA2203 protein OS=Staphylococcus a... 101 e-05
				P40474 12 TMSs 2.A.1.2.31 Uncharacterized transporter YIL121... 101 e-05
				P38227 12 TMSs 2.A.1.2.43 Uncharacterized transporter YBR043... 101 e-05
				Q12256 12 TMSs 2.A.1.2.64 Polyamine transporter 4 OS=Sacchar... 98 e-05
				Q03263 13 TMSs 2.A.1.3.69 Uncharacterized transporter YMR279... 96 e-05
				O69070 14 TMSs 2.A.1.3.29 Tetracycline efflux protein - Stre... 96 e-05
Calca.g6051	Calca454_contig_171.g6051.t1	QDVSKAMKLLVKNQCRFSVKSGGHNANPGSNSINNGVSIDLGRLNSVSLAPDRTYVSLGSGATWSQAYDTLNDSNIGFPGGVCGEVGVGGPSMGGGQSIYQASKGWIVDNVLNYEVVLASGDIINANQTSRPELYKALKGGNTNFGVVTRADIASFDSNGIWVGADIVSLNGPQASRPEMLDRISQAMVDFVQNNNKDRETGVQLLISYFSGNKGQLVNFGLTNSDNVGNPPAAKVFLDVPNRISFTSSHINMAGYAHQNTQLLPSGFREANAGLTISNDFATVRELWDVFDDIYNSLPHKEKIDWIIQLLPQPKVQQSYAMKRGGNSLGLANTKEDQIVIWFMPRWIDASLDSMMEDAQQRGSILLAPQHYDGDSASYPPTLPISLREQTHIMSLLMT…	2.A.1.3.	H2E274 14 TMSs 2.A.1.3.65 MFS multidrug transporter OS=Trich... 372 e-37
				B6Q577 14 TMSs 2.A.1.3.68 Putative uncharacterized protein O... 371 e-37
				Q9ZGB6 14 TMSs 2.A.1.3.32 LanJ OS=Streptomyces cyanogenus GN... 366 e-37
				O32182 14 TMSs 2.A.1.3.33 Uncharacterized MFS-type transport... 360 e-36
				P96712 14 TMSs 2.A.1.3.50 Multidrug resistance protein 3 OS=... 356 e-35
				O69070 14 TMSs 2.A.1.3.29 Tetracycline efflux protein - Stre... 344 e-34
				P33335 14 TMSs 2.A.1.3.54 Protein SGE1 OS=Saccharomyces cere... 317 e-30
				Q09752 13 TMSs 2.A.1.48.3 Multidrug resistance protein fnx1 ... 310 e-30
				E7M1Y1 14 TMSs 2.A.1.3.27 Vba5p OS=Saccharomyces cerevisiae ... 285 e-26
				O59726 14 TMSs 2.A.1.48.4 Membrane transporter - Schizosacch... 276 e-25
Calca.g15284	Calca454_contig_1685.g15284.t1	PFNPPPQTIIATAIPKITDEFQGLDKVGWYSSAFFVTIGSFQSCWGKIYKYFPLKISFLTAILIFEVGSAICGAAPNSNALIVGRAIAGLGAAGVSAGSYTIIAYSAAPE	2.A.1.3.	H2E274 14 TMSs 2.A.1.3.65 MFS multidrug transporter OS=Trich... 183 e-17
				B6Q577 14 TMSs 2.A.1.3.68 Putative uncharacterized protein O... 112 e-07
				P96712 14 TMSs 2.A.1.3.50 Multidrug resistance protein 3 OS=... 110 e-07
				E7M1Y1 14 TMSs 2.A.1.3.27 Vba5p OS=Saccharomyces cerevisiae ... 107 e-07
				Q9ZGB6 14 TMSs 2.A.1.3.32 LanJ OS=Streptomyces cyanogenus GN... 102 e-06
				O32182 14 TMSs 2.A.1.3.33 Uncharacterized MFS-type transport... 92 e-05
				O59726 14 TMSs 2.A.1.48.4 Membrane transporter - Schizosacch... 92 e-05
				P50080 14 TMSs 2.A.1.3.53 Azole resistance protein 1 OS=Sacc... 92 e-05
				P33335 14 TMSs 2.A.1.3.54 Protein SGE1 OS=Saccharomyces cere... 90 e-05
				Q00538 14 TMSs 2.A.1.3.10 Methylenomycin A resistance protei... 81 0.0012
Calca.g201	Calca454_contig_10.g201.t1	MYTGSLLSSAFGGLIGAGIEYGLDGVRDLHAWQWLFIIEGAVTVVISLSSIFVLPDFPETTKWLSDEEKALAVHRLRTQNGSQDEERGSVLHGLKMALLDYKVWLFTLIVILKTSAGAVTAFIPTLVQTFKFNKVQTLLMTAPPYIFAAIVAMAVSVLSDKLEKRYLFLLVPLLFGMIGFIIAATTQVLAPRYVSLFIMLGGVYGCFDITYAWMASTLPRPVEKRSAAFAIANMVGNIAQVYSPYLYDKSAGPRYLPAMIANSLFVLASVCFATILYFSLKWENRKLEEAQVQLREAEDEDQKPQVVLHQRLEGRLHMDVGFRYIL	2.A.1.14	P53322 12 TMSs 2.A.1.14.11 High-affinity nicotinic acid trans... 260 e-25
				Q9RPV1 12 TMSs 2.A.1.14.9 HPAX - Salmonella dublin. 224 e-20
				P39709 11 TMSs 2.A.1.14.37 Probable transporter SEO1 OS=Sacch... 214 e-19
				O43000 12 TMSs 2.A.1.14.17 Pantothenate transporter liz1 - Sc... 208 e-18
				Q07904 12 TMSs 2.A.1.14.36 Thiamine pathway transporter THI73... 208 e-18
				P70786 12 TMSs 2.A.1.14.3 Putative tartrate transporter - Ag... 205 e-18
				P76470 12 TMSs 2.A.1.14.35 Inner membrane transport protein R... 172 e-14
				Q05181 11 TMSs 2.A.1.14.5 Phthalate transporter - Pseudomona... 166 e-13
				Q9RPP3 12 TMSs 2.A.1.14.8 PHTHALATE TRANSPORTER - Burkholder... 165 e-13
				Q12235 12 TMSs 2.A.1.14.20 Uncharacterized transporter YLL055... 161 e-12
Calca.g4440	Calca454_contig_123.g4440.t1	MYSLGVPIGMFVDSRGPRPAVLAGAVFLAAGYFTLHEAYDSASGSVPALCFFSYLTGLGGCMAFAAAVKTSALNWPFHRGTATAFPLAAFGLSAFFFSFVGSVFFPGDPSAFLTLLSCGTFGLTFGGFFFLKVHQSSSSPYQALPDSGPEHGGLLSDSQQLRRTNSEEDKARHSVHRGLPTADPGTSRISSLTPESPGVFEAEAFCDPHNGYESHPDDPNAEETSSLISSPPVLENATATSIDEDLSRRVDIRGIQLLRHLSFWQLFSMMAILAGVGIMTINNIGNNAKALWTHFDDSVDENFLIGRQQMHVSILSVCSFIGRLLSGVGSDILVKSLHASRVWCLAVACLIFLVAQVCALSISNPHFLAIVSGLSGLGYGLLFGVFPSIVAETFGIRGL…	2.A.1.75	C4YGN0 12 TMSs 2.A.1.75.3 Putative uncharacterized protein O... 235 e-21
				D2W1L7 12 TMSs 2.A.1.75.4 Predicted protein OS=Naegleria gru... 129 e-08
				e9cyw5 12 TMSs 2.A.1.75.2 MFS monocarboxylic acid transporte... 129 e-08
				Q8H132 13 TMSs 2.A.1.75.5 Major facilitator protein OS=Arabi... 104 e-05
				Q07376 12 TMSs 2.A.1.75.1 Probable transporter MCH1 OS=Sacch... 87 0.0051
				P37662 12 TMSs 2.A.1.11.3 Inner membrane protein yhjX OS=Esc... 85 0.0083
				P43531 12 TMSs 2.A.1.36.1 Hypothetical transport protein ynf... 72 0.3123
				Q7RTY1 12 TMSs 2.A.1.13.16 Monocarboxylate transporter 9 OS=H... 72 0.3312
				Q7KUF9 12 TMSs 2.A.1.65.1 Sug, isoform D OS=Drosophila melan... 72 0.3470
				C4ZZU4 12 TMSs 2.A.1.14.40 Predicted D-glucarate transporter ... 66 1.6862
Calca.g2516	Calca454_contig_76.g2516.t1	MYRIWNVYVLAAFGTIGGMLFGFDISSMSAWIGSDQYLDYFGHPGSTKQGGITASMSAGSFIGALIAGYFADKLGRKGALQIASVVWIVGAVLQCSAQNVAHLIVGRIVSGFAIGITSSQVLVYLAELAPSRIRGRVVGIQQWAIEWGILIMYLVSYGCSVSIKTPAAFRIAWGVQAVPGAILLCALLFFPESPRWLASKDRWEEAHSVLANLHAQGDLGDVVVVAELEEVREAVRLAAESKDIGYLGLFAPNMWKRTMVGVSVQVWQQLLGGNVMLYYLVYIFNMAGLSGNVALTSSIIQYVIFLVTTGAILPFIDRLGRRWLLIGGAIVCGVLHFATGAVMAVYGHHVDSVDGNEILKWSISGAPAKAVIAMAYIFVGVYGLTWAPTAWIYCSEVFP…	2.A.1.1.	P49374 12 TMSs 2.A.1.1.39 High-affinity glucose transporter ... 1157 e-152
				A2R3H2 12 TMSs 2.A.1.1.119 Putative uncharacterized protein A... 640 e-76
				Q8J0V1 12 TMSs 2.A.1.1.57 Monosaccharide transporter - Asper... 588 e-68
				Q8J0U9 12 TMSs 2.A.1.1.58 Monosaccharide transporter - Asper... 570 e-65
				Q400D8 12 TMSs 2.A.1.1.36 Putative low affinity glucose tran... 549 e-62
				Q64L87 12 TMSs 2.A.1.1.40 Xylhp (Fragment) - Debaryomyces ha... 536 e-61
				G4N740 12 TMSs 2.A.1.1.117 Glucose transporter rco-3 OS=Magna... 537 e-61
				Q2MEV7 12 TMSs 2.A.1.1.51 Glucose/xylose symporter 1 - Candi... 533 e-60
				P43562 12 TMSs 2.A.1.1.100 Probable metabolite transport prot... 520 e-58
				P46333 12 TMSs 2.A.1.1.106 Probable metabolite transport prot... 507 e-57
Calca.g132	Calca454_contig_9.g132.t1	MWTSPWNRPAKRPLLLRQRSSASFIVAAVSIAVFTDIFLYAVIIPVLPFALSDRIGVPQDDVQYWISISLTVFATALLLTSPIWGYIADRTQNRRVPMLVGLVLLLAASVMLCFARDVAAFLVGRVLQGMSAAVIWSVGLALVIDSVDSEHIGQAMGWVGSATNMGILVAPLMGGLIYAKAGFYPVFETCFALIALDIILRLCIVEVKEAKRWSEPHEQDREREPLINGHNTVNGHTSANGHNTVNTASREQGSHAEPSSEHNQVSPSAGQSPSQLLPLLRNTRTLAALFGTVVEASVQTSFDSTLPLFVSSTFSWDATGAGLIFLPLILPALLGPVAGALSDRIGPKVPTTLGFLIAAPLLVCLRFVTDDTVAHQALLCALLAGVGLSTAFVFAPLMA…	2.A.1.2.	P0A4K4 12 TMSs 2.A.1.2.34 Multi-drug resistance efflux pump ... 152 e-11
				P38125 12 TMSs 2.A.1.2.40 Uncharacterized transporter YBR180... 141 e-09
				B2YGG2 12 TMSs 2.A.1.2.41 Tetracycline resistance protein OS... 131 e-08
				P25744 12 TMSs 2.A.1.2.20 Hypothetical transport protein yce... 127 e-08
				O06742 12 TMSs 2.A.1.32.1 YITG PROTEIN - Bacillus subtilis. 126 e-08
				O31762 11 TMSs 2.A.1.32.2 Bacillibactin exporter 125 e-07
				P02980 12 TMSs 2.A.1.2.68 Tetracycline resistance protein, c... 119 e-07
				Q5JAK9 12 TMSs 2.A.1.2.39 TetA(41) OS=Serratia marcescens GN... 118 e-07
				Q8ZUX8 12 TMSs 2.A.1.2.49 Tetracycline resistance protein OS... 117 e-07
				A0L190 12 TMSs 2.A.1.2.74 Multidrug resistance protein MdtL ... 114 e-06
Calca.g2511	Calca454_contig_76.g2511.t1	MWMAHEIKLSAAFSPNKQRGCIDSGPRLMMATDGRAQARHGVRDTMTNSSDIDDKDDIMAMVGTRQHVVDPAVDARALKKIDRFLIPAMVIGYGLVYYDKAILGSAALFGMTKDLDLSVVDASTSPPTADTRRLSWATSLFYFGMLAGLYPTTFALQRFDMGRLLGGLVLVWSAICMLTAAVTSWQGLYAQRFALGFVESAIPTCFMCVVSSHYTQAEQSLRQSWWFSSTGLFTVVGGALNYGFAQVAGGRLRRWQYIYLLAGSLTFAFGLLCFAVPNSPASAWFLTKEERFAAVERLRHGQTGVRCTRLKTSQLKEAVLDIKIWLVALMMASAYTVNGAVSGFGPLIVSTFGWSTLDSILFQFPLGGLCFLVILLTGHLGSKFPNIRIMMLVLTCLPV…	2.A.1.14	Q07904 12 TMSs 2.A.1.14.36 Thiamine pathway transporter THI73... 483 e-52
				P15365 12 TMSs 2.A.1.14.4 Allantoate permease - Saccharomyce... 434 e-46
				Q12235 12 TMSs 2.A.1.14.20 Uncharacterized transporter YLL055... 323 e-32
				P53322 12 TMSs 2.A.1.14.11 High-affinity nicotinic acid trans... 275 e-25
				P70786 12 TMSs 2.A.1.14.3 Putative tartrate transporter - Ag... 176 e-13
				Q9RPP3 12 TMSs 2.A.1.14.8 PHTHALATE TRANSPORTER - Burkholder... 164 e-12
				P40445 12 TMSs 2.A.1.14.38 Uncharacterized transporter YIL166... 162 e-12
				O43000 12 TMSs 2.A.1.14.17 Pantothenate transporter liz1 - Sc... 157 e-11
				P39709 11 TMSs 2.A.1.14.37 Probable transporter SEO1 OS=Sacch... 154 e-11
				P09836 12 TMSs 2.A.1.4.4 Regulatory protein uhpC - Escheric... 120 e-07
Calca.g1968	Calca454_contig_60.g1968.t1	MVSTKDDQDEQHLDEDLNTANSHTPINKSNPPETIPGADEAQRQLFLQFASRDPQWVAAFDKKLVRKIDKHLLPLLIIIYMLNFLDRSNLAQARQGSLEADLGMGGSDFNVATSVFFVGYLLMQLPSNVLITRVKPSLYLGIAVALWGVVSTCNAATHTFGQLVATRFFLGFVEAPFFPGAVFLMSSWYTRPELTRRVAWLYTGNALANMFGGLIAYGVLKNLDGAHGISGWRWLFIVEGVVTIGVAFFAAAYLPDYPATTRWLTDEERGFAQWRLLADISESDDLYSGTLWDGVKLAFKDYRVYLFTLFQHMSLLSQTFQYFFPSIVETLGYGRIPTLLLTVPAWFATLLVGILVNWTSARTNDKYIHIAILLLIGAAGNIIATVSTNKGARYFAIFL…	2.A.1.14	P53322 12 TMSs 2.A.1.14.11 High-affinity nicotinic acid trans... 397 e-42
				P70786 12 TMSs 2.A.1.14.3 Putative tartrate transporter - Ag... 389 e-41
				P40445 12 TMSs 2.A.1.14.38 Uncharacterized transporter YIL166... 381 e-40
				O43000 12 TMSs 2.A.1.14.17 Pantothenate transporter liz1 - Sc... 369 e-38
				Q9RPP3 12 TMSs 2.A.1.14.8 PHTHALATE TRANSPORTER - Burkholder... 335 e-34
				P25621 12 TMSs 2.A.1.14.18 Pantothenate transporter FEN2 - Sa... 334 e-34
				P39709 11 TMSs 2.A.1.14.37 Probable transporter SEO1 OS=Sacch... 335 e-34
				P76470 12 TMSs 2.A.1.14.35 Inner membrane transport protein R... 327 e-33
				P15365 12 TMSs 2.A.1.14.4 Allantoate permease - Saccharomyce... 311 e-31
				Q9RPV1 12 TMSs 2.A.1.14.9 HPAX - Salmonella dublin. 301 e-30
Calca.g7443	Calca454_contig_225.g7443.t1	MVSLWKSIKWLYEEFGIKSVYTTGSDAWLVIFARTCRMFAFGAISLIIALFLSSLNFSDTQIGLFMTLTLVGDVALSLMLALVADQVGRRRVLAIGGFLMVLSGSVFAYFENYWILVAAAVVGVISATGGDFGPFRSVEESTLSHLTTTATRSDVLSWYVTTSTLGSAIGTEVAGKLAKFLKGRGDGSITTAYHSMFWIYVVMGLLSAVLASLMSRRCEAHDEPTPANLDDSGEAAEGLLDEDTRSSRDSRRESSESHGESTLYSDSAQQPQKPSGSPSWLRQKWNERKIARVSPESLPIVVKLWTLLTIDSLADGMVSYALTNYYLARKFDLAESYLGDVMSISYLLMSISTVFAGPLARRLGLVNTMVFTHLPSSLAVLLFPIPQNIWFTIVLLYIR…	2.A.1.63	P47159 10 TMSs 2.A.1.63.4 Uncharacterized membrane protein Y... 521 e-59
				B2YGG2 12 TMSs 2.A.1.2.41 Tetracycline resistance protein OS... 115 e-06
				P95908 12 TMSs 2.A.1.1.15 SUGAR TRANSPORTER (SUGAR TRANSPORT... 104 e-05
				Q9RXM0 12 TMSs 2.A.1.63.3 Putative uncharacterized protein O... 102 e-05
				Q3EAQ5 12 TMSs 2.A.1.2.96 Probable peptide/nitrate transport... 100 0.0001
				A5H8A5 16 TMSs 2.A.1.3.31 Plasmid efflux fluoroquinolone - E... 100 0.0002
				Q50392 16 TMSs 2.A.1.3.3 PROTON ANTIPORTER EFFLUX PUMP - My... 92 0.0014
				B8GAU7 12 TMSs 2.A.1.81.2 Major facilitator superfamily MFS_... 90 0.0022
				Q8RWN2 12 TMSs 2.A.1.2.58 Protein ZINC INDUCED FACILITATOR 1... 90 0.0024
				P94131 12 TMSs 2.A.1.15.4 Cis,cis-muconate transport protein... 89 0.0029
Calca.g11030	Calca454_contig_424.g11030.t1	MVSAADQAAAQHSDAETAGMNGDDGVVERWEPQAVSVDEKKLVRKLDLHLIPLVMGLYLFSFLDRVNIGNARLYKLEDDLGLSSQQFQVAVSILFVTYLAFEVPSNLVLKAFTPRRWIAFIATAWGIIATLTGLVDSYGALIACRLLLGAVEAGLFPGLNVYLTLFYTKHELALRVGYLFVSSAVAGALGGLLAYGVGHMDGLQGMSGWRWILIIEGLPSILLGIVTYFALPNDAQSAYFLTDAEKALMEERHLRAYGNTKSSAEFSKRDMIKAFTDWRVWAFCIAQFGVDTMLYGESALPFSFSSMAIRFFSSDISAGFSTFFPTIINGLGSWSVAEVQLLTVPCYFVGAATYMVVAVVSDRLQKRGVFCIVFGTVSVVGYAVLLADAASGVHYFACF…	2.A.1.14	P53322 12 TMSs 2.A.1.14.11 High-affinity nicotinic acid trans... 566 e-65
				P70786 12 TMSs 2.A.1.14.3 Putative tartrate transporter - Ag... 395 e-42
				Q9RPV1 12 TMSs 2.A.1.14.9 HPAX - Salmonella dublin. 355 e-37
				Q9RPP3 12 TMSs 2.A.1.14.8 PHTHALATE TRANSPORTER - Burkholder... 338 e-34
				P40445 12 TMSs 2.A.1.14.38 Uncharacterized transporter YIL166... 326 e-33
				P76470 12 TMSs 2.A.1.14.35 Inner membrane transport protein R... 319 e-32
				Q05181 11 TMSs 2.A.1.14.5 Phthalate transporter - Pseudomona... 291 e-28
				P39709 11 TMSs 2.A.1.14.37 Probable transporter SEO1 OS=Sacch... 294 e-28
				Q07904 12 TMSs 2.A.1.14.36 Thiamine pathway transporter THI73... 289 e-28
				O13880 12 TMSs 2.A.1.14.19 Vitamin H transporter 1 - Schizosa... 288 e-27
Calca.g14289	Calca454_contig_858.g14289.t1	MVPLSGKTLNWAVTAASCQAFLLLGYDQGVMSGLIGANNQFGKQFNHPGVGMQGILTSIYDIGCAAGCLIAFFVGHRIGRKNMVIAGGLMMVVGTILLGSSYTTAQFLVGRIVTGLGNGINSSTVPAYQCEMAKPEIRGMLLSAQGTVTIAGLCIAYWLNYSLSFVDSPVQWRFPISFQAFFAVCLVLQMASLPETPRWLCEQDRGDEAAEVLARLQTEQPTDPSSSAVTEMLLQIQGAITIESSGGPFQYSELFMGGRIQNLRRMILCGLVNVQQQFTGANMINYYAPIIYQDAMHLSRNLSLILGGCTALTYLVGSIIPLWSMDKLGRRMSLMVSATGLSFCFIMTSILLAIGSERCAYGATAFVFCFQLFLGIGYLPIPWFYPSEITTTRIRARGQ…	2.A.1.1.	P39932 12 TMSs 2.A.1.1.38 Sugar transporter STL1 - Saccharom... 884 e-111
				Q5A8J5 12 TMSs 2.A.1.1.73 Putative uncharacterized protein S... 858 e-108
				A2R3H2 12 TMSs 2.A.1.1.119 Putative uncharacterized protein A... 562 e-65
				P49374 12 TMSs 2.A.1.1.39 High-affinity glucose transporter ... 481 e-53
				G4N740 12 TMSs 2.A.1.1.117 Glucose transporter rco-3 OS=Magna... 462 e-50
				P11636 12 TMSs 2.A.1.1.7 Quinate permease (Quinate transpor... 460 e-50
				P13181 12 TMSs 2.A.1.1.6 Galactose transporter (Galactose p... 454 e-49
				Q64L87 12 TMSs 2.A.1.1.40 Xylhp (Fragment) - Debaryomyces ha... 452 e-49
				P39924 12 TMSs 2.A.1.1.110 Hexose transporter HXT13 OS=Saccha... 442 e-48
				Q8J0V1 12 TMSs 2.A.1.1.57 Monosaccharide transporter - Asper... 435 e-47
Calca.g6762	Calca454_contig_197.g6762.t1	MVLKKLFMRTPLYDYTQAMKAAPRELIFNRNLLLTSLLFAFGAVPLTWDQGSASVMGSLPAFQKHFGIDSGTDAKAIRNFVSLVGVGDFIGAALSFFINDRVGRLWSYRIYILVWMLGQFLAIFAPNLAAFVSSFCVYGIYNNPDLQNTRFQYQVVWLAPIIFMGLCILASFFLYESPRWLFLVDREEDATEILVKLRGLPATHPRVNNELQEIRESVRQEMDVHGDVNRSSSIASIVKETFTVPANLRRVQQCLILYSLPQLSGANSVTSYFVPILKVVGAAGGTQRNLFLTAMYAMSKFFFALIAAFFFIDALGRRKSLFIGITCQMLSDLYVGVYVKVQQGQEVSKQASQAAIAAIFIQAFGYSVGLLSLPYVFAGELWPNRIRSFGAAMSQSFHR…	2.A.1.1.	A2R3H2 12 TMSs 2.A.1.1.119 Putative uncharacterized protein A... 316 e-31
				P11636 12 TMSs 2.A.1.1.7 Quinate permease (Quinate transpor... 212 e-18
				P32465 12 TMSs 2.A.1.1.108 Low-affinity glucose transporter H... 205 e-17
				Q8J0U9 12 TMSs 2.A.1.1.58 Monosaccharide transporter - Asper... 203 e-17
				P54854 12 TMSs 2.A.1.1.107 Hexose transporter HXT15 OS=Saccha... 197 e-16
				P39924 12 TMSs 2.A.1.1.110 Hexose transporter HXT13 OS=Saccha... 190 e-15
				Q400D8 12 TMSs 2.A.1.1.36 Putative low affinity glucose tran... 189 e-15
				Q9XIH7 12 TMSs 2.A.1.1.75 Putative polyol transporter 1 OS=A... 182 e-14
				P07921 12 TMSs 2.A.1.1.9 Lactose permease - Kluyveromyces l... 182 e-14
				P0AE24 12 TMSs 2.A.1.1.2 Arabinose-proton symporter - Esche... 180 e-14
Calca.g251	Calca454_contig_10.g251.t1	MVIVVIGAALQSSAYHVAHLVIGRVVTGVGTGIKTSTVPGYQAELCDRKSRGRLVSAEVLFVGVGIVTAYWFDFGMSFVGGPIAWRLPIAFQILFAVGVIGLVFALPESPRWLFNHGHEEEAVQVLCAVYNKEADDPYVVAERKAILDAMAAEESASTSWTDMFKKDEVRTRYRVLLAWGMQFMNQVGGINLVVYYIPTVLVENVGMDPQLAQILGGCINIMFIVGSILPTVALDRMGRRKTMMWGSFFLGVSMLMISALLSQAECDDSRCKAFGSASVAFFVTYMLTFGASANCVPWVYVAEILPLRARTRGSAIGVSSNWLWNFTIVMITPVIINRLHWKAYLIFMVTNLAFVPIVYFFYPETANIQLEDIDHIFNQGGNPVTVSLRLAKEMKDKEK…	2.A.1.1.	Q5A8J5 12 TMSs 2.A.1.1.73 Putative uncharacterized protein S... 592 e-70
				P39932 12 TMSs 2.A.1.1.38 Sugar transporter STL1 - Saccharom... 559 e-65
				A2R3H2 12 TMSs 2.A.1.1.119 Putative uncharacterized protein A... 432 e-47
				Q64L87 12 TMSs 2.A.1.1.40 Xylhp (Fragment) - Debaryomyces ha... 404 e-43
				P11636 12 TMSs 2.A.1.1.7 Quinate permease (Quinate transpor... 396 e-42
				Q8J0U9 12 TMSs 2.A.1.1.58 Monosaccharide transporter - Asper... 378 e-40
				P39004 12 TMSs 2.A.1.1.31 High-affinity hexose transporter H... 376 e-39
				Q9P3U6 12 TMSs 2.A.1.1.112 High-affinity glucose transporter ... 372 e-39
				P23585 12 TMSs 2.A.1.1.111 High-affinity glucose transporter ... 370 e-39
				P13181 12 TMSs 2.A.1.1.6 Galactose transporter (Galactose p... 368 e-38
Calca.g11553	Calca454_contig_459.g11553.t1	MVFGLFRKLFKGAGPQESAIYVRSSASSFDETNQRDDGSKLSQVQTKVELVGESLHDVFAGKENAQAASGHEQSMTVSYSFRYYYWAMIWAALMTAPIIMKSYETTLVANFFGYRAFINQYGTSKGNGNIPPMWQTGICIAGACGQIIGLLLAPRLINRLGYRITTMSGLVGAGLARMVGIFSYGADKKLAMYLVGELLVSIPWGLFQGTSLPYLSDIMPLNLKGTAATMMNVFYLIGQLIAIGVLVASAHIRNDGWSFRVPMMMQYVFIAFLMLIAILAPESPWYLSRRGKDAEAKKVLQRVNRDPLYDEQGSYAMIQATNEHERQTTQKMGMASCFKGSNLRRTEIAVVVNLTQQLVGSALMWYSLRMLQKSGLGMKHALIFMVGMYAMCITASISS…	2.A.1.1.	P53048 12 TMSs 2.A.1.1.11 General alpha-glucoside permease -... 596 e-68
				P15685 12 TMSs 2.A.1.1.10 Maltose permease MAL6T (Maltose tr... 510 e-56
				A3M0N3 12 TMSs 2.A.1.1.68 Glucose transporter/sensor OS=Pich... 300 e-29
				Q8J0V1 12 TMSs 2.A.1.1.57 Monosaccharide transporter - Asper... 295 e-28
				P11166 12 TMSs 2.A.1.1.28 Solute carrier family 2, facilitat... 248 e-22
				P46333 12 TMSs 2.A.1.1.106 Probable metabolite transport prot... 245 e-22
				P43581 12 TMSs 2.A.1.1.5 Hexose transporter HXT10 - Sacchar... 239 e-21
				Q12300 10 TMSs 2.A.1.1.19 High-affinity glucose transporter ... 236 e-21
				P10870 10 TMSs 2.A.1.1.17 High-affinity glucose transporter ... 232 e-20
				Q2MEV7 12 TMSs 2.A.1.1.51 Glucose/xylose symporter 1 - Candi... 226 e-20
Calca.g8866	Calca454_contig_285.g8866.t1	MVDSTNPGRPAKPEETAPVSSQQHSAPNNDAPENKEAEPNNIASNGHNEETVCRNEPDSRPLYSAFSSRIKAFVIVMTVFATLFSPFSSFVYLPAISPIADSYHRSVGEINLTVTMYQIMQAIAPLFFGDLSDQVGRRPVYMLTFVIYLGANIGLALQHNYAALMVLRAMQSTGSSATVAIGSAVIADLTTSAERGGYITAVQASVQFAPALAPVLGGILTQFLGWRSTFWFLVIAAGVFLVICIPFVPEVSKNTMFSSKNGTLILTTVVLKQTARNIVGNGSIPPPKLNNSVTSTIQWRRKQRDLESNTHIPAPKELPFKIPVPNIFAAIRICFEKDVGLLMLFMSVFVMANYAMLVPLQDVIRRRYNFNDLQVGLCYIPFAAGSVVGSAIVGKLLNW…	2.A.1.2.	P40474 12 TMSs 2.A.1.2.31 Uncharacterized transporter YIL121... 560 e-64
				P53943 11 TMSs 2.A.1.2.36 Probable transporter AQR1 - Saccha... 511 e-56
				P38125 12 TMSs 2.A.1.2.40 Uncharacterized transporter YBR180... 328 e-32
				B7FAY6 12 TMSs 2.A.1.2.92 CefM protein OS=Acremonium chrysog... 304 e-30
				B6HN82 12 TMSs 2.A.1.2.86 Pc21g09220 protein OS=Penicillium ... 296 e-28
				P38227 12 TMSs 2.A.1.2.43 Uncharacterized transporter YBR043... 272 e-25
				O34307 12 TMSs 2.A.1.3.56 Uncharacterized MFS-type transport... 264 e-25
				Q9HDX4 12 TMSs 2.A.1.2.76 Uncharacterized transporter B1A11.... 254 e-23
				B6HIC2 12 TMSs 2.A.1.2.78 Pc21g01300 protein OS=Penicillium ... 234 e-20
				P32071 12 TMSs 2.A.1.2.2 Cycloheximide resistance protein -... 234 e-20
Calca.g7696	Calca454_contig_233.g7696.t1	MVDQSYIEPVKGHDADAALEFISWSGPVMTREDEKQLVRKVDLSVVPLMFACYFFQYLDKTLINYANIMGMEQDTHITGNQFSQLALVFYVTYLAFEFPTGYLMQRLPTAKYLGANVVCWGIMVACTSTARNWAALVSLRVLLGCFESAVAPALILLTSMWYKTSEQPKRVGFWYLGTGVAKVVGALTSFGFQHYTGGVFKSWQIMFLVYGLLTITIGILVVLIVPDNPMSSRLSETEKKWAIERLRDNRTGVENKHFKLHQAIECFRDPQTWLLSIIIISSNIPNGFVSSYQATVIKGFGFTSKVTSLMSIPSGVVESIGVLSGGWFASKYNMRGPFVIIFLSFGFLGSSLMAFLPAQGHVAGKMVGNYFAGLIGSSLPLMYSYAAANYAGHTKKVTM…	2.A.1.14	Q07904 12 TMSs 2.A.1.14.36 Thiamine pathway transporter THI73... 690 e-83
				P15365 12 TMSs 2.A.1.14.4 Allantoate permease - Saccharomyce... 607 e-71
				Q12235 12 TMSs 2.A.1.14.20 Uncharacterized transporter YLL055... 451 e-49
				P53322 12 TMSs 2.A.1.14.11 High-affinity nicotinic acid trans... 345 e-35
				P39709 11 TMSs 2.A.1.14.37 Probable transporter SEO1 OS=Sacch... 234 e-21
				P40445 12 TMSs 2.A.1.14.38 Uncharacterized transporter YIL166... 223 e-19
				P70786 12 TMSs 2.A.1.14.3 Putative tartrate transporter - Ag... 213 e-18
				O43000 12 TMSs 2.A.1.14.17 Pantothenate transporter liz1 - Sc... 213 e-18
				Q9RPP3 12 TMSs 2.A.1.14.8 PHTHALATE TRANSPORTER - Burkholder... 209 e-18
				P76470 12 TMSs 2.A.1.14.35 Inner membrane transport protein R... 206 e-17
Calca.g8689	Calca454_contig_278.g8689.t1	MVCRLRNRCLPPRRLLETAIHKRRPLLAAEPHKDLVDLDVLAQPPRRLEVAQPALGRGDGLGRLAQAREPLDVLGRGQQGVAADDDGVARFGRAVARLEGVDGVVPELVGPRRAAPVAGLDDVSAAGWDACGEPWRRLHLLVLGLDSHGGCAPGVCERGVARDLGLEEEGFGDFTHPHWPSQRLPRPACAYDEEDLESTMDRNGDDVPNGAQRRNGNTERTPLLNPPAAENGIGQQEQETTIVAKELPLGRLSLIMGTSYLGVLLGAIDSSIIATLSAPISSEFHSLSLLSWLATAYFIANAACQPISGRLTDIFGRGPGLVLSNIFFAAGNLICGLAQDQYIMILGRVIAGIGGGGLMSISTFLASDLVPLRKRGIVQGLGNICYGTGSMVGGVFGGL…	2.A.1.48	Q09752 13 TMSs 2.A.1.48.3 Multidrug resistance protein fnx1 ... 511 e-55
				O59726 14 TMSs 2.A.1.48.4 Membrane transporter - Schizosacch... 412 e-42
				Q9ZGB6 14 TMSs 2.A.1.3.32 LanJ OS=Streptomyces cyanogenus GN... 345 e-34
				Q04301 14 TMSs 2.A.1.48.1 Hypothetical transport protein YMR... 328 e-32
				P96712 14 TMSs 2.A.1.3.50 Multidrug resistance protein 3 OS=... 305 e-29
				P38358 15 TMSs 2.A.1.48.2 Vacuolar basic amino acid transpor... 290 e-27
				O32182 14 TMSs 2.A.1.3.33 Uncharacterized MFS-type transport... 270 e-25
				O69070 14 TMSs 2.A.1.3.29 Tetracycline efflux protein - Stre... 270 e-24
				H2E274 14 TMSs 2.A.1.3.65 MFS multidrug transporter OS=Trich... 258 e-23
				B6Q577 14 TMSs 2.A.1.3.68 Putative uncharacterized protein O... 198 e-16
Calca.g12223	Calca454_contig_514.g12223.t1	MVACAIFTYWISVSLAVFAGALAASSVFWSFIARKLQNDRLLMLVGLVCLFGASFCLCFSVSVSMLLVGRILQGMSAGLIWTAGFSFVIDSVDEPETGEPARQKGVMGKEGELGESKADSRTQPTSRGGDELLGESNMGGWRSMRLLHLLRKPRLLAALWGTIVETSVHGCFHSVLPLFVASTFGWGPTNAGLIFLAIALPAFLSPLVGALGDRVGAKLPAIWGFVMATPFLACLQFVTKNTLAHKAMLCGLLAGFGVSMTFVVGPLMAEITWAIQQDEDSLAAVQFIPLAYGLYVMALSDGIILGSILGGMIYDGAGWPAVQIFSKLSIQRYVRYPPIYVRLSTANAAIDKKSGRRAPPPPPSSPPPPLPCQAAPAPARINISIITKGSLGNDNFKFR…	####	Q54E67 12 TMSs 2.A.1.58.6 Putative uncharacterized protein O... 87 0.0106
				P31462 12 TMSs 2.A.1.2.22 Hypothetical transport protein yid... 85 0.0177
				Q9PKM8 0 TMSs 1.C.57.2.2 Adherence factor - Chlamydia murid... 85 0.0256
				A3M0N3 12 TMSs 2.A.1.1.68 Glucose transporter/sensor OS=Pich... 83 0.0346
				P0A0J7 12 TMSs 2.A.1.2.10 Quinolone resistance protein norA ... 82 0.0404
				A0L190 12 TMSs 2.A.1.2.74 Multidrug resistance protein MdtL ... 82 0.0408
				Q16572 12 TMSs 2.A.1.2.28 Vesicular acetylcholine transporte... 80 0.0789
				Q797E3 12 TMSs 2.A.1.2.25 Purine efflux pump pbuE 78 0.1220
				P06609 9 TMSs 3.A.1.13.1 Vitamin B12 transport system perme... 74 0.3401
				M0CPN6 12 TMSs 2.A.1.46.9 Arabinose efflux permease OS=Halos... 74 0.3826
Calca.g12233	Calca454_contig_514.g12233.t1	MTYTLYIGNKRYSSWSMRSWVLLRALNIPFDEKLQFFKPGQRQPDFLNFSPTGKVPCLHEGENAVWDSLAIIEYVAESHPAVWPSDKAARAWARSAASEMHSSFGGIRNECSMNVALRIEMPSISEALQADLDRLSELFNQGLERFGGPWLAGKEFTAVDAFYAPVASRCQTFGLQLKGPANEYLERLRGHPAFKQWIDEGIKENSREPSHEEDCVRGRKILQDLSQXKGGPASKLLERSDRRAGHGSFSEGKAPKATLAWKQGPDAAVPSLASPPRILSIVNRRPVTFYLVILIGITTVGPLQFGFHIAELNAPQDVITCRKKSISTLSRITQWVTSSRQHDSPSGFLPDCIPMNEVAFATISSIFTIGALAGALCSGPFSSKRGRHPAMRLASIFYI…	2.A.1.1.	P38142 12 TMSs 2.A.1.1.96 Probable metabolite transport prot... 514 e-57
				P53142 12 TMSs 2.A.1.1.93 Vacuolar protein sorting-associate... 432 e-46
				A0ZXK6 12 TMSs 2.A.1.1.43 Monosaccharide transporter - Geosi... 395 e-41
				Q07647 12 TMSs 2.A.1.1.12 Glucose transporter type 3, brain ... 318 e-31
				P46333 12 TMSs 2.A.1.1.106 Probable metabolite transport prot... 316 e-31
				Q8VZR6 12 TMSs 2.A.1.1.66 Probable inositol transporter 1 - ... 275 e-25
				Q8G3X1 12 TMSs 2.A.1.1.42 D-Glucose-proton symporter - Bifid... 271 e-25
				P11169 12 TMSs 2.A.1.1.91 Solute carrier family 2, facilitat... 267 e-24
				H9BPB6 12 TMSs 2.A.1.1.86 GLUT1 OS=Sparus aurata GN=SLC2A1 P... 264 e-24
				Q8TDB8 12 TMSs 2.A.1.1.90 Solute carrier family 2, facilitat... 260 e-23
Calca.g10412	Calca454_contig_384.g10412.t1	MTTTVNLDNDAISRAGLADPEHHGIYNNPARGSMNKETDVHADSIDGSSESGSWPDKPTEEELRTLPRVSGKIKWAMYTIAFVELCERFSYYGSAVLYTNFVNQPLPGGSNTGAPPGGDGQPGALGMGTKAAQGITLFNQFFAYIMPLVGAWVADARMGRFWTLHLAIGISTIAHVILVAASAPTVIVNSKSSFAAFIIGLLCLCVGTGFFKANVSPLLAEQNEDDRMRVEERTSKKGIVQRVIVDPAVTNTRIFLYFYLCINIGSLTGQIGMVYVEKFIGFWAAFLIPTALFLLAPLVLWSQKKNYRLTPPTGSLLSKFLKMFFYVRKKSGGMKMNWEHAKPSQIAISERPSWMTYDDAWVDEVRRGLMACKVFLFLPIFFLSYNQMTGNLTIQASTL…	2.A.17.2	Q9P380 12 TMSs 2.A.17.2.1 Probable peptide transporter ptr2 891 e-110
				U9UKY5 12 TMSs 2.A.17.2.3 Uncharacterized protein OS=Rhizoph... 856 e-106
				P32901 12 TMSs 2.A.17.2.2 PEPTIDE TRANSPORTER PTR2 (PEPTIDE ... 790 e-96
				H2DJV9 12 TMSs 2.A.17.4.6 Oligopeptide transporter PEPT1 OS=... 299 e-28
				Q8N697 12 TMSs 2.A.17.3.11 Solute carrier family 15 member 4 ... 297 e-28
				Q9M390 11 TMSs 2.A.17.3.7 Peptide transport-like protein OS=... 295 e-28
				Q2F800 12 TMSs 2.A.17.4.5 Peptide transporter PEPT2 - Danio ... 276 e-25
				Q9LFB8 11 TMSs 2.A.17.3.8 Peptide transporter PTR5 267 e-24
				P51574 11 TMSs 2.A.17.4.1 OLIGOPEPTIDE TRANSPORTER, SMALL IN... 266 e-24
				Q8EKT7 14 TMSs 2.A.17.4.7 Proton/peptide symporter family pr... 262 e-24
Calca.g5782	Calca454_contig_165.g5782.t1	MTSYPQARAQAQARSTETAAPDDDLERDIAGIPEDALSSDETSLSHGINAAYDTEKAEHHDGHRPSGTEIHSSIARSRSRGSQQRGRDRAVSSATTGTALSRTVTRRETILSRIRSRPVPQFSHPLAHVPTSVDELVDFDGPQDPYHPLNWTTYKKVTTTLLYGLITMTATWASSSYSAGTKQVAQEFHVGSQVATLGTSLYLFGFGIGPLLWAPLSEVYGRRIAVMVPMFIAICFSFGSATSKDLQTLMLTRFFGAFFASAPVTNTGGVLGDLFAPDMRGIAMAGYAMAVVSGPVLGPIVSAAVVQVPYLGWRWTEYLTGILQAFVLVFAVIFIDESYPPKLLVYKARRLRHESGNWALHAKFEEWDVSIQELASKFLIRPVQLLCTPICFLVALYAS…	2.A.1.2.	Q07824 12 TMSs 2.A.1.2.16 CHROMOSOME XII READING FRAME ORF Y... 785 e-95
				A0ST42 12 TMSs 2.A.1.2.79 MFS transporter OS=Cercospora nico... 680 e-81
				P32071 12 TMSs 2.A.1.2.2 Cycloheximide resistance protein -... 679 e-80
				B6HN82 12 TMSs 2.A.1.2.86 Pc21g09220 protein OS=Penicillium ... 666 e-79
				Q8NKG7 12 TMSs 2.A.1.2.77 Multidrug resistant protein OS=Acr... 644 e-75
				B6HIC2 12 TMSs 2.A.1.2.78 Pc21g01300 protein OS=Penicillium ... 620 e-72
				P38776 12 TMSs 2.A.1.2.63 Probable drug/proton antiporter YH... 611 e-71
				B7FAY6 12 TMSs 2.A.1.2.92 CefM protein OS=Acremonium chrysog... 590 e-68
				O94528 12 TMSs 2.A.1.2.35 Caffeine resistance protein 5 - Sc... 573 e-65
				Q06451 12 TMSs 2.A.1.2.66 Polyamine transporter 3 OS=Sacchar... 578 e-65
Calca.g12440	Calca454_contig_534.g12440.t1	MTSSSSSTEAIGGRSWRGKKLGSQDLTLQERTTNETCDSNPQGDEEQSASIANGSTTQYRTYKRRWFGLIQLTLMNIMVSWDWLTFAPVVNDSATYYNVSKSTINWVSTAFFLSFVAIFPVCIAVLHRGPKLSMMVAAVLMLLGNWVRYAGSTKSEGGHIAPVMVGEILIGFSQPFVLAAPTRYSDLWFTTRGRVAATALTSLANPFGAAIGQLINPFWATKPSEISNMVLYVSIISTIICVPAFFIPASPPTPAAASSETPKLRLRESVRALTQSLELWLILIPFCIYVGFFNSISTLLNQILIPYGFTDDEAGIGGAVLIVVGLVSSAITSPIFDRTKAFALAFRIFVPIIALSYLLFIWMPGTRNLAGPYVVLALLGAASLALVPIALEFLTELSH…	2.A.1.28	Q9N1F2 12 TMSs 2.A.1.28.7 Feline leukemia virus subgroup C r... 256 e-23
				Q9Y5Y0 12 TMSs 2.A.1.28.1 C-RECEPTOR - Homo sapiens (Human). 239 e-21
				Q8CE47 12 TMSs 2.A.1.28.2 Major facilitator superfamily doma... 234 e-20
				Q9UPI3 12 TMSs 2.A.1.28.4 Feline leukemia virus subgroup C r... 223 e-19
				B0SL69 12 TMSs 2.A.1.28.5 Putative uncharacterized protein O... 209 e-18
				F2NBU7 12 TMSs 2.A.1.28.3 Major facilitator superfamily MFS_... 193 e-15
				E3J3E7 12 TMSs 2.A.1.29.3 Major facilitator superfamily MFS_... 152 e-10
				Q96SL1 12 TMSs 2.A.1.28.6 Disrupted in renal carcinoma prote... 129 e-08
				I7HQW2 12 TMSs 2.A.1.53.9 Putative Major facilitator family ... 113 e-06
				Q747F2 12 TMSs 2.A.1.54.2 Major facilitator family transport... 79 0.0763
Calca.g13334	Calca454_contig_625.g13334.t1	MTSSQTGTSRATTLEASPSPPPTPPPPDGGWMAWLQVAMVHLVIFNTWGFINSFGIFQSYYVGALNRPPSDISWIGSLQIFLLLAVGAISGRALDAGLFHHVFISGCIFHTLGIFMTSISTRYWQVLLAQGVCVGLGNGLQFCPSISLVSTYFSKRRALAMGIAAAGSATGGIVYPVVLQQLLPRVGFGWAVRVMGFISLGTGMLATAILRSRVKPRPSGPLIEWSAFKEMPYSLYCAGTFLVFLGLYFAFYYVGQFSRDELGVSYTQSLDIIIIINSVGYIGRIVPNIIADKYVGALNAIIPCALVSGILLFGWSGVHNTAGQIAFVVVYGLFSSGVQSMFAVALSSLTTDLSKAGTRMGMCFSVVSVSTLIGPPIAGALIQAQGGKYLYVQMWGGSI…	2.A.1.13	Q08777 12 TMSs 2.A.1.13.4 S.cerevisiae chromosome XV reading... 367 e-38
				Q08268 12 TMSs 2.A.1.13.19 Probable transporter MCH4 OS=Sacch... 365 e-38
				O15427 12 TMSs 2.A.1.13.6 Monocarboxylate transporter 4 OS=H... 267 e-26
				O95907 12 TMSs 2.A.1.13.9 Monocarboxylate transporter 3 OS=H... 235 e-21
				Q7RTY0 12 TMSs 2.A.1.13.17 Monocarboxylate transporter 13 OS=... 220 e-19
				O60669 12 TMSs 2.A.1.13.5 Monocarboxylate transporter 2 - Ho... 219 e-19
				Q8NCK7 11 TMSs 2.A.1.13.13 Monocarboxylate transporter 11 OS=... 206 e-17
				P36032 12 TMSs 2.A.1.13.18 Probable transporter MCH2 OS=Sacch... 199 e-17
				O15403 12 TMSs 2.A.1.13.15 Monocarboxylate transporter 7 OS=H... 175 e-14
				Q8TF71 12 TMSs 2.A.1.13.8 Monocarboxylate transporter 10 OS=... 167 e-13
Calca.g13674	Calca454_contig_664.g13674.t1	MTSSPDLEVPRPSGDTALPPPNKPSVASMMLIMVGLCLAVLLTGMDQTILATATPVISNSFETLQDIGWWSNAYLLTLSSFQLFYGNIYKYFSIKFVYLVAIVLFEIGTLVCTTAPNSIALIIGRAIAGVGAAGIFSGSVLVTTKLIPLAERAAYLGILSASFGLAAIIGPFIGGAITDTTTWRWCFGINLPVGAITVIVCALLIHIPAHEEVRTLKVAEKLRKLDFPGTICMVTSIICLLIALQWGGSEYSWSNGRVITLLVVSGVLAIVFVILQITPLFEQARTIPPSVSHGRDIWLAASYAMCITGGVYIPILYLPLWFQTIRGYSPLHAGTMLIPLIASYVVFSIVAGGLTVKVGYYNPAMILGTALAITGAALLSTMHMDTSNASIVGYQLLYG…	2.A.1.3.	H2E274 14 TMSs 2.A.1.3.65 MFS multidrug transporter OS=Trich... 918 e-116
				B6Q577 14 TMSs 2.A.1.3.68 Putative uncharacterized protein O... 581 e-67
				P96712 14 TMSs 2.A.1.3.50 Multidrug resistance protein 3 OS=... 352 e-36
				O32182 14 TMSs 2.A.1.3.33 Uncharacterized MFS-type transport... 341 e-34
				E7M1Y1 14 TMSs 2.A.1.3.27 Vba5p OS=Saccharomyces cerevisiae ... 326 e-32
				Q9ZGB6 14 TMSs 2.A.1.3.32 LanJ OS=Streptomyces cyanogenus GN... 311 e-30
				O59726 14 TMSs 2.A.1.48.4 Membrane transporter - Schizosacch... 297 e-28
				P50080 14 TMSs 2.A.1.3.53 Azole resistance protein 1 OS=Sacc... 291 e-27
				O69070 14 TMSs 2.A.1.3.29 Tetracycline efflux protein - Stre... 285 e-27
				P33335 14 TMSs 2.A.1.3.54 Protein SGE1 OS=Saccharomyces cere... 253 e-23
Calca.g2860	Calca454_contig_82.g2860.t1	MTSSFEDTSAAALTGHNGRNPLGNEAGPNFGSGASQVVTTEKTTESPQENNTAEGDAIYPTGNRFAFIMIAILLSVFLGSVDQTIVGTAIPKITDDFGGLDKVSWYGSAYFMTLGGFQSSWGKVNKYFPLKTSFLACLAIFEVGSLICGVAPTPEAFIVGRAVAGLGCAGITTGGMTIVGFSTEPLKRPIYTGMVGATYCIAAVCGPLIGGAFTDRVTWRWCFYINLPIGGVAALLILLFFRTPSLAKPTQATLWVKISNIDPVGIILVMGAVICFILGLQYGGQTYPWTDSRVIGLLVGFVVITATFVGWQIWQGDRAMIPPRLFTRRLIWGTNSFQFFFAGSYFISLYYLPIYFQSVDNVSPIASGVRNLPLIITASVFLIVTAVAVAKLNRSTPFM…	2.A.1.3.	H2E274 14 TMSs 2.A.1.3.65 MFS multidrug transporter OS=Trich... 976 e-126
				B6Q577 14 TMSs 2.A.1.3.68 Putative uncharacterized protein O... 742 e-91
				E7M1Y1 14 TMSs 2.A.1.3.27 Vba5p OS=Saccharomyces cerevisiae ... 474 e-52
				P96712 14 TMSs 2.A.1.3.50 Multidrug resistance protein 3 OS=... 449 e-49
				Q9ZGB6 14 TMSs 2.A.1.3.32 LanJ OS=Streptomyces cyanogenus GN... 447 e-49
				O32182 14 TMSs 2.A.1.3.33 Uncharacterized MFS-type transport... 443 e-48
				P50080 14 TMSs 2.A.1.3.53 Azole resistance protein 1 OS=Sacc... 439 e-47
				P33335 14 TMSs 2.A.1.3.54 Protein SGE1 OS=Saccharomyces cere... 397 e-42
				O59726 14 TMSs 2.A.1.48.4 Membrane transporter - Schizosacch... 395 e-42
				Q09752 13 TMSs 2.A.1.48.3 Multidrug resistance protein fnx1 ... 353 e-36
Calca.g14747	Calca454_contig_994.g14747.t1	MTSRDLRLTERQPPETGHANHNQDTASTSDDNVASTPPLPGKEDAMPMPPPDGGLTAWLQVLAGHLVVFISFGYTISFGIFQPTYEKTLAASPSAISWIGSVQLCFIYGVGTFSGRAYDAGHFRAVVFGGCLLILVGIFMTSLAKEYWQVFLAQGVCQGLGCGLLFAPTIANISTYFTTKRMLAMSSAACGGATGGMIFPVIAQQLLPRIGFAWTVRAMGLVVLVFSIVIMILSRSRLPPRKAGPLVDWEAFKDMSYNFYAASMFFTLWATFFAYYYARKYALDRLMGSQSTSFIMLLLINAIGIPGRLLPAYLSDKYFGPVNVFIPILIGAAACEFGWIGVKNIGGDYAWVTIYGFFGAAIQGMFPATLAGLTKDLSKRGTRMGMIFTIVSIAALTGP…	2.A.1.13	Q08268 12 TMSs 2.A.1.13.19 Probable transporter MCH4 OS=Sacch... 362 e-38
				Q08777 12 TMSs 2.A.1.13.4 S.cerevisiae chromosome XV reading... 361 e-37
				Q8NCK7 11 TMSs 2.A.1.13.13 Monocarboxylate transporter 11 OS=... 242 e-22
				Q7RTY0 12 TMSs 2.A.1.13.17 Monocarboxylate transporter 13 OS=... 228 e-20
				O15427 12 TMSs 2.A.1.13.6 Monocarboxylate transporter 4 OS=H... 216 e-19
				O60669 12 TMSs 2.A.1.13.5 Monocarboxylate transporter 2 - Ho... 206 e-17
				O70324 12 TMSs 2.A.1.13.3 Monocarboxylate transporter 8 (MCT... 194 e-16
				O95907 12 TMSs 2.A.1.13.9 Monocarboxylate transporter 3 OS=H... 191 e-16
				P36021 12 TMSs 2.A.1.13.10 Monocarboxylate transporter 8 OS=H... 188 e-15
				P36032 12 TMSs 2.A.1.13.18 Probable transporter MCH2 OS=Sacch... 187 e-15
Calca.g14705	Calca454_contig_985.g14705.t1	MTSPHRGLRFWTIMASMAVAGFLAGLDATAVSTAMPSIIEDLGSSQGYVWIANSYLLTTTVFTPICGQTANIFGRRVLVIFSIAIFAVGSAIAGPAPNLSALIAGRAIQGIGCAGINTMVEMVVCDLVPLRERGKIMGLIFAIFAVSTTIGPLIGGAFATYATWRWIFYLNMPLSGLTIAMVIPSLGALPKGTSISLSSLKRVDFAGNVLLAAAITSILLALTWGGGQEPWSSWKTIVPLVLGFLGLPIFLLFETRVPEPTTPSRLFANRTSLAGFFCAFTHNMLVFYILFVLPIYFQAVLGVSAFTSGINILPTAAICAPFTVVTGGIMTKLGRYRPLLIVGFTLFPIAIGLFTRLNENSSTGYWVGVQIIGALAIGTITPATLQTILTPLAESDMAV…	2.A.1.3.	O32182 14 TMSs 2.A.1.3.33 Uncharacterized MFS-type transport... 521 e-58
				H2E274 14 TMSs 2.A.1.3.65 MFS multidrug transporter OS=Trich... 496 e-55
				Q9ZGB6 14 TMSs 2.A.1.3.32 LanJ OS=Streptomyces cyanogenus GN... 463 e-51
				E7M1Y1 14 TMSs 2.A.1.3.27 Vba5p OS=Saccharomyces cerevisiae ... 446 e-48
				B6Q577 14 TMSs 2.A.1.3.68 Putative uncharacterized protein O... 435 e-47
				Q09752 13 TMSs 2.A.1.48.3 Multidrug resistance protein fnx1 ... 434 e-47
				P96712 14 TMSs 2.A.1.3.50 Multidrug resistance protein 3 OS=... 433 e-46
				O59726 14 TMSs 2.A.1.48.4 Membrane transporter - Schizosacch... 421 e-45
				O69070 14 TMSs 2.A.1.3.29 Tetracycline efflux protein - Stre... 384 e-40
				O52557 14 TMSs 2.A.1.3.15 RIFAMYCIN EFFLUX PROTEIN - Amycola... 335 e-34
Calca.g12747	Calca454_contig_566.g12747.t1	MTSLPATGAAKPCPPGQVSECGAPSPEKTTESPHGSDLANDELKYPEGGLRAWLVVFGSFCSMLACYGYMNTISTYNEHLSTHQLADYSKSSIGWIFSVYIFLTFFCSVQIGPVFDARGPKLLVFSGTVLMMASILLMGACTKFYQFLIVFGLLGGVGTSLIVTPAVAAIGHFFLAKRANATGIATTGGSLGGIVFPLMLESLFVKVGWGWATRVQGLVFLVLLIPANLLIRARLQPMPGGSMLPNPRIFRQPAFVIVTIAAYFLEWGLFVPVTYLTSYCRDSGDSSPTYAYSFQVIAIYNAASSVGRWVSGYMADRCGSYNIMIITVFFCMSSSAGLWLPAAVFLEQDSHHMATYGLTVTYSVIMGLASGSNISLAPVCVGALCDTREYGQYYAMCYT…	2.A.1.13	Q08268 12 TMSs 2.A.1.13.19 Probable transporter MCH4 OS=Sacch... 591 e-70
				Q08777 12 TMSs 2.A.1.13.4 S.cerevisiae chromosome XV reading... 569 e-66
				Q7RTY0 12 TMSs 2.A.1.13.17 Monocarboxylate transporter 13 OS=... 190 e-15
				O15427 12 TMSs 2.A.1.13.6 Monocarboxylate transporter 4 OS=H... 180 e-14
				Q8NCK7 11 TMSs 2.A.1.13.13 Monocarboxylate transporter 11 OS=... 173 e-13
				Q6ZSM3 12 TMSs 2.A.1.13.14 Monocarboxylate transporter 12 OS=... 173 e-13
				P36032 12 TMSs 2.A.1.13.18 Probable transporter MCH2 OS=Sacch... 171 e-13
				Q8TF71 12 TMSs 2.A.1.13.8 Monocarboxylate transporter 10 OS=... 168 e-13
				Q91Y77 12 TMSs 2.A.1.13.2 TAT1 protein - Rattus norvegicus (... 165 e-12
				O70324 12 TMSs 2.A.1.13.3 Monocarboxylate transporter 8 (MCT... 161 e-12
Calca.g13433	Calca454_contig_637.g13433.t1	MTSFEKSPDANSLPEVHSRAPETTAAHDGNGTKSKDEDTTSPALLPGQTAKTSPNPAVLNSANYLSGIRFWVVAMVCGIMLFVVQIEVTIVTTSIVSITQDLGGLDTASWVLSSYLLGYVGFIVIMSKLSDVFGCKSITIACIVIFTVFSGGCAAADTVSKLIILRAFQGVGGGGSFAMSMVLLIHLVPPPKLGGLMAYMGLSIVLGSILGPIFGGAISSSTTWRWVFLFNVPVGALALCLALLGIPNGYPYQGQPKPATPVSQSLRKVDVIGCTLLLLASMAFTAAFQEVNARFSWKSAYFISLIIIAAFLFTLLMYWEYRVTNMVTAIEPILPWRFITNRAMTGLLLSMLLVGGPLVVTYFQIPQRFQLVNGLSIMGASVRLIPFGAAVPVGTIATS…	2.A.1.3.	P96712 14 TMSs 2.A.1.3.50 Multidrug resistance protein 3 OS=... 318 e-31
				H2E274 14 TMSs 2.A.1.3.65 MFS multidrug transporter OS=Trich... 317 e-31
				O32182 14 TMSs 2.A.1.3.33 Uncharacterized MFS-type transport... 308 e-30
				P38358 15 TMSs 2.A.1.48.2 Vacuolar basic amino acid transpor... 293 e-28
				Q9ZGB6 14 TMSs 2.A.1.3.32 LanJ OS=Streptomyces cyanogenus GN... 272 e-25
				B6Q577 14 TMSs 2.A.1.3.68 Putative uncharacterized protein O... 263 e-24
				O69070 14 TMSs 2.A.1.3.29 Tetracycline efflux protein - Stre... 262 e-24
				Q09752 13 TMSs 2.A.1.48.3 Multidrug resistance protein fnx1 ... 226 e-19
				P50080 14 TMSs 2.A.1.3.53 Azole resistance protein 1 OS=Sacc... 222 e-19
				A3M347 15 TMSs 2.A.1.3.62 Putative MFS family drug transport... 220 e-19
Calca.g837	Calca454_contig_32.g837.t1	MTSEKTPKPGGRFGLGRLFSSKSDANASSSDDEKSHAQDNAGPSKWSYGILNDPQTVEVPGENLESKAELHGSVLLLAAHRNEPLGLRNVHARTSHSSIPAGFAVDIPMTPGGSRPLHPPPDPAPLEAQPPVDEVDDKKKTEDGTVILEPQPDDSANDPLNWPSWRRDTALLTLGFYCMIGGGMTPIIAAGFTDVAAEYDVKVEKVALTTGLYMMGLGLGSVIASPTAILYGKRPVYLASAVVLIGTSIWAAKSPTFNSLLAARVFQGVAISPVECLPSATIAEIFFLHERAFRIGIYTLLLLGGKNLVPLVSAAIIGPLGWRWTFWVVAIVVAGASVLLFLFVPETFWDRTPTRKPSKRPNFLRRLSSRHGVHLRKHSVAPTVPSNAQPQEDKPQSPG…	2.A.1.2.	P53389 11 TMSs 2.A.1.2.33 Protein HOL1 - Saccharomyces cerev... 266 e-24
				B6HN82 12 TMSs 2.A.1.2.86 Pc21g09220 protein OS=Penicillium ... 226 e-19
				Q9HDX4 12 TMSs 2.A.1.2.76 Uncharacterized transporter B1A11.... 192 e-15
				B7FAY6 12 TMSs 2.A.1.2.92 CefM protein OS=Acremonium chrysog... 171 e-13
				P38125 12 TMSs 2.A.1.2.40 Uncharacterized transporter YBR180... 169 e-12
				B6HIC2 12 TMSs 2.A.1.2.78 Pc21g01300 protein OS=Penicillium ... 168 e-12
				Q8NKG7 12 TMSs 2.A.1.2.77 Multidrug resistant protein OS=Acr... 168 e-12
				P53943 11 TMSs 2.A.1.2.36 Probable transporter AQR1 - Saccha... 157 e-11
				P38227 12 TMSs 2.A.1.2.43 Uncharacterized transporter YBR043... 157 e-11
				Q06451 12 TMSs 2.A.1.2.66 Polyamine transporter 3 OS=Sacchar... 153 e-10
Calca.g14321	Calca454_contig_865.g14321.t1	MTQTSPPAGLHWRAKPSFIIATAGIGLFTDLALYGIVVPVLPFLLHDRFDVPESEIQAHVSGLLTTYAGASVLFSIPAGWAASKLGSRQLFLAGLLFLSASTSIFAFVKTLPLLFIARIFQGLSTAVVWTAGLDMVQEAVEPGEVGQAIGTIFAVIAVGELLSPVLGGVIYQWAGMDAIFGVSAVFFAIDLAMRLLVLDKKKIAKYRGVSENETPVETAATTPPAVPDAQEDDPLLPGNGEDENKQTYKIPPDVSSVFQAFPVLYCFREPRLHMAMFISVVQSMFMGTLDATVPTESESLFAFSSLQVGLVFIALMTPFLVLGRTAGRAVDTLGTRKMAIWGYAFLTPCLLLLALPEKGIVTRQGNIALFCIILALNGTALAATSSISLVEAIDVTSKY…	2.A.1.2.	Q5JAK9 12 TMSs 2.A.1.2.39 TetA(41) OS=Serratia marcescens GN... 157 e-11
				P54219 12 TMSs 2.A.1.2.12 Chromaffin granule amine transport... 154 e-11
				Q56RY7 12 TMSs 2.A.1.2.38 TetA(39) OS=Acinetobacter sp. LUH5... 149 e-10
				Q01818 12 TMSs 2.A.1.2.11 Chromaffin granule amine transport... 146 e-10
				Q16572 12 TMSs 2.A.1.2.28 Vesicular acetylcholine transporte... 142 e-09
				P39886 13 TMSs 2.A.1.3.12 Tetracenomycin C resistance and ex... 142 e-09
				Q05940 11 TMSs 2.A.1.2.29 Synaptic vesicular amine transport... 134 e-08
				P34711 11 TMSs 2.A.1.2.13 Vesicular acetylcholine transporte... 129 e-08
				G9FS16 14 TMSs 2.A.1.3.46 Florfenicol exporter protein,FexB ... 119 e-07
				P31474 14 TMSs 2.A.1.3.51 Probable transport protein hsrA OS... 119 e-07
Calca.g7976	Calca454_contig_242.g7976.t1	MTQNASSALTGPGDTRDVPSTHPTNSTTPVASPRSDSSADPSQELQATNLETNIAQIDNSREKDGLHLEAQKATAGTVTKTQSAGQPYSIYTLRQKNFIVTMSCLGGLFSPLSSSSILPALPVLSHTYSTSISVINLSVTVFMIFQAISPSLTGDLADMAGRRPAYLFSFLFIVGANIGLALQSSLAAFYVLRCLQSVGSSGMYSLNSGIVADISTTAERGKYMGAAQSGIMLGPALSPVIGGILTEYLGWRAIFWFLVIVAGVYLSIFAVFIPETARKIVGNGSLPPTVWFNQSILNYLARRREAKSWTPEETATKRQEAQDLASNRHLRWPNPFKALRIIFEKDCACIMFTTGIVYASWYTVTTTLATSVRSIYDLDTVRAGLCYLPFGAGAALAVF…	2.A.1.2.	P40474 12 TMSs 2.A.1.2.31 Uncharacterized transporter YIL121... 599 e-69
				P53943 11 TMSs 2.A.1.2.36 Probable transporter AQR1 - Saccha... 571 e-65
				Q9HDX4 12 TMSs 2.A.1.2.76 Uncharacterized transporter B1A11.... 358 e-37
				P38125 12 TMSs 2.A.1.2.40 Uncharacterized transporter YBR180... 359 e-37
				B7FAY6 12 TMSs 2.A.1.2.92 CefM protein OS=Acremonium chrysog... 354 e-36
				B6HIC2 12 TMSs 2.A.1.2.78 Pc21g01300 protein OS=Penicillium ... 336 e-34
				Q8NKG7 12 TMSs 2.A.1.2.77 Multidrug resistant protein OS=Acr... 299 e-29
				B6HN82 12 TMSs 2.A.1.2.86 Pc21g09220 protein OS=Penicillium ... 292 e-28
				P38227 12 TMSs 2.A.1.2.43 Uncharacterized transporter YBR043... 272 e-25
				O94528 12 TMSs 2.A.1.2.35 Caffeine resistance protein 5 - Sc... 265 e-24
Calca.g5441	Calca454_contig_157.g5441.t1	MTNHTSAHNSVVKHAVFDSSQPNETIKTEQQNAAAVAREEGGEGGGEGGEYTSFSRNQLRKLRLILGVATITSPLTATIYLPLLPILRHQFHASAQAINLTLTLYIVFQAISPVIFGPFSDTFGRRPIFLLTLALYTVSNLGLALNKHNYAVLLVLRAFQSLGASAAYAISFGVVADICAHHERGRMLGPIGMALNLGACVGPIIGGAVAYTKGNHIWVFWSLTIIGGVLMFSIGLLLPETARSLVGNAGDVTRYKWWQLSWIGLLKRRRPGKGVAEEEGRVAMGQSDSVSGGKAAFVQGLYNLLACFRLIFYRDTFLVVWIHGSFYTVDYSFVAALPDIFKDIYHFNELQVGLAYLPRGVGIISGSYFTGKLMDYNYRTVAKQNGYTTLGKVKGDDLD…	2.A.1.2.	P53943 11 TMSs 2.A.1.2.36 Probable transporter AQR1 - Saccha... 434 e-46
				P40474 12 TMSs 2.A.1.2.31 Uncharacterized transporter YIL121... 431 e-46
				P38125 12 TMSs 2.A.1.2.40 Uncharacterized transporter YBR180... 415 e-44
				Q9HDX4 12 TMSs 2.A.1.2.76 Uncharacterized transporter B1A11.... 258 e-24
				B7FAY6 12 TMSs 2.A.1.2.92 CefM protein OS=Acremonium chrysog... 242 e-22
				B6H9Q3 12 TMSs 2.A.1.2.85 Pc16g11960 protein OS=Penicillium ... 243 e-22
				B6HN82 12 TMSs 2.A.1.2.86 Pc21g09220 protein OS=Penicillium ... 241 e-21
				P28246 12 TMSs 2.A.1.2.7 Bicyclomycin resistance protein (S... 237 e-21
				B6HIC2 12 TMSs 2.A.1.2.78 Pc21g01300 protein OS=Penicillium ... 238 e-21
				P32071 12 TMSs 2.A.1.2.2 Cycloheximide resistance protein -... 238 e-21
Calca.g8966	Calca454_contig_288.g8966.t1	MTLTKQARTPRNPDDFPALQLFLLAIVRLAEPIALTSIFPYAWALVKKFKIGNEQDASFHAGLLISSFSLAEALMGMYWGGLSDRIGRKPVLMLGCVGTMFSMVMVGFASNIWIALLGRAIGGLLNGNIGVIQTMVGELVKNPEHEPRAYAVMPFVWSVGTIIGPCIGGTFADPHESWPVAFPKGGVFERFPYLLPNLICAALLLVSILLGAFLLEETHPDKQTTEPFEPVAYVSEETPLMETSDAMKRPAVDLRAETYGTIRNIHEEFNDEWSETVTDEKTPPANKMWNKRVVGFIVALSIFTYHSMTYDHLMPIFFEDERASVKMLATVSGSLSPFNSSGGLGLSLRDVGMIMAVNGVIALFIQAVIFPLAAERVGVYKLFLIVTVLHPIVYAIVPL…	2.A.1.2.	Q3EAQ5 12 TMSs 2.A.1.2.96 Probable peptide/nitrate transport... 306 e-30
				Q8RWN2 12 TMSs 2.A.1.2.58 Protein ZINC INDUCED FACILITATOR 1... 288 e-28
				A2QTF4 9 TMSs 2.A.1.2.48 Putative uncharacterized protein A... 154 e-11
				B2YGG2 12 TMSs 2.A.1.2.41 Tetracycline resistance protein OS... 145 e-10
				Q5JAK9 12 TMSs 2.A.1.2.39 TetA(41) OS=Serratia marcescens GN... 137 e-09
				P02980 12 TMSs 2.A.1.2.68 Tetracycline resistance protein, c... 123 e-07
				Q8ZUX8 12 TMSs 2.A.1.2.49 Tetracycline resistance protein OS... 122 e-07
				P25744 12 TMSs 2.A.1.2.20 Hypothetical transport protein yce... 119 e-07
				P0A4K4 12 TMSs 2.A.1.2.34 Multi-drug resistance efflux pump ... 118 e-07
				Q56RY7 12 TMSs 2.A.1.2.38 TetA(39) OS=Acinetobacter sp. LUH5... 114 e-06
Calca.g13354	Calca454_contig_630.g13354.t1	MTLTHTQTSTQTVQPDVSSNNNSSRNGLDQLDVEKNARDATAAAAIPVRGFRLYAIVVGICFGAFMMSLDIFVIATAIPSITSDFKDTSQLAWYPAAYSFTTCAVTPLAGKLTTIFPLRWVYIAFFSVFMIGSIVCGFAQSSNAFIVGRAVAGVGASGVASGGLTIVLTVSSNKMKPLFMGICSSCFALGLILAPVLGGAFSEKATWRWCFWVNLPTGAVTLVVMLCFFRPPSIQRDETASQRIKRLDLIGCGIFIPAIFMLLLAMTWGGTKKNWNSATIIGLFVCSGVMLILFVFWEGYKGHDAMIPKSLIARRTVTACALFSLCHFGSLGIASYYLPEWFQAVQGSSPLQSGTKVLAAVLSQIVGTITAGILALKIKYYNPWLFIGPILMCTAAALY…	2.A.1.3.	B6Q577 14 TMSs 2.A.1.3.68 Putative uncharacterized protein O... 1176 e-155
				H2E274 14 TMSs 2.A.1.3.65 MFS multidrug transporter OS=Trich... 805 e-99
				P96712 14 TMSs 2.A.1.3.50 Multidrug resistance protein 3 OS=... 415 e-44
				E7M1Y1 14 TMSs 2.A.1.3.27 Vba5p OS=Saccharomyces cerevisiae ... 417 e-44
				O32182 14 TMSs 2.A.1.3.33 Uncharacterized MFS-type transport... 413 e-44
				P50080 14 TMSs 2.A.1.3.53 Azole resistance protein 1 OS=Sacc... 379 e-39
				Q9ZGB6 14 TMSs 2.A.1.3.32 LanJ OS=Streptomyces cyanogenus GN... 369 e-38
				O59726 14 TMSs 2.A.1.48.4 Membrane transporter - Schizosacch... 331 e-33
				O69070 14 TMSs 2.A.1.3.29 Tetracycline efflux protein - Stre... 325 e-32
				P33335 14 TMSs 2.A.1.3.54 Protein SGE1 OS=Saccharomyces cere... 317 e-31
Calca.g11585	Calca454_contig_461.g11585.t1	MTLMNSTHTSVEQPTMGNKRLAITSLSEGKEDEEDHLDGPSPSQNGDEKPQPKSLKFKLTVFFLALVTVVGSMDAVIVGSALAAIAQDLQSSSVESFWVGTSFLLSQTITIPLYGTTSEIFGRKWPILIALCIFLLGSILCATAQTIMWLIGARVVQGIGAGGMIQLVQVILSDISTMSERGLYMAVAAFAWSLGTNIGIPIGGAIGERTSWRWIFFINIPVCVVCIVGLLYAMQLQHDTSSFVKKLRMLDWMGLGVFTCASTLFLVGLTSGGVSHPWGSAAILAPLVLGAVLFFLFIFTQWRMSKQPMMPLRIFNDRSAIVGFVTSFLHGLVFWCVTYYMIVFFLGALQHSILHASLETMTCIAYSSPAGLVASMLVKRTQHFKYIIVVGWALLAAGM…	2.A.1.3.	H2E274 14 TMSs 2.A.1.3.65 MFS multidrug transporter OS=Trich... 457 e-49
				Q9ZGB6 14 TMSs 2.A.1.3.32 LanJ OS=Streptomyces cyanogenus GN... 447 e-48
				O59726 14 TMSs 2.A.1.48.4 Membrane transporter - Schizosacch... 420 e-44
				O32182 14 TMSs 2.A.1.3.33 Uncharacterized MFS-type transport... 413 e-44
				B6Q577 14 TMSs 2.A.1.3.68 Putative uncharacterized protein O... 410 e-43
				O69070 14 TMSs 2.A.1.3.29 Tetracycline efflux protein - Stre... 402 e-42
				Q09752 13 TMSs 2.A.1.48.3 Multidrug resistance protein fnx1 ... 401 e-42
				P96712 14 TMSs 2.A.1.3.50 Multidrug resistance protein 3 OS=... 394 e-41
				P38358 15 TMSs 2.A.1.48.2 Vacuolar basic amino acid transpor... 371 e-38
				E7M1Y1 14 TMSs 2.A.1.3.27 Vba5p OS=Saccharomyces cerevisiae ... 361 e-37
Calca.g9023	Calca454_contig_290.g9023.t1	MTLHQATASDFVDSDPPPTTMASQPVQDERREATEEETRNLRHVVDSIPFVVWIALVAGAAERFTFYAVTTPWQNYMQNDRHSIAVPGALGLGQATATNISNAFAFFSFLSPLPFAIVSDVWLGRYKTLCISFFLNLVGVVALFVTSLPGITQGSVKIFGLAFAMVVMGLGTGGIRATVSPFIGDQYEVLSPQVFVTKRGERVIADRTLTLQYIYNVFYWFTNIASLSMIASTYLEKDVGFWAAYLLPLCSFWVGIPLILFFQKSYVKLAPQGNVLPRAAKVMLYAARDRFQLDAAKPAFQREKYDRAVAWDDQFVSEIRKGLVACKVMACFVPFFLCMNQITNNLVSQAGQTRLGGIPNDTVQALSPVGCVLLGPIIQTMLYPALQRRKVAFGPIARM…	2.A.17.2	Q9P380 12 TMSs 2.A.17.2.1 Probable peptide transporter ptr2 891 e-111
				P32901 12 TMSs 2.A.17.2.2 PEPTIDE TRANSPORTER PTR2 (PEPTIDE ... 869 e-108
				U9UKY5 12 TMSs 2.A.17.2.3 Uncharacterized protein OS=Rhizoph... 831 e-103
				Q8N697 12 TMSs 2.A.17.3.11 Solute carrier family 15 member 4 ... 236 e-21
				H2DJV9 12 TMSs 2.A.17.4.6 Oligopeptide transporter PEPT1 OS=... 223 e-19
				P51574 11 TMSs 2.A.17.4.1 OLIGOPEPTIDE TRANSPORTER, SMALL IN... 207 e-17
				Q2F800 12 TMSs 2.A.17.4.5 Peptide transporter PEPT2 - Danio ... 206 e-17
				P46059 11 TMSs 2.A.17.4.9 Solute carrier family 15 member 1 ... 200 e-16
				Q8EKT7 14 TMSs 2.A.17.4.7 Proton/peptide symporter family pr... 185 e-15
				Q8IY34 12 TMSs 2.A.17.3.9 Solute carrier family 15 member 3 ... 184 e-14
Calca.g13755	Calca454_contig_677.g13755.t1	MTLDEKILSSPPSTNDAEAAKTSTPESPIWISGWRLIAIASGQALSLFIVQAESSITSTAITSITDSLGGFEKSPWVFTAYLLTYGAFPILLSKLSDILGRKQVVLGCLLIFVIFSGACGASQTLMQLIMFRWVKGLGSGGIVAICMGYGFELRPPEKWPAYSAFLSLTAAITVAISPVIGSAFVHAGAWRWCFLMNVPIGVTAIALLLLAMPNKLRLEPAARFTGPRIGRQRISSVMRLDFLGAFMFVGASILLTAALQQASQRISFAAPKVLVLLILAPLFLAAFLVWQWYIARASLKLAPVFSWSLIRNRVFMASVCNAWLSGMVMTCTIFQIPQRFMLVNNLSAIDAGVRLLPFAAVMTATAVIISIIISKSGVSVVYTLILGAFLEIAGVAGLS…	2.A.1.3.	H2E274 14 TMSs 2.A.1.3.65 MFS multidrug transporter OS=Trich... 308 e-30
				Q9ZGB6 14 TMSs 2.A.1.3.32 LanJ OS=Streptomyces cyanogenus GN... 306 e-30
				O69070 14 TMSs 2.A.1.3.29 Tetracycline efflux protein - Stre... 282 e-27
				P96712 14 TMSs 2.A.1.3.50 Multidrug resistance protein 3 OS=... 270 e-25
				O32182 14 TMSs 2.A.1.3.33 Uncharacterized MFS-type transport... 256 e-23
				E7M1Y1 14 TMSs 2.A.1.3.27 Vba5p OS=Saccharomyces cerevisiae ... 239 e-21
				B6Q577 14 TMSs 2.A.1.3.68 Putative uncharacterized protein O... 229 e-20
				Q09752 13 TMSs 2.A.1.48.3 Multidrug resistance protein fnx1 ... 222 e-19
				P76269 14 TMSs 2.A.1.3.17 Hypothetical transport protein yeb... 211 e-18
				P38358 15 TMSs 2.A.1.48.2 Vacuolar basic amino acid transpor... 208 e-17
Calca.g931	Calca454_contig_34.g931.t1	MTKKPSYFRLVVSHSLVTDEVLQHEYAGKGTVDEPYVVDFLKDDARNPMNLDPAAKWRIAVIMSLGTLSVAMSSAAISGAVPQITEDFNTTRLIAVLSVSLFVLGFAIGPMTWAPLSEIFGRQSIYIGTFAFCVLFGGASIASQNVQTLLVLRLLSGAIGASAIVNAAGVIADIFPPRDRGMAITVYCSAPFLGPTLGPICGGFLGEAAGWRWVEALGVIFCAVMWIVGTVFVPETYAPFLLSRRAAKLSKLTGKVYKSKLEIANGQKSASEIFKVAMIRPWVLLIFEPIVLMLAIYAAVVYGILYMQFAAFPIIFQGERHWSQGISGLSFLGVAVGQILALFVYIFFDRAYKRSAAKAGGRLPPEARLYPALFGGTLLPVGLFWFAWTISPSIHWIVP…	2.A.1.2.	Q8NKG7 12 TMSs 2.A.1.2.77 Multidrug resistant protein OS=Acr... 869 e-109
				B6HIC2 12 TMSs 2.A.1.2.78 Pc21g01300 protein OS=Penicillium ... 829 e-103
				B6HN82 12 TMSs 2.A.1.2.86 Pc21g09220 protein OS=Penicillium ... 717 e-87
				B6H9Q3 12 TMSs 2.A.1.2.85 Pc16g11960 protein OS=Penicillium ... 712 e-86
				Q07824 12 TMSs 2.A.1.2.16 CHROMOSOME XII READING FRAME ORF Y... 713 e-86
				P53283 11 TMSs 2.A.1.2.67 Polyamine transporter 2 OS=Sacchar... 693 e-82
				Q06451 12 TMSs 2.A.1.2.66 Polyamine transporter 3 OS=Sacchar... 691 e-82
				A0ST42 12 TMSs 2.A.1.2.79 MFS transporter OS=Cercospora nico... 658 e-78
				P32071 12 TMSs 2.A.1.2.2 Cycloheximide resistance protein -... 653 e-77
				Q12256 12 TMSs 2.A.1.2.64 Polyamine transporter 4 OS=Sacchar... 654 e-76
Calca.g10858	Calca454_contig_414.g10858.t1	MTILVGRPLEWAITTTAGSGFLLFGYDQGVMSGLLTGYAFTDTFPEIDTANGGNGSSSLQGTVYLGRRKCIMLGSVILSIGAALQASAYGIPQLIVGRIIAGLGNGMNTSTIPVWHSELMEAKNRGRGLAIELGINIFGVMMSYWVDYGMSYVDGDAQFRFPLALQILFALLTLAGTSVLPGSPRWLIAHDRHEEGRHILWAVKTDAKNIDINHESVNKDMNETQKAIHEERQAAQTGSFKAMPKNGEQRFFYRTMLGIGGQFIQQLSGINLITYYSPVIFQQSVGLSHNLSLLFAGFNGICFWLSSLIPIWTIDRLGRRKLMLFAASGQCICMAVLAGTVSDGGHVAGIVATVMLFLFNFFFGVGLLAIPWLLPAEYAPLAIQTRAAALATASNWIFT…	2.A.1.1.	P39932 12 TMSs 2.A.1.1.38 Sugar transporter STL1 - Saccharom... 668 e-80
				Q5A8J5 12 TMSs 2.A.1.1.73 Putative uncharacterized protein S... 647 e-77
				A2R3H2 12 TMSs 2.A.1.1.119 Putative uncharacterized protein A... 456 e-50
				Q64L87 12 TMSs 2.A.1.1.40 Xylhp (Fragment) - Debaryomyces ha... 444 e-48
				P49374 12 TMSs 2.A.1.1.39 High-affinity glucose transporter ... 427 e-46
				P11636 12 TMSs 2.A.1.1.7 Quinate permease (Quinate transpor... 387 e-41
				G4N740 12 TMSs 2.A.1.1.117 Glucose transporter rco-3 OS=Magna... 361 e-37
				P23586 12 TMSs 2.A.1.1.60 Sugar transport protein 1 - Arabid... 341 e-35
				Q8VZR6 12 TMSs 2.A.1.1.66 Probable inositol transporter 1 - ... 335 e-34
				P32465 12 TMSs 2.A.1.1.108 Low-affinity glucose transporter H... 334 e-34
Calca.g1322	Calca454_contig_45.g1322.t1	MTEATAGNGASFTAVTTGTRPSSSRSSTVHMAKNDKKPVAWKDLPRKKQLVIITLSRMSEPLVQTSLQSYMFYQLKWFDPSLSDATIATQAGVLNASFMAAQFLTALLWGRVADSRRAGRKTVLLIGLLGTSLSCLGFGFSTSFWQALLFRTLGGATNGNVGVMRTMISEIIREKRFQPRAFLLLPFCFNVGVIIGPILGGILSDPAGSYPSLFGGVDFLVKFPYATPNILSSLFLVFAATAVWLGLEETLESLREGPPDLGTRLGHRLASLVRRRFRGDAGGYASLPTTDDLELMSEAAPPKPPVKRYTQRLAFRRIFTRNVAVTFLAHFFFTFHVGTFNSLWFVFLSTPVWDPKTSEHETHLPFRFTGGLGLHPRSVGMAMAILGVAGIGMQLFLYP…	2.A.1.2.	Q8RWN2 12 TMSs 2.A.1.2.58 Protein ZINC INDUCED FACILITATOR 1... 276 e-26
				Q3EAQ5 12 TMSs 2.A.1.2.96 Probable peptide/nitrate transport... 265 e-25
				A2QTF4 9 TMSs 2.A.1.2.48 Putative uncharacterized protein A... 138 e-09
				P02980 12 TMSs 2.A.1.2.68 Tetracycline resistance protein, c... 120 e-07
				B2YGG2 12 TMSs 2.A.1.2.41 Tetracycline resistance protein OS... 116 e-06
				Q07282 12 TMSs 2.A.1.2.75 Tetracycline resistance protein, c... 108 e-05
				Q9D2V8 14 TMSs 2.A.1.2.73 Major facilitator superfamily doma... 106 e-05
				Q8ZUX8 12 TMSs 2.A.1.2.49 Tetracycline resistance protein OS... 99 0.0002
				Q5JAK9 12 TMSs 2.A.1.2.39 TetA(41) OS=Serratia marcescens GN... 99 0.0002
				D8UG81 12 TMSs 2.A.1.82.5 Putative uncharacterized protein (... 99 0.0002
Calca.g14999	Calca454_contig_1209.g14999.t1	MTDIKHPPPKGIDTSSANVTDRGSMASPTEPSSGVLENDGAAAQGEKTTPLDQVDLMATRPNGGWKAWLQVASGFVLFFNTYGLINTFGIYQNYYTVHFHFDPSRASLIGGIQTFFLFFTNGLAGPLYDAGYTRFLVTTGAVLIVFGTMMQSLCTEYWQFILAQSLCIGPGGGLVAFLAPAILSTYFTSLYPLTVGIAASGTGIGGIILPIVFRELQPRIGFPWTVRVIGFILLATLLLPVLFLRPRMIPGASRKAIDKTAFTDWPYVVFLIGNFIYLLGGFTPFFYIQVYAVQNNIADANLSFYIIAIMNATSAVARVLPNFLSPYTGPFNMLIITSILTFVFAFAFEGAQSVASLIVVSAFYGGASGLFFALQPVVVIGLSPNPKLIGTRGGMAFTF…	2.A.1.13	Q08777 12 TMSs 2.A.1.13.4 S.cerevisiae chromosome XV reading... 313 e-31
				Q08268 12 TMSs 2.A.1.13.19 Probable transporter MCH4 OS=Sacch... 288 e-28
				Q7RTY0 12 TMSs 2.A.1.13.17 Monocarboxylate transporter 13 OS=... 179 e-14
				O15427 12 TMSs 2.A.1.13.6 Monocarboxylate transporter 4 OS=H... 159 e-12
				Q8NCK7 11 TMSs 2.A.1.13.13 Monocarboxylate transporter 11 OS=... 139 e-09
				O15403 12 TMSs 2.A.1.13.15 Monocarboxylate transporter 7 OS=H... 138 e-09
				Q91Y77 12 TMSs 2.A.1.13.2 TAT1 protein - Rattus norvegicus (... 131 e-08
				Q8TF71 12 TMSs 2.A.1.13.8 Monocarboxylate transporter 10 OS=... 126 e-08
				O95907 12 TMSs 2.A.1.13.9 Monocarboxylate transporter 3 OS=H... 125 e-07
				O60669 12 TMSs 2.A.1.13.5 Monocarboxylate transporter 2 - Ho... 119 e-07
Calca.g11166	Calca454_contig_430.g11166.t1	MTASVDVTDWGSHPRNPVTWPRQKKWSTMATACCVTFLIGLNATSITTASEAISSEFNLKDGIVEYNFFSVTAWNAAAALVPLITLPLMDTYGVRYGYLTSYILFTIFLIPQALAKNFTTLVVCRVFSGAFGGTLQNAADGIAANLFLHHHERVLPLTGYVFTLLFGVTMGPVLGAVFEPLNWRWIFWIQLIVCGVFMPVVVLCMRETRGSVLYDRHMADDSESMTMDTKMAMKTLSSTISRSAVLLTTEPTVTFFTLWSSFAFGLIFISTQSIPLVFGSTFGWATYSGGLVQTSIGIGEIIGLGACLVQNRIYINSASRNAEHPGSPAPEAILHFSIPSTAIALAGGLFMYGWSIYQSHWIVTAIGLALTGYAGMVIINAASIYVTDSYSAFAASAIA…	2.A.1.2.	B7FAY6 12 TMSs 2.A.1.2.92 CefM protein OS=Acremonium chrysog... 414 e-43
				B6HN82 12 TMSs 2.A.1.2.86 Pc21g09220 protein OS=Penicillium ... 404 e-41
				B6HIC2 12 TMSs 2.A.1.2.78 Pc21g01300 protein OS=Penicillium ... 395 e-40
				Q9HDX4 12 TMSs 2.A.1.2.76 Uncharacterized transporter B1A11.... 371 e-37
				Q8NKG7 12 TMSs 2.A.1.2.77 Multidrug resistant protein OS=Acr... 371 e-37
				C5E4Z7 12 TMSs 2.A.1.2.45 ZYRO0E10054p OS=Zygosaccharomyces ... 366 e-36
				Q70WR7 12 TMSs 2.A.1.2.23 Fructose facilitator - Zygosacchar... 342 e-33
				C5DX43 12 TMSs 2.A.1.2.46 ZYRO0F02090p OS=Zygosaccharomyces ... 330 e-32
				Q07824 12 TMSs 2.A.1.2.16 CHROMOSOME XII READING FRAME ORF Y... 313 e-30
				O94528 12 TMSs 2.A.1.2.35 Caffeine resistance protein 5 - Sc... 291 e-27
Calca.g13719	Calca454_contig_672.g13719.t1	MTALYSILRRIVRNDAIRNDPQEIYNWRVFGLAAAVSTHILPPQPMPRLTATPKACFGGTLFGVDTGIIGGVLVMDDFQREYGLKGGDDIKAANLSGNLVVTMQAGAFVGALIATPLADIRGRKPAIQVFAILAFIGGLLQALSYGHLACFFVGRQVTTRANTGASSMLAPTYVSENAPRAIRGLLTGLFQQLLVIGGMTAYFINYGAALHLKVYSSTHVLLGRASWMIPLAMQSLPPVLLFISILFCPESPRWLASKDRWDETTAVLSTVRHLPPDHAYIKQEISDLRAQLEQERRSVHGSGFWALQKECWTIPSNRKRALLSIGIMLCSQLTGTSAINYYAPKIFASLGLASTSNGLFATGMYGIAKVVTCAIFIAFLADTLGRRWSFVWTGFGLAV…	2.A.1.1.	A2R3H2 12 TMSs 2.A.1.1.119 Putative uncharacterized protein A... 856 e-107
				P11636 12 TMSs 2.A.1.1.7 Quinate permease (Quinate transpor... 721 e-87
				Q64L87 12 TMSs 2.A.1.1.40 Xylhp (Fragment) - Debaryomyces ha... 582 e-67
				Q8J0U9 12 TMSs 2.A.1.1.58 Monosaccharide transporter - Asper... 532 e-59
				Q400D8 12 TMSs 2.A.1.1.36 Putative low affinity glucose tran... 525 e-59
				P32465 12 TMSs 2.A.1.1.108 Low-affinity glucose transporter H... 525 e-59
				Q8J0V1 12 TMSs 2.A.1.1.57 Monosaccharide transporter - Asper... 505 e-56
				Q2MEV7 12 TMSs 2.A.1.1.51 Glucose/xylose symporter 1 - Candi... 491 e-54
				P49374 12 TMSs 2.A.1.1.39 High-affinity glucose transporter ... 483 e-53
				P0AEP1 12 TMSs 2.A.1.1.1 Galactose-proton symporter - Esche... 467 e-51
Calca.g2419	Calca454_contig_74.g2419.t1	MTALAQDATVFVVSEPESPQDQAVLDRLRRQGVEISPNGFLRWSKNCVQHPRNWPVYYKAYNASLVVFLDFFISALGTVGAACRSDVQHQYGVSSTVVSVAFSTMYFCGQAVGGVIFPPYSESFGRKNLYLFSTALLAGFNIIIPTVPSLSAIFVGRFITGFASSIPCIVAAGAIEDMFDQRTRLWLVTLWLIIANLSLAVGPIFAAYVASSAAGWRWIFYISTIVSAASFLLLLFSRESRATQLLSKALRGSGRQDLRIENPDHVPDLSYFVRVILFRPLILLFTEPIVFITSVISGTAFALVYLFTEVMPIIYTSYQFSSSAASLAFIPIGIGFTLSLFTRIHDHRRAKRYAQLGRGHLSPEDKLVGFAIASPCFAIGLWWFAWTIPPAVKPHWIVS…	2.A.1.2.	B6HN82 12 TMSs 2.A.1.2.86 Pc21g09220 protein OS=Penicillium ... 393 e-41
				Q8NKG7 12 TMSs 2.A.1.2.77 Multidrug resistant protein OS=Acr... 380 e-39
				Q07824 12 TMSs 2.A.1.2.16 CHROMOSOME XII READING FRAME ORF Y... 380 e-39
				B6HIC2 12 TMSs 2.A.1.2.78 Pc21g01300 protein OS=Penicillium ... 364 e-37
				B7FAY6 12 TMSs 2.A.1.2.92 CefM protein OS=Acremonium chrysog... 338 e-34
				Q9HDX4 12 TMSs 2.A.1.2.76 Uncharacterized transporter B1A11.... 336 e-34
				P53283 11 TMSs 2.A.1.2.67 Polyamine transporter 2 OS=Sacchar... 310 e-30
				Q06451 12 TMSs 2.A.1.2.66 Polyamine transporter 3 OS=Sacchar... 308 e-30
				P38124 12 TMSs 2.A.1.2.17 Fluconazole resistance protein 1 -... 297 e-29
				Q12256 12 TMSs 2.A.1.2.64 Polyamine transporter 4 OS=Sacchar... 293 e-28
Calca.g9995	Calca454_contig_364.g9995.t1	MTAHDFEKVSDATSADATPTSSRDGTHVATVTDKQDAERSTDSDPSASEKGAIAIEEQPRISSNVHDTEDVDAVERGELGIERQASRGTNASRKSRQSVLSRLSRTNSKPKQSIPPTVLPVSDLDNGVVGWDGQDDPEMPLNFKPSRKWLIVMLLSTITFMTPFASSILAPAITSIGDYYHEANLTKDSMPVSIFLLGYAVGPLFLSPLSEIYGRNIVLLGANAFFCAWLIGCALAPSLDSLIFFRFMCGVGGSASQTIGGAIIADLFVVAERGRAMSIWMLGPMFGPSLAPVIGGYVSETIGWKWLNWLSFIPTAIAVILMGILSRETNAQVLVKKKTERLRKELERPELRSCYVDPAEALTTKRIILNGLTRPFKMLFRSAIIFSVSLYIAFAYGCL…	2.A.1.2.	B7FAY6 12 TMSs 2.A.1.2.92 CefM protein OS=Acremonium chrysog... 908 e-115
				B6HN82 12 TMSs 2.A.1.2.86 Pc21g09220 protein OS=Penicillium ... 907 e-114
				Q8NKG7 12 TMSs 2.A.1.2.77 Multidrug resistant protein OS=Acr... 670 e-79
				Q07824 12 TMSs 2.A.1.2.16 CHROMOSOME XII READING FRAME ORF Y... 636 e-74
				P38124 12 TMSs 2.A.1.2.17 Fluconazole resistance protein 1 -... 630 e-73
				B6HIC2 12 TMSs 2.A.1.2.78 Pc21g01300 protein OS=Penicillium ... 611 e-71
				O94528 12 TMSs 2.A.1.2.35 Caffeine resistance protein 5 - Sc... 607 e-70
				Q9HDX4 12 TMSs 2.A.1.2.76 Uncharacterized transporter B1A11.... 586 e-68
				B6H9Q3 12 TMSs 2.A.1.2.85 Pc16g11960 protein OS=Penicillium ... 582 e-66
				P38776 12 TMSs 2.A.1.2.63 Probable drug/proton antiporter YH... 558 e-63
Calca.g12121	Calca454_contig_498.g12121.t1	MSYFDRRSPGGRSVAGELSPSFAQTGAELNLSDSDVIDDDSEDYGVDDDDLRSEVGGSEAYEMVGRQNASRDRSIGRNPRRIQDGGGGEPVVMWDGDNAGGGGRRASVSSTVASFQLYTPDEEQTVRRKFDRKLVLFVALLYMLSFLDRSNIGNARIAGMDEDLQTDPPRDDWYEWALTAFYISYIAFEWMSLLWKVIPAHIFVSMVVLTWGLTASLQAVATSYPMLIALRVLLGIGEAGFTGIPFYMSFFYKRKELAFRTAIFISAAPLATSFAATLAWVITKLAQLSPIAPWRLLFLIEGFPSVIVSVIAWHAIPDSPQTASYLTKREKKVARLRLRNEKPVNASSSSKPSSGLKIRDVLVVLRDPVAWITSAMFFLTNMAYSSLPVFLPKILTEMG…	2.A.1.14	P70786 12 TMSs 2.A.1.14.3 Putative tartrate transporter - Ag... 374 e-39
				P53322 12 TMSs 2.A.1.14.11 High-affinity nicotinic acid trans... 366 e-37
				Q9RPV1 12 TMSs 2.A.1.14.9 HPAX - Salmonella dublin. 359 e-37
				Q9RPP3 12 TMSs 2.A.1.14.8 PHTHALATE TRANSPORTER - Burkholder... 313 e-31
				P40445 12 TMSs 2.A.1.14.38 Uncharacterized transporter YIL166... 288 e-27
				Q05181 11 TMSs 2.A.1.14.5 Phthalate transporter - Pseudomona... 274 e-26
				P76470 12 TMSs 2.A.1.14.35 Inner membrane transport protein R... 272 e-25
				P15365 12 TMSs 2.A.1.14.4 Allantoate permease - Saccharomyce... 259 e-23
				O43000 12 TMSs 2.A.1.14.17 Pantothenate transporter liz1 - Sc... 234 e-20
				Q07904 12 TMSs 2.A.1.14.36 Thiamine pathway transporter THI73... 192 e-15
Calca.g9771	Calca454_contig_344.g9771.t1	MSVKTAPVSGGPPPTESSPLLVGSLDAENGQSSTENNDEPPSGNPEMAKKLHLLIPAMGIGLYLVAVDQLLIVAAYAKIGSELNALNNMSWIATSYFVTLTSFQPLYGKLSDIFGRKECLLFAYAIFGLGCLGCGLAKDMVQLCLSRAVAGIGGGGMTSVVSILMSDIVPLRERGVWQGYINLIFACGTSTGAPLGGLLAESIGWRWSFLAQAPLCAVAWIAVYFVLDMPRKSEETRWLVKVRQIDFLGALTLILAVIALLTGLDAGPNHGWGHIQTIVSLSMAPALFAVFVWIEIKVASHPFAPGHIIFAPGLVACFLANFFGIAGNMASLFFLPLYFQVVEEKSPAVSGALLVPGLVAAVVVSLGSGWIIKKTGKYYWITVYSYALMLVGNIGLPLA…	2.A.1.48	O59726 14 TMSs 2.A.1.48.4 Membrane transporter - Schizosacch... 731 e-88
				Q09752 13 TMSs 2.A.1.48.3 Multidrug resistance protein fnx1 ... 660 e-78
				P38358 15 TMSs 2.A.1.48.2 Vacuolar basic amino acid transpor... 475 e-52
				O69070 14 TMSs 2.A.1.3.29 Tetracycline efflux protein - Stre... 407 e-43
				Q04301 14 TMSs 2.A.1.48.1 Hypothetical transport protein YMR... 406 e-43
				H2E274 14 TMSs 2.A.1.3.65 MFS multidrug transporter OS=Trich... 369 e-38
				Q9ZGB6 14 TMSs 2.A.1.3.32 LanJ OS=Streptomyces cyanogenus GN... 335 e-34
				O32182 14 TMSs 2.A.1.3.33 Uncharacterized MFS-type transport... 333 e-33
				B6Q577 14 TMSs 2.A.1.3.68 Putative uncharacterized protein O... 331 e-33
				P96712 14 TMSs 2.A.1.3.50 Multidrug resistance protein 3 OS=... 320 e-32
Calca.g6890	Calca454_contig_200.g6890.t1	MSTTNSTRVSMDNHNINNLSNKGQQHDTEIGNTSDLERGSNPPSEEEGREAAYADGFKLFAIMCSVSMASFLVLLDTSIVATALPKITSEFHSLPDIGWYGAAFQLTSAALQPLVGQIYTQFRVKWVFLTFFGIFELGSLICGIAQSSTMLIIGRAIAGIGLAGVFAGGLTIIGTTIRPAKKDFYMGILFGISQLGMVIGPLIGGVFTEKVSWRWCFYINLPFGAIVVAGSAFVHIRDAGKMLPPRQAVANLHKTLDLIGFVLLSCAAVMLLIALQWGGNTYAWGSATIIGLLCGAGATFIVFGVWTWYKGEKALIPTSIMKSRIIIAACFLSTFLMGASFVISYWMPVYFQTVKGRSPIDSGVGLLPNVLPGVVVGIVVGFLIGKFGYYLPFAVTGGV…	2.A.1.3.	H2E274 14 TMSs 2.A.1.3.65 MFS multidrug transporter OS=Trich... 794 e-97
				B6Q577 14 TMSs 2.A.1.3.68 Putative uncharacterized protein O... 759 e-92
				Q9ZGB6 14 TMSs 2.A.1.3.32 LanJ OS=Streptomyces cyanogenus GN... 440 e-47
				P96712 14 TMSs 2.A.1.3.50 Multidrug resistance protein 3 OS=... 339 e-34
				P50080 14 TMSs 2.A.1.3.53 Azole resistance protein 1 OS=Sacc... 326 e-32
				O32182 14 TMSs 2.A.1.3.33 Uncharacterized MFS-type transport... 315 e-31
				O69070 14 TMSs 2.A.1.3.29 Tetracycline efflux protein - Stre... 289 e-27
				O59726 14 TMSs 2.A.1.48.4 Membrane transporter - Schizosacch... 286 e-27
				E7M1Y1 14 TMSs 2.A.1.3.27 Vba5p OS=Saccharomyces cerevisiae ... 284 e-27
				P33335 14 TMSs 2.A.1.3.54 Protein SGE1 OS=Saccharomyces cere... 256 e-23
Calca.g10019	Calca454_contig_364.g10019.t1	MSTRQDTVNDGAGTIPSKDIDCSTSDSSESVHSNCDPNDQFTENPSTSLENNEKYPVSSSKEYPVEDTAPCEPDVESPSNTGPAFEAEAEDNYKPKTLKFWLIMLSVFISMFLVALDRTILSTAIPRITDDFGSLGDIGWYGSSYMLTTAAFQLLFGRIYRFYDLRWTLLCCITIFEAGSAICGAAPSSPIFIFGRAIAGVGAAGITTGGMMTIIPMVPLHKRPMFQSMFGAVFGIASVVGPLLGGAFTEKVTWRWCFYLNLPVGAVAMILLFFFLNPPQTPRQEASIKEHFTRLDPLGTLCFIPSIVCLLLALQWGGSTYEWSNWRIIILFILFGVAGIAFAVVQVKMPESATLPVRVIKQRTILAGTWYMLFLAGSMMLCIFYVTLWFQTAHGANPV…	2.A.1.3.	H2E274 14 TMSs 2.A.1.3.65 MFS multidrug transporter OS=Trich... 1133 e-147
				B6Q577 14 TMSs 2.A.1.3.68 Putative uncharacterized protein O... 705 e-84
				P96712 14 TMSs 2.A.1.3.50 Multidrug resistance protein 3 OS=... 473 e-51
				O32182 14 TMSs 2.A.1.3.33 Uncharacterized MFS-type transport... 472 e-51
				P50080 14 TMSs 2.A.1.3.53 Azole resistance protein 1 OS=Sacc... 432 e-46
				E7M1Y1 14 TMSs 2.A.1.3.27 Vba5p OS=Saccharomyces cerevisiae ... 427 e-45
				Q9ZGB6 14 TMSs 2.A.1.3.32 LanJ OS=Streptomyces cyanogenus GN... 424 e-45
				O59726 14 TMSs 2.A.1.48.4 Membrane transporter - Schizosacch... 395 e-41
				P33335 14 TMSs 2.A.1.3.54 Protein SGE1 OS=Saccharomyces cere... 320 e-31
				Q09752 13 TMSs 2.A.1.48.3 Multidrug resistance protein fnx1 ... 318 e-31
Calca.g12340	Calca454_contig_520.g12340.t1	MSTMETAVIEAPIAAVSMLTANATPETHSERATINESASIAPQTEDLNLSKTKTAIFISSVTVVTGIGSVIAGLVTVAIPAIARDINLQQDMLLWPASIFSLTCGCTLLLGGAMADLFGSRTIYLLGCFLQAGLTLACGLSKTGTQLIVFRAFAGVAQALCLPSAVSLVTTAFVSGKRRNVAFASMGSGQPLGFSIGLTLGGVFADTIGWRWGFYISAIMNMAVFLMGLKWLPGNAKQEPVTWERFLAQVDWVGALLASSALAMISYVFAAITASTKKITSPASIACIVVSVALITAFITWVGRQERLGRPAIIPNSLWKNRVFTTICLDVFLVGGAFNAQEAITSFFFQYVQKLSTIDSSLRFLPAPGGGIIATIVTGLLVHRVHANVLTMTGLVIAC…	2.A.1.3.	P13090 13 TMSs 2.A.1.3.1 Aminotriazole resistance protein -... 287 e-27
				P42670 14 TMSs 2.A.1.3.11 Puromycin resistance protein pur8 ... 279 e-26
				Q00538 14 TMSs 2.A.1.3.10 Methylenomycin A resistance protei... 276 e-26
				Q08902 14 TMSs 2.A.1.3.52 Drug resistance protein YOR378W OS... 268 e-25
				Q9L1B4 14 TMSs 2.A.1.3.19 Putative transmembrane-transport p... 265 e-25
				Q03263 13 TMSs 2.A.1.3.69 Uncharacterized transporter YMR279... 257 e-23
				P46104 14 TMSs 2.A.1.3.9 Lincomycin resistance protein - St... 246 e-22
				P96712 14 TMSs 2.A.1.3.50 Multidrug resistance protein 3 OS=... 244 e-22
				O32182 14 TMSs 2.A.1.3.33 Uncharacterized MFS-type transport... 242 e-22
				Q04733 14 TMSs 2.A.1.3.8 Cephamycin export protein cmcT - N... 240 e-21
Calca.g8834	Calca454_contig_284.g8834.t1	MSTETVVADEKQQPNADPTVASQPHLANFITGWRLTILLISISIAIFLPNLEVTVVGTALVAIANSLNGFNQTGWVVVAIIFRALQGLGGAGCFSISMVIFFELIPKEKYPKYGSIISADIALASLIGPVIGGAIADGTSWRWVFLLNLPIGAAAFIALAIFLPNEFPFHGMEKRPSNSHKSIKRIDFVGAFLLVGANLFLVTALLEASTDYSWSSALTIAFLCVSGVLWVSFVFWEWLISKDTWPFEPVFPFRFLLNRYWMGMLLQAFFLGVPFTMLVIYLPQRFQTVNTTSALGAGLRILPYSMLAPIGSLISNLIFMRRPMPLPLLCAGAVLQVIGLTLLRGEPVGDHIPARLYGYEALAGVGVGITFGTLVTITPTSVDQRDLATATGAMIQFRQ…	2.A.1.3.	H2E274 14 TMSs 2.A.1.3.65 MFS multidrug transporter OS=Trich... 341 e-35
				P96712 14 TMSs 2.A.1.3.50 Multidrug resistance protein 3 OS=... 311 e-31
				B6Q577 14 TMSs 2.A.1.3.68 Putative uncharacterized protein O... 249 e-23
				P38358 15 TMSs 2.A.1.48.2 Vacuolar basic amino acid transpor... 247 e-22
				O32182 14 TMSs 2.A.1.3.33 Uncharacterized MFS-type transport... 240 e-21
				E7M1Y1 14 TMSs 2.A.1.3.27 Vba5p OS=Saccharomyces cerevisiae ... 222 e-19
				Q9ZGB6 14 TMSs 2.A.1.3.32 LanJ OS=Streptomyces cyanogenus GN... 205 e-17
				Q09752 13 TMSs 2.A.1.48.3 Multidrug resistance protein fnx1 ... 204 e-17
				O59726 14 TMSs 2.A.1.48.4 Membrane transporter - Schizosacch... 190 e-15
				P39886 13 TMSs 2.A.1.3.12 Tetracenomycin C resistance and ex... 187 e-15
Calca.g13155	Calca454_contig_602.g13155.t1	MSTETTDASNGSHTADEKAPTSPPPKPANPMGDVPNGGLTAWLHVLGAFMLYFNTWGILNTFGVFQTFYESGTLFEQSSSNISWIGSVQAFLVLIVGFLSGPVYDAGHLRALLLVGSFLIVFGNMMLSLVTTYWQAVLAQGVCIGLGSGLIYVPAVAILPTYFSTRLGLAVGLAAAGSSIGGIVYPVVFYKLIAEIGFGWSVRVLGFIALATLSVPNFIMKMRVKPSKARALFDTSALTDWPFLIFTLATLIGFMGLYTMFFYLSYYAEANHITSTDMAFYLVPILNAASIFGRTIPNAISDTTGTFNLIGPGAFIVGVVIFGMLGAKSVASVVILAILFGFFSGVFIALPPVCIVRLTEDRARIGTRMGMAFGIIGLGVFVGGPGGGGLLASGDGNNW…	2.A.1.13	Q08777 12 TMSs 2.A.1.13.4 S.cerevisiae chromosome XV reading... 378 e-40
				Q08268 12 TMSs 2.A.1.13.19 Probable transporter MCH4 OS=Sacch... 360 e-37
				Q7RTY0 12 TMSs 2.A.1.13.17 Monocarboxylate transporter 13 OS=... 206 e-18
				P36032 12 TMSs 2.A.1.13.18 Probable transporter MCH2 OS=Sacch... 170 e-13
				Q6ZSM3 12 TMSs 2.A.1.13.14 Monocarboxylate transporter 12 OS=... 166 e-12
				O15403 12 TMSs 2.A.1.13.15 Monocarboxylate transporter 7 OS=H... 157 e-11
				O15427 12 TMSs 2.A.1.13.6 Monocarboxylate transporter 4 OS=H... 154 e-11
				O15374 12 TMSs 2.A.1.13.7 Monocarboxylate transporter 5 147 e-10
				Q7RTX9 12 TMSs 2.A.1.13.12 Monocarboxylate transporter 14 OS=... 140 e-09
				P53985 12 TMSs 2.A.1.13.1 Monocarboxylate transporter 1 (MCT... 139 e-09
Calca.g4780	Calca454_contig_129.g4780.t1	MSTAVLVELNTRQPSFSRRETNRDSAQAGTCSDFPYTPDERAAITTGTFRAGSQNNSRTRIPSAHARSQDDIHDQSSRLPFRRLISAYLCLSIIYFTSSLDINSVALALPTIARDLGAGSSITWAGTAYLIGQTTFQPIYGRLSDIFGRKPLLMISVGFLVFGDILCASARSPTWLYVCRALSGIGGGGISSIISIIVSDLVSLKNRGKYQGILNASIGIGSALEMDLLRPSNAGIRFRSGCLSFLTASARYWELESEAETNRLAGTSNINDSNDLRPGGSLWPWQSPQVVTTMIVGGAAVVIFVVVEKRFARIPLIPPKLFTNKATAILLIQSALYNMIWQVDTYFMPAYFQNVCAFSALKTSALMLPLLLFSSISGILSGPAMTVLGSYGYIYHPGI…	2.A.1.48	Q09752 13 TMSs 2.A.1.48.3 Multidrug resistance protein fnx1 ... 254 e-23
				O59726 14 TMSs 2.A.1.48.4 Membrane transporter - Schizosacch... 231 e-20
				Q9ZGB6 14 TMSs 2.A.1.3.32 LanJ OS=Streptomyces cyanogenus GN... 224 e-19
				O69070 14 TMSs 2.A.1.3.29 Tetracycline efflux protein - Stre... 211 e-18
				O32182 14 TMSs 2.A.1.3.33 Uncharacterized MFS-type transport... 205 e-17
				P96712 14 TMSs 2.A.1.3.50 Multidrug resistance protein 3 OS=... 203 e-17
				Q04301 14 TMSs 2.A.1.48.1 Hypothetical transport protein YMR... 201 e-17
				H2E274 14 TMSs 2.A.1.3.65 MFS multidrug transporter OS=Trich... 184 e-14
				P38358 15 TMSs 2.A.1.48.2 Vacuolar basic amino acid transpor... 173 e-13
				B6Q577 14 TMSs 2.A.1.3.68 Putative uncharacterized protein O... 173 e-13
Calca.g5470	Calca454_contig_157.g5470.t1	MSSYTDIANKAEADLNTYQAKTGNARPQGLDDAGINSMAEKKFESAEVSQGDELSTNRGYNKRIPPSEGGVLDDRGRQTTGQNYEGRGGPMDKIEHTGDNDNDVVPARVPKVDGLGGVNDIATKGQDASTNNVGHNPPGPGGSAYKGQDYYQPESVPDSISAEGWVAPSSVTEASKETEGVEFVSNDLARWHCEPDTPHISHDAVSNPRKALAPAPAAPTVPAHEHPVCFLLGPVAHARIAFVLLGRLLCAHHRYDATPLDKGRRRLLALWYGTRLINNVLYVIILSAAQDLVGSLPKGIVLLADVLPSFFTKLIAPYFIHRVPYPIRILVFIALSTTGMLMVALTPPSQSVSVKLAGVVLASLSSGGGELSFLGLSHYYGQMSLAGWGSGTGAAGLVG…	2.A.57.5	Q59LX9 11 TMSs 2.A.57.5.3 Protein BTN1 OS=Candida albicans (... 679 e-81
				P47040 11 TMSs 2.A.57.5.2 Protein BTN1 OS=Saccharomyces cere... 569 e-65
				Q61124 9 TMSs 2.A.57.5.1 Battenin OS=Mus musculus GN=Cln3 P... 357 e-36
				K4E1F0 11 TMSs 2.A.57.5.6 Uncharacterized protein OS=Trypano... 159 e-11
				J9IQ70 9 TMSs 2.A.57.5.5 Cln3 family protein OS=Oxytricha t... 109 e-05
				S0EU10 2 TMSs 9.B.117.2.3 Uncharacterized protein OS=Chthono... 67 1.2911
				O34929 12 TMSs 2.A.1.26.2 Uncharacterized MFS-type transport... 67 1.8569
				Q9RXM0 12 TMSs 2.A.1.63.3 Putative uncharacterized protein O... 66 2.4773
				Q9LHN7 14 TMSs 2.A.3.12.4 Probable polyamine transporter At3... 66 2.5920
				O14546 12 TMSs 2.A.1.19.2 Solute carrier family 22 member 4 ... 66 2.6777
Calca.g4466	Calca454_contig_123.g4466.t1	MSSVQTIELVSSTDAAAHPSEPPKTQRTIEPIEASRAPRSSRNGSGEHVGRPAASMVEQEPESARVFRAIEPVITTPVSETNRFLIISLLIVANVIQFISNFVTMNGGLTLSKALGRDVGPGQANWMAASYSMTQGAFVLITGRLGAVYGHQKLAQIGLFIFAFFSFISGFCRSFETFIAFRALTGVGAGVFMPNAVTVLALMVPPGKARNVLLGLFAASPPIGGLVGALLAGLCALTDSIWNWTGLFASLAASSAACLSLLVYIMPKERPVDKDGQIDVVGACMGVSSLLLLSVAWNQAPSVGWSTPYEIAILTLSVVLFCGFLLWEKYYASDPIMPLDIFQAPTFLAMVIVVLFSYMAFGIAMWYAISWQQILRHISVLQIGINFIPFGLGSVAAVG…	2.A.1.3.	Q03263 13 TMSs 2.A.1.3.69 Uncharacterized transporter YMR279... 431 e-46
				Q08902 14 TMSs 2.A.1.3.52 Drug resistance protein YOR378W OS... 422 e-45
				P13090 13 TMSs 2.A.1.3.1 Aminotriazole resistance protein -... 385 e-40
				P42670 14 TMSs 2.A.1.3.11 Puromycin resistance protein pur8 ... 200 e-16
				P96712 14 TMSs 2.A.1.3.50 Multidrug resistance protein 3 OS=... 190 e-15
				Q00538 14 TMSs 2.A.1.3.10 Methylenomycin A resistance protei... 186 e-15
				Q04733 14 TMSs 2.A.1.3.8 Cephamycin export protein cmcT - N... 184 e-14
				Q9ZGB6 14 TMSs 2.A.1.3.32 LanJ OS=Streptomyces cyanogenus GN... 164 e-12
				P39886 13 TMSs 2.A.1.3.12 Tetracenomycin C resistance and ex... 160 e-11
				P0AEJ0 14 TMSs 2.A.1.3.2 Multidrug resistance protein B - E... 138 e-09
Calca.g2118	Calca454_contig_65.g2118.t1	MSSTAVELREISQQVTSTSNINTSDTQNQAASDDVLEASRLADSAVPDGGYGWVVIAGCAVMTWWFVGTSYCWGVIQGALVEKGLSSPATLSYIGSLSIASISFMALINARIIRTIGSRKTGMLGISFLGLSEFLSSFAVDNVAGLFFTSGVLLGLGISLCFTTVSVTPAQYFSRRRGLANGIVFAGGGLGGTVISFALDAMIKRVGTPWTYRILCLLTLSTGLPAAWFVKERVPPRASAFVDWSLFKSTKFVAILIGSATATFPLLVPPFFLPLYSVSIGLSSSTGAGLLAGFNFSSAVGRILCGFLCDRAGALNTLLLCLILNAVSLLVIWPVSTTFAPLVLFVIINGCANGGFFSTMPTVVGNVFGSQRVSVAMGMVASSWAAGYLFGAPIAGYLL…	2.A.1.13	Q6ZSM3 12 TMSs 2.A.1.13.14 Monocarboxylate transporter 12 OS=... 239 e-21
				Q8TF71 12 TMSs 2.A.1.13.8 Monocarboxylate transporter 10 OS=... 237 e-20
				Q91Y77 12 TMSs 2.A.1.13.2 TAT1 protein - Rattus norvegicus (... 231 e-20
				P36032 12 TMSs 2.A.1.13.18 Probable transporter MCH2 OS=Sacch... 229 e-20
				Q8NCK7 11 TMSs 2.A.1.13.13 Monocarboxylate transporter 11 OS=... 217 e-18
				Q08268 12 TMSs 2.A.1.13.19 Probable transporter MCH4 OS=Sacch... 215 e-18
				O15427 12 TMSs 2.A.1.13.6 Monocarboxylate transporter 4 OS=H... 206 e-17
				O70324 12 TMSs 2.A.1.13.3 Monocarboxylate transporter 8 (MCT... 207 e-17
				Q08777 12 TMSs 2.A.1.13.4 S.cerevisiae chromosome XV reading... 205 e-17
				Q7RTY0 12 TMSs 2.A.1.13.17 Monocarboxylate transporter 13 OS=... 202 e-16
Calca.g7420	Calca454_contig_224.g7420.t1	MSSSSPPYSEKEVGHSQDVGTVAYVDKTTGDEMAGEPNRRIVDVVTANAPPSFAHIDEKKVLRKMDIRLIPMLAMLYLLSFLDRGNIGNAKIEGLDVDLNLTGSQYNWCLTVFFFTYSVFEVPSNLMLKKLRPSRWLPFIMICWGVVMTLMGLVKDYHGLLIARLFLGVAEAGLFPGVAYYLTMWYCRSEIQLRQAMFFSAASIAGAFSGLLAFAIGKMDGVGGLAGWRWIFILEGIATVVVAIIAFFFVYDFPETASFLTEDERAFVIHRLKYQGQVTIAGEESLQVAQAEEFSWVYVKQAFTAWHVWLNVFVFWGMVCPLYGVSLFLPTIINDLGYQKSKAQLLTVPIYITAAILAVVMAYFSDKIAKRSPIILGCFIMMLTGFIMCISSDNPHVVY…	2.A.1.14	P53322 12 TMSs 2.A.1.14.11 High-affinity nicotinic acid trans... 631 e-71
				P70786 12 TMSs 2.A.1.14.3 Putative tartrate transporter - Ag... 409 e-42
				P40445 12 TMSs 2.A.1.14.38 Uncharacterized transporter YIL166... 354 e-35
				Q9RPV1 12 TMSs 2.A.1.14.9 HPAX - Salmonella dublin. 328 e-32
				P76470 12 TMSs 2.A.1.14.35 Inner membrane transport protein R... 319 e-31
				O13880 12 TMSs 2.A.1.14.19 Vitamin H transporter 1 - Schizosa... 318 e-30
				Q9RPP3 12 TMSs 2.A.1.14.8 PHTHALATE TRANSPORTER - Burkholder... 312 e-30
				O43000 12 TMSs 2.A.1.14.17 Pantothenate transporter liz1 - Sc... 281 e-26
				Q07904 12 TMSs 2.A.1.14.36 Thiamine pathway transporter THI73... 260 e-23
				P25621 12 TMSs 2.A.1.14.18 Pantothenate transporter FEN2 - Sa... 255 e-23
Calca.g9890	Calca454_contig_356.g9890.t1	MSSSDAAVTTRPNHSESGLEHEQRQSQKTLSANGQSPGVLTPSNQPRSSADTLPRPSGGDRSSLSAMSIESGQPLEKYVKPAKAYIIMVYLTIVIFMTSVTTGLITTGIPTIALDLGIPPQTIYWPLSVYNLTAGTCLIVAGTVADVVGSRRIFLAGTLLFSCFTLGCGLAQTDIQLIMFRAMQGIAVAMCLPTSIGVICNAIAPGRIRNLAFACTGLGQVLGFSAGLVLGGVFIQTVGWRPSWYFAAATMAVCFPIGFILLPVDRLAEKPSFQRLRTQVDWPGAIIESACFAMLAYVLVQLSEDRNLIRDPTVIALLTISIILMPVFVWWMRYAENHKLPVLIPNQLWSRLTFSSMCVMVMMSYAVMQVLELYTTLFFQKVQLLDPLQSSIRLLPSMV…	2.A.1.3.	P42670 14 TMSs 2.A.1.3.11 Puromycin resistance protein pur8 ... 291 e-28
				Q08902 14 TMSs 2.A.1.3.52 Drug resistance protein YOR378W OS... 291 e-28
				Q00538 14 TMSs 2.A.1.3.10 Methylenomycin A resistance protei... 267 e-25
				Q03263 13 TMSs 2.A.1.3.69 Uncharacterized transporter YMR279... 259 e-24
				P13090 13 TMSs 2.A.1.3.1 Aminotriazole resistance protein -... 257 e-23
				Q04733 14 TMSs 2.A.1.3.8 Cephamycin export protein cmcT - N... 249 e-22
				P71879 15 TMSs 2.A.1.3.49 Multidrug resistance protein stp O... 232 e-20
				P96712 14 TMSs 2.A.1.3.50 Multidrug resistance protein 3 OS=... 231 e-20
				P46104 14 TMSs 2.A.1.3.9 Lincomycin resistance protein - St... 228 e-20
				A5H8A5 16 TMSs 2.A.1.3.31 Plasmid efflux fluoroquinolone - E... 222 e-19
Calca.g12133	Calca454_contig_499.g12133.t1	MSSPERKMGFPDDTSTEFHSTVIEADEALTEAEQVQLLRRIDFRLLPMLFLIYVMAFLDRANMANALTMGMQADLNLSEKAPNIALAVFFVPYILLEIPSNFILKKMTPHVWLSLCIAGFGLVMLCQGFVQNYSGLLATRFFLGVFEAGIFPGSFYLISFWYRRQEAMKRFTVYFTSVIVASAFGGLLASGIARMDGVRGLSNWRWVFILEGMLTIVVAGVSFFCVCDFPDQAMWLSAREKRFVLAKTRQETRTDGKVSRRDVGQFFKDPKNYMGALMYFCVVVPVYAFAYFTPTIVATLHYSTVQTQLHSVPPFAAALGLCLILAYLSDRTDRRLPYLLFCGAILITGLALLMTTHGQFSAQYAGICLVCMGACSAAPIVICWYLMNLDGHQERSMGS…	2.A.1.2.	B6H9Q3 12 TMSs 2.A.1.2.85 Pc16g11960 protein OS=Penicillium ... 583 e-65
				B7FAY6 12 TMSs 2.A.1.2.92 CefM protein OS=Acremonium chrysog... 540 e-60
				Q06451 12 TMSs 2.A.1.2.66 Polyamine transporter 3 OS=Sacchar... 545 e-59
				P53283 11 TMSs 2.A.1.2.67 Polyamine transporter 2 OS=Sacchar... 537 e-58
				B6HN82 12 TMSs 2.A.1.2.86 Pc21g09220 protein OS=Penicillium ... 511 e-55
				P53322 12 TMSs 2.A.1.14.11 High-affinity nicotinic acid trans... 500 e-54
				B6HIC2 12 TMSs 2.A.1.2.78 Pc21g01300 protein OS=Penicillium ... 499 e-54
				Q12256 12 TMSs 2.A.1.2.64 Polyamine transporter 4 OS=Sacchar... 502 e-53
				Q8NKG7 12 TMSs 2.A.1.2.77 Multidrug resistant protein OS=Acr... 495 e-53
				Q9HDX4 12 TMSs 2.A.1.2.76 Uncharacterized transporter B1A11.... 475 e-51
Calca.g10408	Calca454_contig_384.g10408.t1	MSSPEAASLEARSSTEAPRTSTEAPRAEIVDSNQAEKQPPAVTDIPGPIYSVYTTWQKRIIVLSAALTAFFSPLTAQIYLPALPSLSSDLGVSSSKINLTITTYMIFQGITPMFIGSLADSGGRRPAYLLCFVVYIAANIGLALAPNYGAVLGLRCIQSAGSSSTVALCTAVVADIVTSAERGKYIGFTVVPAVLAPALGPVIGGLLSQYLGWRAIFWFLAITSGIAIALIVLFFPETCRHIVGDGSLTPPRMYQSVWQMFKRRSRKSTNDLTRQTSTRSEHKFKFKPPNIFGSLLMLFEKETGLLLGSGSLVFAGFYCIATAMSTLFADRYGFDQITVGLMYLPLAGGSVGAAVLVGPLINWNFKRHCARHGIPYDRSRQQDLSNFPLERARLEIGFP…	2.A.1.2.	P40474 12 TMSs 2.A.1.2.31 Uncharacterized transporter YIL121... 576 e-66
				P53943 11 TMSs 2.A.1.2.36 Probable transporter AQR1 - Saccha... 484 e-53
				P38125 12 TMSs 2.A.1.2.40 Uncharacterized transporter YBR180... 417 e-44
				B7FAY6 12 TMSs 2.A.1.2.92 CefM protein OS=Acremonium chrysog... 301 e-29
				P38227 12 TMSs 2.A.1.2.43 Uncharacterized transporter YBR043... 301 e-29
				B6HN82 12 TMSs 2.A.1.2.86 Pc21g09220 protein OS=Penicillium ... 280 e-26
				B6HIC2 12 TMSs 2.A.1.2.78 Pc21g01300 protein OS=Penicillium ... 265 e-24
				P32482 12 TMSs 2.A.1.2.3 Chloramphenicol resistance protein... 257 e-24
				B6H9Q3 12 TMSs 2.A.1.2.85 Pc16g11960 protein OS=Penicillium ... 237 e-21
				O34307 12 TMSs 2.A.1.3.56 Uncharacterized MFS-type transport... 233 e-21
Calca.g4841	Calca454_contig_133.g4841.t1	MSSHSRSEELTINSQDFQDSTWAESAGRRAEPQVNLNANTEAIIQNPLIGIPRQILLNQVDEFCRIKNLEQYRHVIRKGALVAQDPTGYEDIIGDEALTETEIEALRDEVLHKWRIPRVLFLTIVTCSIGAAVQGWDQTGSNGANLHFPTAFHIDGPSIHDKMLVGLVNAAPYIGTAVIGCWLSDPINNLLGRRGTIFVSANFCLWPVLASAFCNTWQELLICRFIMGIGMGAKASTVPIFAAENSPAPIRGALVMSWQLWTAFGIFLGTCANMVATKVGHNAWRYQLGSAFIPAVPLVLLIYLCPESPRWYIKKNRYHDAMKSLLRLRNEPVQAARDLYYIHVQLQVEGEFIGKGNYAKRCIELFTIPRIRRATLASFIVMIAQQMCGINIIAFYSSS…	2.A.1.1.	A1Z264 12 TMSs 2.A.1.1.69 Sugar/H+ symporter OS=Galdieria su... 659 e-77
				Q9XIH7 12 TMSs 2.A.1.1.75 Putative polyol transporter 1 OS=A... 479 e-52
				Q1XF07 12 TMSs 2.A.1.1.79 Putative polyol transporter protei... 467 e-50
				P46333 12 TMSs 2.A.1.1.106 Probable metabolite transport prot... 445 e-48
				P0AEP1 12 TMSs 2.A.1.1.1 Galactose-proton symporter - Esche... 445 e-48
				O34718 12 TMSs 2.A.1.1.26 METABOLITE TRANSPORT PROTEIN - Bac... 445 e-48
				P0AE24 12 TMSs 2.A.1.1.2 Arabinose-proton symporter - Esche... 432 e-46
				P96710 12 TMSs 2.A.1.1.55 Arabinose-proton symporter - Bacil... 431 e-46
				Q8VZ80 12 TMSs 2.A.1.1.34 Polyol transporter 5 - Arabidopsis... 429 e-45
				Q0ULF7 12 TMSs 2.A.1.1.70 Putative uncharacterized protein O... 417 e-44
Calca.g9420	Calca454_contig_329.g9420.t1	MSSDLADEERPLLTNGPRRTIETPSEARNHGHHRIVQFDPNGDPENPRDWSPRLKWNIVALLAFTGFTVTFNCVAIVPVARHIVEDLDGVGAPESAAVLPVTIWELGEAIGPLLIGPLSEITGRYPIINVANMLFIAATAFTALSQSSFQFITARAMTGLAVASNVLNPAIVGDMFVAEQRGTAMSLIMFAPLLGSTFGPALGGFIFESVGWQAIVWIGCAFAAISEFVFFTYFRETYSVTILRRKAARLSKDTGDESAIYEEQESVGFWRSIQRPARVLCSSGVMIALAVVSSVVFSFIYVIAVTLPDVLEDVYFLTPTQIGWAFLIPSISSLASVYICKIFIDKVYMKLQKANNGIGLPEHRLPIATIGVLTLPPAVALYGWCVELKLPLISYMSVV…	2.A.1.2.	B7FAY6 12 TMSs 2.A.1.2.92 CefM protein OS=Acremonium chrysog... 532 e-59
				B6HN82 12 TMSs 2.A.1.2.86 Pc21g09220 protein OS=Penicillium ... 428 e-45
				Q9HDX4 12 TMSs 2.A.1.2.76 Uncharacterized transporter B1A11.... 368 e-37
				Q8NKG7 12 TMSs 2.A.1.2.77 Multidrug resistant protein OS=Acr... 346 e-34
				Q06451 12 TMSs 2.A.1.2.66 Polyamine transporter 3 OS=Sacchar... 344 e-34
				P53283 11 TMSs 2.A.1.2.67 Polyamine transporter 2 OS=Sacchar... 340 e-33
				B6H9Q3 12 TMSs 2.A.1.2.85 Pc16g11960 protein OS=Penicillium ... 337 e-33
				B6HIC2 12 TMSs 2.A.1.2.78 Pc21g01300 protein OS=Penicillium ... 326 e-32
				Q70WR7 12 TMSs 2.A.1.2.23 Fructose facilitator - Zygosacchar... 287 e-26
				P32071 12 TMSs 2.A.1.2.2 Cycloheximide resistance protein -... 284 e-26
Calca.g14602	Calca454_contig_965.g14602.t1	MSSDEEKRQTPQEPPNGGARAWGVALGAVAAQMCTFGYINTFGIFQSYYSTTFLSSQSSSAISWIGSLQAFFLFLLGAVSGPLSDRLGVKAVVIPSGVALVFSVMMTSLCREYYQFILAQGVLGGMACGMIFTPVVSSVGQYFTTRRAWAMGVVVSGAAIGGIVFPITLNRLLNHHHLSFGWSVRVIGFIMLALLVYAALATKEFAPRRHKNMFLLSAFKQWPYILTNAGFFLALLGLYTPIFYIADYALDHGMSSQLALYQVAVLNAPSFFGRLIPNFAGDKLGRFNITIVTYAACAILLFCWTAAVSNAAIMVWIAFFGFFSGAAFSLYSPTVAQVCPNLSDIGTYVGQGLAICSFGALAGTPINGALIRNYGYLEASMFSGAAITAGLICQIIARL…	2.A.1.13	Q08777 12 TMSs 2.A.1.13.4 S.cerevisiae chromosome XV reading... 344 e-36
				Q08268 12 TMSs 2.A.1.13.19 Probable transporter MCH4 OS=Sacch... 329 e-34
				Q8NCK7 11 TMSs 2.A.1.13.13 Monocarboxylate transporter 11 OS=... 182 e-15
				P36032 12 TMSs 2.A.1.13.18 Probable transporter MCH2 OS=Sacch... 158 e-12
				Q7RTY0 12 TMSs 2.A.1.13.17 Monocarboxylate transporter 13 OS=... 153 e-11
				O15427 12 TMSs 2.A.1.13.6 Monocarboxylate transporter 4 OS=H... 151 e-11
				O60669 12 TMSs 2.A.1.13.5 Monocarboxylate transporter 2 - Ho... 141 e-09
				O15403 12 TMSs 2.A.1.13.15 Monocarboxylate transporter 7 OS=H... 125 e-07
				O70324 12 TMSs 2.A.1.13.3 Monocarboxylate transporter 8 (MCT... 125 e-07
				P36021 12 TMSs 2.A.1.13.10 Monocarboxylate transporter 8 OS=H... 124 e-07
Calca.g6594	Calca454_contig_191.g6594.t1	MSSASDHVENGQHSAEMHSKPDQSTLADIETHKDGETSQSDSDSDLQYATSFKLFAIMATINLSTMVAALDLGIVATAIPAITNDFQSLDKIAWYSAACFILVGASSSTWGKLFTYFPAPIVYMSALVLYLIGSVVAAPAPNSIALIIGRAIQGFGCSGTLSGSILIINFTAAPKARPLLIGLWMGVFMGSTVLGPLLGGVFTSEVTWRWCFWINLPIGGLALALQIFFLRIPKQIKPMPATWKEIIIQLDLSGFIILSASLISYTLALEWGGLTKPWSDGSVVATLIVWIVLTIGFFVNEWFLGAKAMMPFHILKTRMTWASCLYAWVANCANFQVLFYLPIYFQSVKGDSAIMSGVYTLPFVSFYALGSLLSGFWISKTRLPIAAEIASPLMALIGT…	2.A.1.3.	H2E274 14 TMSs 2.A.1.3.65 MFS multidrug transporter OS=Trich... 789 e-97
				B6Q577 14 TMSs 2.A.1.3.68 Putative uncharacterized protein O... 561 e-64
				P96712 14 TMSs 2.A.1.3.50 Multidrug resistance protein 3 OS=... 450 e-49
				Q9ZGB6 14 TMSs 2.A.1.3.32 LanJ OS=Streptomyces cyanogenus GN... 431 e-46
				E7M1Y1 14 TMSs 2.A.1.3.27 Vba5p OS=Saccharomyces cerevisiae ... 406 e-43
				P50080 14 TMSs 2.A.1.3.53 Azole resistance protein 1 OS=Sacc... 395 e-41
				O32182 14 TMSs 2.A.1.3.33 Uncharacterized MFS-type transport... 356 e-36
				O59726 14 TMSs 2.A.1.48.4 Membrane transporter - Schizosacch... 344 e-35
				P39886 13 TMSs 2.A.1.3.12 Tetracenomycin C resistance and ex... 285 e-27
				O69070 14 TMSs 2.A.1.3.29 Tetracycline efflux protein - Stre... 284 e-27
Calca.g9176	Calca454_contig_305.g9176.t1	MSSAEDSKIGPGANNSPEANEENDLKAQIPGDDVQRGVQQVEALTLTWSKKTLIAVFANIWLLYFVNAFQSSILSNLLPYATSDFQSHSLLNVIYVVADAITAAVYIPLAKLIDVWGRAEGFILMTFFSTLGLILMAASHNLPTFCAAYVFYNMGFGGITYCIDVITADASKLKNRGLAYAFTSSPYIITAFAGASASQNFNKKLSWRWGFGIFAIIFPIVAAPLFFVLKANIRKAENQGLFAKSKSGRTIFQNICYYCIEFDAFGVFLFSIGLTVFLLPFNIATSAPHGWSSGYIIAMIVVGFIMLIVFAAFETFVAPKPLLKSTFLADRTVIGACLLDATYQLSYYCWNNYFTSFLQVVNDLSIAEAGYVNNTFNVVSGVLLLGVGFLIRRTGYFKW…	2.A.1.16	Q870L2 14 TMSs 2.A.1.16.7 Siderophore iron transporter mirB ... 1508 0.0000
				O74395 14 TMSs 2.A.1.16.6 Siderophore iron transporter 1 OS=... 677 e-80
				O94607 14 TMSs 2.A.1.16.5 Siderophore iron transporter 2 OS=... 564 e-64
				Q08299 15 TMSs 2.A.1.16.2 CHROMOSOME XV READING FRAME ORF YO... 329 e-32
				P38731 15 TMSs 2.A.1.16.4 Hypothetical 70.9 kDa protein in C... 328 e-32
				P38724 15 TMSs 2.A.1.16.3 Hypothetical 71.6 kDa protein in C... 323 e-32
				P39980 15 TMSs 2.A.1.16.1 Hypothetical 70.6 kDa protein in H... 318 e-31
				Q09752 13 TMSs 2.A.1.48.3 Multidrug resistance protein fnx1 ... 183 e-14
				P33335 14 TMSs 2.A.1.3.54 Protein SGE1 OS=Saccharomyces cere... 165 e-12
				E7M1Y1 14 TMSs 2.A.1.3.27 Vba5p OS=Saccharomyces cerevisiae ... 157 e-11
Calca.g12970	Calca454_contig_576.g12970.t1	MSRQPSIDESVTVRAEDPEKATDLSDSPSTPNIQDNQENDTAKKDGNDDVVVWPDDPQNPYNWPSWKKTLQMLMLCSMAFVASIGTSMISPARQQFIDEFHVSSTVAILPLAFYVLALGFGPVLGGPLSEALGRYPVYQFCMPLGAIFTMGAGFTHNFGALCFLRFMAGFCWGPVLSIASGSISDTFLPKSRGPATAVFILMPFLGPGLGPVIGSFVINRKDWRWTQWTLIFMSIFSMMFVPWTSETYHSSIQRRLAKSRGQNLPATPPLSARLRTFLRISLVRPVAMLFMDPIVAFLSLYVAVNFGTLFSFFAAVPYTFGSVYGFQIEQTGLVFLSIVIGCFFGFITVALCDVLLYRKQIPKYPLHKVPPEHRLYPAMIGSLGLPVGLFWFAWTARSD…	2.A.1.2.	Q12256 12 TMSs 2.A.1.2.64 Polyamine transporter 4 OS=Sacchar... 746 e-90
				B6HN82 12 TMSs 2.A.1.2.86 Pc21g09220 protein OS=Penicillium ... 615 e-72
				Q8NKG7 12 TMSs 2.A.1.2.77 Multidrug resistant protein OS=Acr... 601 e-70
				B6HIC2 12 TMSs 2.A.1.2.78 Pc21g01300 protein OS=Penicillium ... 595 e-69
				P38124 12 TMSs 2.A.1.2.17 Fluconazole resistance protein 1 -... 589 e-68
				O94528 12 TMSs 2.A.1.2.35 Caffeine resistance protein 5 - Sc... 570 e-66
				B7FAY6 12 TMSs 2.A.1.2.92 CefM protein OS=Acremonium chrysog... 552 e-64
				P32071 12 TMSs 2.A.1.2.2 Cycloheximide resistance protein -... 553 e-63
				P28873 11 TMSs 2.A.1.2.6 Benomyl/methotrexate resistance pr... 544 e-62
				Q07824 12 TMSs 2.A.1.2.16 CHROMOSOME XII READING FRAME ORF Y... 544 e-62
Calca.g12972	Calca454_contig_576.g12972.t1	MSRPASVDEKSSTGAAASHDVKQTPAPHEYPSNAKRVVIMLAGYLAVFLVVLDQNIISTAIPRITDEFHSLNDVGWYGTAYLLTMCSFQLLMGKVYKFYPVKPIFIGCCVVFEVGSAICGAAPSSVAFIIGRAIAGLGSSGMFSGLMVVMFNIIPLGQRPIYQGSFGAVFAIASVIGPLVGGTFTDKVTWRWCFYINLPIGAVSILVTILILRLPGGSQKLDATGDGLFEKIKQLDPIGNLIFFPGIICLVLALQWGGTEYPWDNGRIIALLVLCGVLVIGFIGVQIWKGEGATLPPRIITQRSMAASAFFSFFNGSGMMVLMYYLPIWFQAVKGVTAIKSGIMLLPTILSTFISSLMSGVVTSKVGYYVPFFYLSSILTPIGAGLLSTLTPTTSSPKW…	2.A.1.3.	H2E274 14 TMSs 2.A.1.3.65 MFS multidrug transporter OS=Trich... 1170 e-153
				B6Q577 14 TMSs 2.A.1.3.68 Putative uncharacterized protein O... 789 e-97
				O32182 14 TMSs 2.A.1.3.33 Uncharacterized MFS-type transport... 458 e-50
				P96712 14 TMSs 2.A.1.3.50 Multidrug resistance protein 3 OS=... 446 e-48
				E7M1Y1 14 TMSs 2.A.1.3.27 Vba5p OS=Saccharomyces cerevisiae ... 434 e-46
				P50080 14 TMSs 2.A.1.3.53 Azole resistance protein 1 OS=Sacc... 424 e-45
				Q9ZGB6 14 TMSs 2.A.1.3.32 LanJ OS=Streptomyces cyanogenus GN... 413 e-44
				O59726 14 TMSs 2.A.1.48.4 Membrane transporter - Schizosacch... 407 e-43
				Q09752 13 TMSs 2.A.1.48.3 Multidrug resistance protein fnx1 ... 345 e-35
				P33335 14 TMSs 2.A.1.3.54 Protein SGE1 OS=Saccharomyces cere... 330 e-33
Calca.g3730	Calca454_contig_101.g3730.t1	MSQYDEKSERKPSVVLQTAQDVEHIEAPITWKAYLLCAFASFGGIFFGYDSGYINGVNGNLIFIHAVEGANVDVLSDSKKSLIVSILSCGTFFGALIAGDLADWIGRKWTVILGCLIYLIGCVIQMITSPSTALGPIVAGRLIAGLGVGFESAIVILYMSEICPRKVRGALVAGYQFCITIGIMLASIVVYATEKRKDTGAYRIPIAVQFPWALILGFGLMLLPDSPRYFVKKGKIPQAINSLSRVRGQPEDSSYVQSELAEIIANEEYERALIPSTTWFGSWANCFKGSLFDSKSNLRRTILGTSLQMMQQWTGVNFIFYYSTSFLQSTGAIANPFLISLIFTLVNVCSTPLSFWTVERFGRRTILIVGAGAMLVCQFLVAIIGVTAGFNKTHPDPAT…	2.A.1.1.	Q8J0V1 12 TMSs 2.A.1.1.57 Monosaccharide transporter - Asper... 1760 0.0000
				Q2MEV7 12 TMSs 2.A.1.1.51 Glucose/xylose symporter 1 - Candi... 921 e-117
				A3M0N3 12 TMSs 2.A.1.1.68 Glucose transporter/sensor OS=Pich... 920 e-117
				B1PM37 12 TMSs 2.A.1.1.64 Glucose sensor - Pichia angusta (Y... 858 e-106
				G4N740 12 TMSs 2.A.1.1.117 Glucose transporter rco-3 OS=Magna... 844 e-105
				Q12300 10 TMSs 2.A.1.1.19 High-affinity glucose transporter ... 798 e-96
				P10870 10 TMSs 2.A.1.1.17 High-affinity glucose transporter ... 797 e-95
				Q2MDH1 12 TMSs 2.A.1.1.67 Glucose/xylose facilitator 1 OS=Ca... 748 e-91
				P32465 12 TMSs 2.A.1.1.108 Low-affinity glucose transporter H... 744 e-90
				Q8J0U9 12 TMSs 2.A.1.1.58 Monosaccharide transporter - Asper... 735 e-89
Calca.g5316	Calca454_contig_149.g5316.t1	MSQTTELQTIVDHEPPHKAPAPAVVSAASSRHHPGTSGSDSDAASASRQHLPEPTRVFSVIEPVITTPVSDLSRFVVVSLLVTANLIQFISNFLTLSGGLTLSHVLGREVGPGKANWMAASYSLTQGAFVLITGRLGAIYGHQRLALIGLAVFGIFSVANGFCRSFESFIAIRALSGVGGGIYMPNAITVLGLMVPPGKTRNLLYGLFAAAPPLGGLIGALLAGLCANWEGIWSWTVLFGCLGIISIISCVVLWFILPHERPVDQNGKIDFVGACLGVTSLLLYNIAWNQAPSVGWSAPYEIAILILSVVMFCGFLLWERSYAVEPIMPLEIFRAPTFLAMILVVLFSYMAFGIALWYSISWQQTLRHLSVLQIGINLIPFGLGSTAAVGLAVYLLPRI…	2.A.1.3.	Q08902 14 TMSs 2.A.1.3.52 Drug resistance protein YOR378W OS... 514 e-57
				Q03263 13 TMSs 2.A.1.3.69 Uncharacterized transporter YMR279... 505 e-56
				P13090 13 TMSs 2.A.1.3.1 Aminotriazole resistance protein -... 438 e-47
				Q9ZGB6 14 TMSs 2.A.1.3.32 LanJ OS=Streptomyces cyanogenus GN... 253 e-23
				P42670 14 TMSs 2.A.1.3.11 Puromycin resistance protein pur8 ... 239 e-21
				P96712 14 TMSs 2.A.1.3.50 Multidrug resistance protein 3 OS=... 229 e-20
				P39886 13 TMSs 2.A.1.3.12 Tetracenomycin C resistance and ex... 227 e-20
				Q00538 14 TMSs 2.A.1.3.10 Methylenomycin A resistance protei... 211 e-18
				Q04733 14 TMSs 2.A.1.3.8 Cephamycin export protein cmcT - N... 210 e-18
				P71879 15 TMSs 2.A.1.3.49 Multidrug resistance protein stp O... 210 e-18
Calca.g12820	Calca454_contig_569.g12820.t1	MSQTATQYDLHHQSPISKHDASHAFELSNLSNSSGAAKNHVAVSDLAERGASSPSGIYSSDDGVPPPNAQGAVECWNKPRGNIGKLVFAFWSFVIAGMNDGAVGLEKYYRRDYTIISLIFLTPFAGYSLAAFTNAKIHVKFGRRGIAIMAPLCHIATYVALSLHPPYPVLVACNAISGFGNGLLDACFCAWVGGMDKSNTIQGFLHSCYSLGALFAPLIATSMVVKADLPWFSFYYVMIGASVIELVGLTFLFWEKTGAVYRAEHSHESEGSTGAGTREALKSKVTWLCAAFFFAYMGVEGKFKPKPHVGLGGWIVSFMLQVRKATPYASGISASGFWAGMTVGRAALGFVTERFGERLCLTIYLAICLALELLFWLVPEFVVSAIAIAFLGFFLGPLF…	2.A.1.7.	Q08280 12 TMSs 2.A.1.7.13 Bypass of stop codon protein 6 OS=... 399 e-42
				Q93PW1 24 TMSs 2.A.1.8.11 NarK - Paracoccus pantotrophus (Th... 136 e-09
				O07563 12 TMSs 2.A.1.7.3 Hypothetical protein yhji - Bacill... 132 e-08
				Q47EV0 12 TMSs 2.A.1.56.1 Major facilitator superfamily MFS_... 126 e-08
				P0C105 12 TMSs 2.A.1.7.2 Glucose/galactose transporter - Br... 111 e-06
				Q89YS8 12 TMSs 2.A.1.7.18 Glucose/galactose transporter OS=B... 110 e-06
				Q8NLB7 12 TMSs 2.A.1.15.10 Permeases of the major facilitator... 109 e-05
				A1Z264 12 TMSs 2.A.1.1.69 Sugar/H+ symporter OS=Galdieria su... 96 0.0004
				Q8A5Y0 12 TMSs 2.A.1.7.16 Putative transmembrane hexose tran... 92 0.0011
				P94131 12 TMSs 2.A.1.15.4 Cis,cis-muconate transport protein... 92 0.0012
Calca.g12676	Calca454_contig_561.g12676.t1	MSQNGLPTAGTTGVSKSSSSRAEEGSVIEKSQASPSCALPDLKIPLWRFWLMSAGVCLGLFLSIIDTSVVATSIYTIGVEFSALESANWVALAYTLAYLGCAVTFARISDVVGRREAFLAAFVIFIAFSLGCGFAQSLTQLIVFRAFQGVGGSGLYSLSMIILPEMCPQALRKFIGGIIGMVIAGSGVLGPVLGGILTHYASWRWIFWINGPIGLVSMAIFIFTFPSGKQGPAVRRRPWKSFDILGTFLLITAAVLVVFAFQNAGDSSKQVWADPVFIAPLVCGLCSWAALFSWEYLAERKFSKRFAPAFPVSLFRNRFYASGAASTLFIGYPYFLIIFSFPTRAQVVSGKSALIGGVMLLPMLGATAFGSAMAGKINAKTNYLTETLLSGASFMILGC…	2.A.1.3.	P96712 14 TMSs 2.A.1.3.50 Multidrug resistance protein 3 OS=... 404 e-43
				H2E274 14 TMSs 2.A.1.3.65 MFS multidrug transporter OS=Trich... 404 e-42
				O32182 14 TMSs 2.A.1.3.33 Uncharacterized MFS-type transport... 361 e-37
				Q09752 13 TMSs 2.A.1.48.3 Multidrug resistance protein fnx1 ... 339 e-34
				Q9ZGB6 14 TMSs 2.A.1.3.32 LanJ OS=Streptomyces cyanogenus GN... 338 e-34
				P38358 15 TMSs 2.A.1.48.2 Vacuolar basic amino acid transpor... 317 e-31
				O69070 14 TMSs 2.A.1.3.29 Tetracycline efflux protein - Stre... 313 e-30
				B6Q577 14 TMSs 2.A.1.3.68 Putative uncharacterized protein O... 312 e-30
				O59726 14 TMSs 2.A.1.48.4 Membrane transporter - Schizosacch... 308 e-30
				E7M1Y1 14 TMSs 2.A.1.3.27 Vba5p OS=Saccharomyces cerevisiae ... 288 e-27
Calca.g2566	Calca454_contig_76.g2566.t1	MSPTTAIDRAPSTDNTKPTVESNEDQATSHDAEAFIEDGRGSESSSKMMRIYANPWSQILLMSFICFCLAGMYNALLGLGGSGQVDKTIAANANVALLSTTAGTALFFAGPLFSVVGPRICFMIGGWTYALYSGSLLNLNHTGNGAFVIASGAILGVGASLLWVVQGAIITTYVKESQKGRAIAVFWVIFNLGGGVGSLASFGLNYDSTTGTVSDSTYIALMVMMLFGWCLGLFICSPGRIRLAQLHNAVETEKHTFVGTIKMAFKVMAKWRVACMLPLFFSANVFYSYQQNNVNGLTFNIRTRSLNGALYWIAQMFGGLLIGFILDMPWFERPTRARIGWATLFVTGMVIWGGGYKFQIWQEELFAQGGQQSIDYLDGSVSTGPIFLYMFYGMYDALW…	2.A.1.58	Q5A7S4 10 TMSs 2.A.1.58.1 Putative uncharacterized protein -... 871 e-110
				Q01HW9 11 TMSs 2.A.1.58.4 B0616E02-H0507E05.3 protein OS=Ory... 764 e-95
				C9S7Y7 10 TMSs 2.A.1.58.5 DUF895 domain membrane protein OS=... 223 e-19
				Q54E67 12 TMSs 2.A.1.58.6 Putative uncharacterized protein O... 118 e-07
				Q8BJ51 12 TMSs 2.A.1.58.3 UNC93-like protein MFSD11 OS=Mus m... 111 e-06
				Q93380 11 TMSs 2.A.1.58.2 Putative potassium channel regulat... 108 e-05
				Q06451 12 TMSs 2.A.1.2.66 Polyamine transporter 3 OS=Sacchar... 105 e-05
				P53283 11 TMSs 2.A.1.2.67 Polyamine transporter 2 OS=Sacchar... 101 0.0001
				Q9KYE9 12 TMSs 2.A.1.2.54 Putative integral membrane protein... 89 0.0029
				Q1D0C6 12 TMSs 2.A.1.49.7 Major facilitator family transport... 86 0.0066
Calca.g5690	Calca454_contig_162.g5690.t1	MSPSTLPPPFPEDGNGNLEAIGEKTHQVEPENEKQTVESNKPSTMASTPVNSVNDRPVSEEKAVDEPPTPVMEYPKGIEALFIMVALVLSITLCSLDQTIVATAIPKITDQFHSLDDISWYGSAYFMTLGAFQSTWGKAYKYFPLKTSFLVAIFIFELGSLIAAVAPNSTTLIVGRAISGLGASGIAPGVYTISAFAAEPTKRATYTGIIGVSYGVAAVCGPLIGGGLTKGASWRWCFYINLPIGGLAAFVILLTFKTPKAAKVVQATFKEKLLHMDPIATVLIMGALACMILALQYGGVTHAWDSSVVIGLLVGFVVIILALVVAEIWQGERAMLTPRLMRQRTVWASGVWGFFFAGSYFVTLYYLPIYFQSIDNVSPIASGVRNIPLIIMFSIATFG…	2.A.1.3.	H2E274 14 TMSs 2.A.1.3.65 MFS multidrug transporter OS=Trich... 1065 e-137
				B6Q577 14 TMSs 2.A.1.3.68 Putative uncharacterized protein O... 647 e-76
				E7M1Y1 14 TMSs 2.A.1.3.27 Vba5p OS=Saccharomyces cerevisiae ... 450 e-48
				P50080 14 TMSs 2.A.1.3.53 Azole resistance protein 1 OS=Sacc... 439 e-47
				Q9ZGB6 14 TMSs 2.A.1.3.32 LanJ OS=Streptomyces cyanogenus GN... 432 e-46
				O32182 14 TMSs 2.A.1.3.33 Uncharacterized MFS-type transport... 421 e-45
				P96712 14 TMSs 2.A.1.3.50 Multidrug resistance protein 3 OS=... 400 e-42
				P33335 14 TMSs 2.A.1.3.54 Protein SGE1 OS=Saccharomyces cere... 390 e-41
				O59726 14 TMSs 2.A.1.48.4 Membrane transporter - Schizosacch... 390 e-40
				O69070 14 TMSs 2.A.1.3.29 Tetracycline efflux protein - Stre... 319 e-31
Calca.g9712	Calca454_contig_343.g9712.t1	MSPIFKLRRPPHYIVSSVAISLVGLCNGYDTGAIGSLTRLPQFTDSVGKLSPSLLGFTVSLVMLTGAFPSVFAGYLAERNGRLKTILVGAVGYVLGAVLQGSAYSLAQFLVGRAVGGFGQGIFLSNASVYICEIAPARHRGMLAGLPQFMATAGVCLGYFTCYGTVDMAGSMAWRLPYVIQALIGSALSLCCFILPESPRWLVVHGKRDEALRSLQRLEFDMNEAETDFMSSATEQRPSLSLWKSVAMLFRRSYRARTILALFILGMVQLSGIDAVIYYAPILFAQAGISSSTASFLASGVSAILMLAISIPAFLFADKWGRRTSAILGGITLAGCMFLIGSLYAAGAVHAWGAARWVVIVTVFVFGLTYCATWGIVGKIYASEIQPSHTRAAANCVAQ…	2.A.1.1.	A2R3H2 12 TMSs 2.A.1.1.119 Putative uncharacterized protein A... 398 e-42
				P96710 12 TMSs 2.A.1.1.55 Arabinose-proton symporter - Bacil... 386 e-41
				Q64L87 12 TMSs 2.A.1.1.40 Xylhp (Fragment) - Debaryomyces ha... 380 e-40
				P15686 12 TMSs 2.A.1.1.14 H(+)/hexose cotransporter 1 - Chlo... 375 e-39
				P49374 12 TMSs 2.A.1.1.39 High-affinity glucose transporter ... 371 e-38
				P46333 12 TMSs 2.A.1.1.106 Probable metabolite transport prot... 350 e-36
				Q0SE66 12 TMSs 2.A.1.1.81 Sugar transporter, MFS superfamily... 347 e-35
				Q39228 12 TMSs 2.A.1.1.49 Sugar transport protein 4 - Arabid... 343 e-35
				C4B4V9 12 TMSs 2.A.1.1.116 L-arabinose transporter OS=Coryneb... 341 e-35
				Q9FRL3 12 TMSs 2.A.1.1.98 Sugar transporter ERD6-like 6 OS=A... 341 e-35
Calca.g6936	Calca454_contig_200.g6936.t1	MSNVDAVSSPPDEKRTEELESQTGTVSKNEVLKHAVDADEALKAFDNMDGHSIEVDEATNKRLLRIIDWHLMPLMCAVYGMNYLDKTTLSYANAMGLSDDLNLIGHNYQWLGSIFYFGYLGWEYPSTLLLQRLPLGKYSAFCIIAWGVVLTLFAAAFNFGGAVAVRFFLGLFESAVTPGFALLTSQWYTRHEQGTRVNIWFSFNGWGQIFGGLVAYGIAVGSRVHGSAIDPWKIIFLVTGLLTVGLGVWFLYLIPDNQLNARWLSPQDRVLAVARVRINHQGIGNKHFKMYQFKEALLDPMTWAFVFFAVVADIPNGGVTNFFTQLITSFGYSKEQSLLYGTPGGAIEVIALLGCGYFGDKLQNRLLVSLVGITASVVGMIVIVALPLENHVGRLIGYY…	2.A.1.14	P15365 12 TMSs 2.A.1.14.4 Allantoate permease - Saccharomyce... 741 e-90
				Q07904 12 TMSs 2.A.1.14.36 Thiamine pathway transporter THI73... 617 e-72
				Q12235 12 TMSs 2.A.1.14.20 Uncharacterized transporter YLL055... 427 e-46
				P53322 12 TMSs 2.A.1.14.11 High-affinity nicotinic acid trans... 340 e-34
				O43000 12 TMSs 2.A.1.14.17 Pantothenate transporter liz1 - Sc... 202 e-17
				P70786 12 TMSs 2.A.1.14.3 Putative tartrate transporter - Ag... 196 e-16
				Q9RPP3 12 TMSs 2.A.1.14.8 PHTHALATE TRANSPORTER - Burkholder... 181 e-14
				P25621 12 TMSs 2.A.1.14.18 Pantothenate transporter FEN2 - Sa... 174 e-13
				P40445 12 TMSs 2.A.1.14.38 Uncharacterized transporter YIL166... 161 e-12
				P39709 11 TMSs 2.A.1.14.37 Probable transporter SEO1 OS=Sacch... 151 e-10
Calca.g14614	Calca454_contig_966.g14614.t1	MSNTELVTVAAPQSVIAPSASEGCDRASSLPQPQDVEGEPANGRQTEQGLAPIDGGPAAWRLLCAAFMFEALLWGFPLSFGVFQEYYSKVPEFANSRYISVVGTIASGFGYLGAPAIMLFIQRYPRWQRQMIWIGWSICIAGLVFGSFASTLEVLILTQGVAYGLGFLIFYYPIISMVNEYWIARRGMAYGVLCGASGISGTVMPFILQALLAKYGYKTTLRAIAVGLALLTGPFIPLLKGRLPPSERTTTPKINWTFFQSPLFWVYSIANLLQGFGYFFPSLYLPSYASSLSLGSKSGALLLALMSVFQVGGQFVFGLLSDRKVPLNILACLSTIVAAIACLTLWRLAKSLPALIVFAIFYGFFGAGFTALWARMSSAITDDVTAAPIVFTLLNFGKG…	2.A.1.13	Q7RTX9 12 TMSs 2.A.1.13.12 Monocarboxylate transporter 14 OS=... 199 e-16
				Q8NCK7 11 TMSs 2.A.1.13.13 Monocarboxylate transporter 11 OS=... 178 e-14
				Q6ZSM3 12 TMSs 2.A.1.13.14 Monocarboxylate transporter 12 OS=... 174 e-13
				O60669 12 TMSs 2.A.1.13.5 Monocarboxylate transporter 2 - Ho... 169 e-12
				Q91Y77 12 TMSs 2.A.1.13.2 TAT1 protein - Rattus norvegicus (... 169 e-12
				P36032 12 TMSs 2.A.1.13.18 Probable transporter MCH2 OS=Sacch... 161 e-12
				Q8TF71 12 TMSs 2.A.1.13.8 Monocarboxylate transporter 10 OS=... 160 e-11
				O70324 12 TMSs 2.A.1.13.3 Monocarboxylate transporter 8 (MCT... 159 e-11
				Q7RTY0 12 TMSs 2.A.1.13.17 Monocarboxylate transporter 13 OS=... 156 e-11
				Q7RTY1 12 TMSs 2.A.1.13.16 Monocarboxylate transporter 9 OS=H... 156 e-11
Calca.g110	Calca454_contig_9.g110.t1	MSNNSDTSGKETEPVPEPEPVSVTVPTPDDNLPPEEGVRGWVCVGGAFIALFCSFGFLNAVGVFQTTYQETLLRDYTPSDISWIFALQLCLMWAPGPLYGRLIDTFGPAPVLYPCSFLCIFGLCMTSLADKYYQILLAQGLVFGIGSGGVFTTAMVCVGQWFNHRRGLAVGIASCGSSLGGVIFPIFLQRMIQNIGLPGAVRYTALFIGILLVISCFLITARLPRKKWNRDAKWFDVNLFKQKQFALYTIGAYLAMWGLWAPFDYVSSMAINSGFSPSLALYLISIINATSIPGRIIPPHLGDVFGHFNVLTLSALGTGVSILALWLPFNYHPSHAGIIVFALVYGFVSGAVVCLLMPCVAKAGDLATLGVRFGTFQLVISVRYIAVSSLFVLFFL	2.A.1.13	Q08777 12 TMSs 2.A.1.13.4 S.cerevisiae chromosome XV reading... 420 e-46
				Q08268 12 TMSs 2.A.1.13.19 Probable transporter MCH4 OS=Sacch... 401 e-43
				O60669 12 TMSs 2.A.1.13.5 Monocarboxylate transporter 2 - Ho... 301 e-30
				Q7RTY0 12 TMSs 2.A.1.13.17 Monocarboxylate transporter 13 OS=... 270 e-26
				O95907 12 TMSs 2.A.1.13.9 Monocarboxylate transporter 3 OS=H... 255 e-24
				O15427 12 TMSs 2.A.1.13.6 Monocarboxylate transporter 4 OS=H... 243 e-22
				P36021 12 TMSs 2.A.1.13.10 Monocarboxylate transporter 8 OS=H... 236 e-21
				O70324 12 TMSs 2.A.1.13.3 Monocarboxylate transporter 8 (MCT... 228 e-20
				Q8NCK7 11 TMSs 2.A.1.13.13 Monocarboxylate transporter 11 OS=... 227 e-20
				Q8TF71 12 TMSs 2.A.1.13.8 Monocarboxylate transporter 10 OS=... 227 e-20
Calca.g10277	Calca454_contig_378.g10277.t1	MSNIPVSSGVAQKTAGGNSAYHNFHNDFVHVTDLNERRRLALAEIDKAPFGWYHVRACAVAGVGFFTDSYDIFTASLLTIMLGIVYFPGTGVMPKSSDNAIKLATSAGTVVGQLGFGALADIVGRKRMYGLELIVILFATLGQALTSGSPACDIIGLIIFWRVIMGIGIGGDYPLFSIITSEFATTKWRGAMMGAVFAMQGLGQLAAAFVMLFVTLGFKKSLMGAAKVSECTGDCQIAVDKMWRTL	2.A.1.9.	Q7RVX9 12 TMSs 2.A.1.9.2 Inorganic phosphate transporter PH... 1023 e-136
				P25297 12 TMSs 2.A.1.9.1 Inorganic phosphate transporter PH... 653 e-81
				K4HTY2 12 TMSs 2.A.1.9.11 Phosphate transporter OS=Boletus e... 581 e-71
				Q01MW8 12 TMSs 2.A.1.9.4 Probable inorganic phosphate trans... 394 e-44
				Q8H6H0 12 TMSs 2.A.1.9.5 Inorganic phosphate transporter 1-... 386 e-43
				Q8VYM2 13 TMSs 2.A.1.9.9 Inorganic phosphate transporter 1-... 370 e-41
				Q43650 12 TMSs 2.A.1.9.3 INORGANIC PHOSPHATE TRANSPORTER 1 ... 366 e-40
				A5H2U6 11 TMSs 2.A.1.9.6 Phosphate transporter 5 OS=Medicag... 359 e-39
				A8N031 12 TMSs 2.A.1.9.10 Phosphate transporter OS=Piriformo... 322 e-34
				Q09852 12 TMSs 2.A.1.9.8 Putative inorganic phosphate trans... 277 e-28
Calca.g6935	Calca454_contig_200.g6935.t1	MSLSDTSAAPEPAVREDAPAKLMEDNVPQQQTIDRELEKKVVRKMDMHIMPLVMALYLLAFLDRSNIGNAKIAGMEEDLNLINDRYDWLLTIFYIPYIIFEFQAIMWKIVPPHMWAAFTVFVWGLVSTLQAGIHSWGAEMALRFIMGAAEAGYGPGIPYLLSFFYLRHELGFRCGVFLAAAPLANTFAGALAYGITSGNPGIAKWRVLFLVEGLPTIVMAVVAFFYLPDSPEKAKFLNEDEKRIAVSRGVKQAGAATRIGGVDWHDFLMGLLDVKAWFTAFMYFSCNVSFASLPVFLPTILTEMNFSKVNAQGLTAPPFFLSFLITCITPYIADKTQQRGLMIIFLSIVGGIGYVILATAKSVAVRYFAVFLAAGGIFPSIANILPWVLNNQGSDTRRG…	2.A.1.14	P53322 12 TMSs 2.A.1.14.11 High-affinity nicotinic acid trans... 533 e-58
				P70786 12 TMSs 2.A.1.14.3 Putative tartrate transporter - Ag... 457 e-49
				P76470 12 TMSs 2.A.1.14.35 Inner membrane transport protein R... 377 e-38
				P40445 12 TMSs 2.A.1.14.38 Uncharacterized transporter YIL166... 338 e-33
				O43000 12 TMSs 2.A.1.14.17 Pantothenate transporter liz1 - Sc... 330 e-32
				Q9RPV1 12 TMSs 2.A.1.14.9 HPAX - Salmonella dublin. 321 e-31
				Q9RPP3 12 TMSs 2.A.1.14.8 PHTHALATE TRANSPORTER - Burkholder... 314 e-30
				P15365 12 TMSs 2.A.1.14.4 Allantoate permease - Saccharomyce... 286 e-26
				Q07904 12 TMSs 2.A.1.14.36 Thiamine pathway transporter THI73... 281 e-26
				Q05181 11 TMSs 2.A.1.14.5 Phthalate transporter - Pseudomona... 277 e-26
Calca.g3163	Calca454_contig_88.g3163.t1	MSLPTTGDACPEHAFVGDGEKAKDDDGHVVAFHSTGSFSDAPSESSDSALDQAWTFLNSHRNIDGVAAVDMAKLRRKIDWHIVPLMFCCYTMQFLDKVIYNYGASMGIIQDLDLATHNRFSNVATFLFVALLIFEIPNVYLLQKVPAAKWLGANVALWGVATACGAAAHNFPSILVSRIFLGIFEATIGPSLMIISSQWYTKSEQAPRFSFWYLGLGFGQIVGGAVSFAFQHIAPGATLAGWRIMFITLGVVTVVFGICVVLFIPDTPMKASWMSNSEKVALLKHVSVNQTGIDNSNFRWKEIREALLDPQIWLLALAVILLSVPSGVITTYSVRLIGTISADMVTSPADGSKLAALLNMPSGAISIFFTLLVGYGVRLQSHRWAWILVCLCSSILGGG…	2.A.1.14	Q07904 12 TMSs 2.A.1.14.36 Thiamine pathway transporter THI73... 687 e-82
				P15365 12 TMSs 2.A.1.14.4 Allantoate permease - Saccharomyce... 479 e-53
				Q12235 12 TMSs 2.A.1.14.20 Uncharacterized transporter YLL055... 384 e-40
				P70786 12 TMSs 2.A.1.14.3 Putative tartrate transporter - Ag... 289 e-28
				P53322 12 TMSs 2.A.1.14.11 High-affinity nicotinic acid trans... 240 e-21
				P76470 12 TMSs 2.A.1.14.35 Inner membrane transport protein R... 225 e-20
				O43000 12 TMSs 2.A.1.14.17 Pantothenate transporter liz1 - Sc... 216 e-18
				Q9RPP3 12 TMSs 2.A.1.14.8 PHTHALATE TRANSPORTER - Burkholder... 211 e-18
				Q9RPV1 12 TMSs 2.A.1.14.9 HPAX - Salmonella dublin. 205 e-17
				Q05181 11 TMSs 2.A.1.14.5 Phthalate transporter - Pseudomona... 191 e-15
Calca.g13735	Calca454_contig_673.g13735.t1	MSLKHKAETRADDSPALEVESQTCRESDPDPLAKHEDQMDGWRGWVVVAASSCFIFVYMGVVYSWGILQAELAVSSSFSLKSLTFVGSLATSFMCSACIIVGKVIRRYGYRKTAVAGALFLGLGEFLSSWVTDSLPALFITHGLLFGIGGGLTILSCSTAPFQWFRKHRGLATGVVFGGGSLGAAVIGLATNALVKELGPAWTFRILGFMLWAVGLPAACLIKQPAGCQRSIPKLQWQRWKDADFIVLLIGSSLACFPLFIPPYFIPIFARSISQSGNTAIIALTIWNIASTVGRVFAGYTADSFLGPINSLIISVFLCGVSALAIWPFASSVGLLAFFAVINGIGCGSFFSLFPTVVGAVFGPENTMAVLPFHWTGWFFGFFLGTPIASFLYSMAGEN…	2.A.1.13	Q08268 12 TMSs 2.A.1.13.19 Probable transporter MCH4 OS=Sacch... 220 e-19
				Q8TF71 12 TMSs 2.A.1.13.8 Monocarboxylate transporter 10 OS=... 171 e-13
				Q08777 12 TMSs 2.A.1.13.4 S.cerevisiae chromosome XV reading... 163 e-12
				Q91Y77 12 TMSs 2.A.1.13.2 TAT1 protein - Rattus norvegicus (... 161 e-12
				P36021 12 TMSs 2.A.1.13.10 Monocarboxylate transporter 8 OS=H... 158 e-11
				O70324 12 TMSs 2.A.1.13.3 Monocarboxylate transporter 8 (MCT... 152 e-11
				P37662 12 TMSs 2.A.1.11.3 Inner membrane protein yhjX OS=Esc... 118 e-07
				Q7RTY0 12 TMSs 2.A.1.13.17 Monocarboxylate transporter 13 OS=... 114 e-06
				Q51330 11 TMSs 2.A.1.11.1 OXALATE:FORMATE ANTIPORT PROTEIN -... 112 e-06
				O31444 12 TMSs 2.A.1.11.6 Uncharacterized MFS-type transport... 105 e-05
Calca.g6950	Calca454_contig_201.g6950.t1	MSLEIGRSNAERTPLLHHDDSHDEEGAATPISELPNKQPYMSVTKKFLTYGLVLFASDMVDYLGGAPLNEMQEGAVCYSIFPDVVNPRIDVRCKSDEVQSKLSMILGWESSCISLPGILLSIPYGIAADRYGRVPIFFLSNLGTWISVVLDMIISWWPQYLDVRLYWAAALFTAIGGGPYVSDAIAYTMASDISTDGQRANTFFYVSAAKMLAAMLSGPATYALMAHGTWFAISFAVVFDFFVMMAMFFLPETKEHSREFIQSVRNEDDLAAQPLLSSDDATFSLRAKSNVKSWLQKGGRSIRTLFWEDKRLGLLLLTSICTTFASHDTAFLMQYAGKRYHWTWAEANYLLSISGLVKLVLVVALLPALGYYLSVKLGLASLVKDLWLSRLSLAITTVG…	####	E9ELL4 12 TMSs 2.A.1.2.91 Major facilitator superfamily doma... 312 e-31
				W4LLS5 4 TMSs 9.B.102.2.5 Uncharacterized protein OS=Candida... 88 0.0008
				B8GFY3 12 TMSs 2.A.1.46.4 Major facilitator superfamily MFS_... 91 0.0017
				A1RW34 12 TMSs 2.A.1.66.1 Major facilitator superfamily MFS_... 84 0.0123
				A2QTF4 9 TMSs 2.A.1.2.48 Putative uncharacterized protein A... 82 0.0212
				D7CMN2 12 TMSs 2.A.1.54.3 Major facilitator superfamily MFS_... 80 0.0378
				Q63089 12 TMSs 2.A.1.19.1 ORGANIC CATION TRANSPORTER - Rattu... 80 0.0408
				Q986D7 12 TMSs 2.A.1.8.16 Mlr7407 protein OS=Rhizobium loti ... 77 0.0863
				P02982 12 TMSs 2.A.1.2.4 Tetracycline resistance protein, c... 76 0.1108
				B6Q577 14 TMSs 2.A.1.3.68 Putative uncharacterized protein O... 76 0.1224
Calca.g5860	Calca454_contig_169.g5860.t1	MSLAQHVTQDDGFDYQGPPHVHGSPYTDSYQHVSPSALSPPVDSILDSKSEWRELTFTPGKPVQAEQHIAAYRVSAARRYVQVATAVVACWLASGIVFGFAALKPVLVAEGVYGELCKQQEDGNVPCAAQDMRLNLFFVAASITSNISSLFAGAVLDRFGRQVCWLLSCVFLLTGCLLMATSFAVSEFDGYVVANVFLSLGGTFLFVPSFQLANAFPIYAGTIVALITGAFDASAGVFLLYRMLYTATGGGFSVPMFFYGYSLVPLLILVAELMYMPRHAYHNLQELQQKIEFVQDGAHNCLESDGDASDGGNVVKEVDTRAHRLAAKLDRMENIAGDTEQREQRVKKKEEVLQISGVWGVLHGVPAHRQILTPWFTLMLCLTVLQMLRMNYFIATIRA…	2.A.1.44	Q8NBI5 12 TMSs 2.A.1.44.3 Solute carrier family 43 member 3 ... 242 e-22
				O75387 12 TMSs 2.A.1.44.1 Large neutral amino acids transpor... 184 e-14
				Q8N370 12 TMSs 2.A.1.44.2 Solute carrier family 43, member 2... 181 e-14
				A8KB28 12 TMSs 2.A.1.1.85 Zgc:171488 protein OS=Danio rerio ... 111 e-06
				Q7SCU1 12 TMSs 2.A.1.1.82 Putative uncharacterized protein O... 102 0.0001
				P76197 12 TMSs 2.A.1.15.12 Inner membrane transport protein y... 91 0.0020
				Q9VS47 12 TMSs 2.A.1.53.5 CG8602, isoform B OS=Drosophila me... 85 0.0112
				Q9P3U6 12 TMSs 2.A.1.1.112 High-affinity glucose transporter ... 83 0.0205
				O06473 12 TMSs 2.A.1.32.3 Multidrug efflux protein yfmO OS=B... 82 0.0238
				Q8G6E7 6 TMSs 3.A.1.31.1 Putative uncharacterized protein O... 80 0.0273
Calca.g8991	Calca454_contig_289.g8991.t1	MSKTDTTEEIHEATHSTPVVAEGTGKTSQIEGATARSVFNAELYAAIQETNIPRWSKNSLKLYSKMERIQLTIISISVAIFTAFCCACANGYDGSLVGSIIAMKHFQSTFDSGLSGQKISIISSLYNVGGIVSTPVAAIVSDRWGRRKGMFVGSWIIVAGAIIAATSSTIAQLTVGRFILGAGIQFMTVAAPAYAVEISPPHWRGRAVGFYNCGWFGGSIPAAFVTFGCQYIDNDYSWKIPLIMQCFACLLVIVAVWFIPESPRYQMANGQDEQAVEFLVKYHGNGDRQSRLVLLEVEEMREGIRQDGIDKNSWDYRPLFFTHNGRWRITQVLMIGIFGQFSGNGLGYFNATIFSYIGVKTTSQQLGFNVLNSVLSAIGALTAVSLTDRMRRRPVLIYG…	2.A.1.1.	Q7SCU1 12 TMSs 2.A.1.1.82 Putative uncharacterized protein O... 1648 0.0000
				P07921 12 TMSs 2.A.1.1.9 Lactose permease - Kluyveromyces l... 516 e-57
				Q7SD12 12 TMSs 2.A.1.1.83 Putative uncharacterized protein O... 479 e-52
				P49374 12 TMSs 2.A.1.1.39 High-affinity glucose transporter ... 325 e-32
				P54862 12 TMSs 2.A.1.1.105 Hexose transporter HXT11 OS=Saccha... 307 e-30
				P43581 12 TMSs 2.A.1.1.5 Hexose transporter HXT10 - Sacchar... 278 e-26
				A2R3H2 12 TMSs 2.A.1.1.119 Putative uncharacterized protein A... 271 e-25
				Q9P3U6 12 TMSs 2.A.1.1.112 High-affinity glucose transporter ... 269 e-25
				O74969 12 TMSs 2.A.1.1.21 High-affinity glucose transporter ... 268 e-25
				P11636 12 TMSs 2.A.1.1.7 Quinate permease (Quinate transpor... 268 e-25
Calca.g13784	Calca454_contig_691.g13784.t1	MSILKKLAYSKPEHVEGKSWPAIAIGAFVAFGGVLFGYDTGTISGILAMDYWQTLFSSGYQNSSGHLDVTPAQSSAIVSILSAGTFFGALSSPALADSIGRRLALIGSTIFFVVGVIFQTVATSLPLFLAGRFFAGFGVGLISALIPLYQSETAPKWIRGAIVGAYQFAITIGLLLAAIVNNATQNRQDTGSYRIPIAVQFAWAIILIGGTLCLPETPRYLVKRGCDDDAAKSLATIRRLPIEHSAIRNELAEIKANHEFELSLGKSGYMECFRGHMLKRQLTGMGLQALQQLTGINFIFYYGTQYFKNSGFDNAFIIQMITSSINVVSTIPGLYAYDKWGRRPLLFWGAVGMCFSQFLVAVLGTTTTSQDDAGNIIVHNVPAQKAGVAFVCLYIFFFA…	2.A.1.1.	A3M0N3 12 TMSs 2.A.1.1.68 Glucose transporter/sensor OS=Pich... 1160 e-153
				Q2MEV7 12 TMSs 2.A.1.1.51 Glucose/xylose symporter 1 - Candi... 1089 e-142
				B1PM37 12 TMSs 2.A.1.1.64 Glucose sensor - Pichia angusta (Y... 1026 e-131
				G4N740 12 TMSs 2.A.1.1.117 Glucose transporter rco-3 OS=Magna... 1015 e-131
				Q8J0V1 12 TMSs 2.A.1.1.57 Monosaccharide transporter - Asper... 1012 e-130
				Q12300 10 TMSs 2.A.1.1.19 High-affinity glucose transporter ... 870 e-107
				P10870 10 TMSs 2.A.1.1.17 High-affinity glucose transporter ... 868 e-105
				Q8J0U9 12 TMSs 2.A.1.1.58 Monosaccharide transporter - Asper... 729 e-88
				Q400D8 12 TMSs 2.A.1.1.36 Putative low affinity glucose tran... 724 e-87
				P32465 12 TMSs 2.A.1.1.108 Low-affinity glucose transporter H... 707 e-85
Calca.g7484	Calca454_contig_225.g7484.t1	MSIDHVRAEETCSKTNDQQLAYNGADPEKNAALGGVIGWRPQQSTPISHDDVGNYNVNHEPDVNSASTEVAQEFPEGGLEAWLVVFGSWCACAAIYGLINTSAVFESYFKTHQLKDYSDSEIGWIFSLYLFLVFFIGVQVGPIFDRFGARYLLAAGSFCIVASLMLLSISTKYYQIMLAYSVLGGLGGAMMNAPAYGAIAHFFNVRRGTATGIATTAGGVGGIVFPILLQHLLDENGVGFGWSCRILGFVLLGLCTFANLFIKSRLHLSSHANKDKVLSSILPDLTIFRDKRFAFATAGIAFMEFGLFVPLTYIVSYASSHGFSSSESSIILALLNAGSVLGRFLPGLLADKIGRFNVIFLTISLCAITVLGIWLPVGATRSALIAFVVLFGFASGSNL…	2.A.1.13	Q08268 12 TMSs 2.A.1.13.19 Probable transporter MCH4 OS=Sacch... 571 e-66
				Q08777 12 TMSs 2.A.1.13.4 S.cerevisiae chromosome XV reading... 569 e-66
				Q8TF71 12 TMSs 2.A.1.13.8 Monocarboxylate transporter 10 OS=... 207 e-17
				P36021 12 TMSs 2.A.1.13.10 Monocarboxylate transporter 8 OS=H... 201 e-17
				O70324 12 TMSs 2.A.1.13.3 Monocarboxylate transporter 8 (MCT... 197 e-16
				Q91Y77 12 TMSs 2.A.1.13.2 TAT1 protein - Rattus norvegicus (... 196 e-16
				O15427 12 TMSs 2.A.1.13.6 Monocarboxylate transporter 4 OS=H... 190 e-15
				Q8NCK7 11 TMSs 2.A.1.13.13 Monocarboxylate transporter 11 OS=... 187 e-15
				P53985 12 TMSs 2.A.1.13.1 Monocarboxylate transporter 1 (MCT... 179 e-14
				Q7RTY0 12 TMSs 2.A.1.13.17 Monocarboxylate transporter 13 OS=... 176 e-14
Calca.g1044	Calca454_contig_34.g1044.t1	MSHPVDKTMSNPTVEHDADPDNEKMTGNLTEVQGSAKFLESVTTAPLNPWSKTSIKLYFILLVAALNATASGFDGSIFSAINAMTQYKEYFHQKELSSSTGIIFMIYTIGNMVGSLFTGPICDRFGRRVGMMTGSVLIMIGAAVQTAAQDKSYLLGGRFVLGFGVSIGTSAAPTYALELAPPQWRARVVGYYNTFFYTGAILATGVAYASNKADGEIAFRLPLGLQLIPPTFILLGVYFIPESPRWLTMWGKKDTAAKILAEYHGGGDPNHPVVQLELQEFEAGIELQNSSSIFNFWPLVNTHNARWRFSMMACMSVFAQLSGNSVLTYYLPSMYTLLGIESTDRRLLLTFANSIVSCAGAVAGSATNDWIGRRTKLWVGSIVLAGLFAAVTGFSSQFE…	2.A.1.1.	Q7SCU1 12 TMSs 2.A.1.1.82 Putative uncharacterized protein O... 835 e-103
				P07921 12 TMSs 2.A.1.1.9 Lactose permease - Kluyveromyces l... 710 e-85
				Q7SD12 12 TMSs 2.A.1.1.83 Putative uncharacterized protein O... 562 e-64
				P49374 12 TMSs 2.A.1.1.39 High-affinity glucose transporter ... 473 e-52
				A2R3H2 12 TMSs 2.A.1.1.119 Putative uncharacterized protein A... 449 e-49
				Q400D8 12 TMSs 2.A.1.1.36 Putative low affinity glucose tran... 404 e-42
				Q8J0U9 12 TMSs 2.A.1.1.58 Monosaccharide transporter - Asper... 392 e-41
				O74849 12 TMSs 2.A.1.1.22 High-affinity fructose transporter... 380 e-39
				Q64L87 12 TMSs 2.A.1.1.40 Xylhp (Fragment) - Debaryomyces ha... 377 e-39
				P32465 12 TMSs 2.A.1.1.108 Low-affinity glucose transporter H... 372 e-38
Calca.g14358	Calca454_contig_876.g14358.t1	MSHGKSSFGRGSEDEGVQNSDASPWEGMSAGQYASSRITTLKPAMLDLPNPIKLLRMLSGQQWAFFWIAFAAWTWDAFDFFTVSLTVSDLAKEFGKSNSDITWGITLVLMFRSVGSIIFGVASDRYGRKWPFVINNLLFIALELGTGFCNTYKQFLACRALFGVAMGGLYGNAAATALEDCPDAARGLMSGILQQGYAFGYLLCAAFARGLVDTTSHSWRPLYWFGAGPPAIFIVVRLMLPETKTFIERQRLRQEAGDAEGAENVSTVFLREGRVAIVEHWLLLTYLVLLMAGFNFMSHGSQDLYPTMLENQLGFSKTQVTVTQVVANLGAMAGGTFVGFISQSVGRRLSIIVCCVVGGALLYPYGFVRDNSIMAAAFFQQFCVQGAWGVIPIHLMELS…	2.A.1.12	P36035 11 TMSs 2.A.1.12.2 Carboxylic acid transporter protei... 862 e-107
				O51798 12 TMSs 2.A.1.15.9 Probable 4-methylmuconolactone tra... 251 e-23
				P41036 14 TMSs 2.A.1.12.1 Putative sialic acid transporter -... 238 e-21
				P94131 12 TMSs 2.A.1.15.4 Cis,cis-muconate transport protein... 234 e-21
				P0C0L7 12 TMSs 2.A.1.6.4 Proline/betaine transporter - Esch... 181 e-14
				P95908 12 TMSs 2.A.1.1.15 SUGAR TRANSPORTER (SUGAR TRANSPORT... 179 e-14
				O34691 12 TMSs 2.A.1.82.4 Hypothetical metabolite transport ... 177 e-14
				P77589 12 TMSs 2.A.1.15.2 Putative 3-hydroxyphenylpropionic ... 170 e-13
				Q6M372 12 TMSs 2.A.1.15.11 Permease of the major facilitator ... 170 e-13
				Q8G3X1 12 TMSs 2.A.1.1.42 D-Glucose-proton symporter - Bifid... 162 e-12
Calca.g3013	Calca454_contig_85.g3013.t1	MSHFQRQDRAHSLTTSDSVVGPPSQKETCIDHGSTTVFNEAAETLPTLNSDLDLVSWDGPDDPENPLNWSFRRKFTAVALVSAITFVSPLASSVFAPAIDQVMEEFHSTNQELASFIVSVFVIGYCFGPLVIAPLSELYGRMPLYHGCNIIFVAFSVACAVAPNLGSLIAFRFLAGFGGSCPLAIGAGTIADVTPPEMRGRVMAAWVFGPILGPVIGPIAGGYLTQAAGWRWCLWLVAIAGGVITFVALIFMQESYAPVILDKKAKKNRASTGAKATFSLVIVRSSKMLICSPIVFLLSLLMFIVYGYLYLIFTAFPVLFIEQYGFDTGTIGLTYIGVGLGSLVGLFVTGALTDKIVERLASKNGGERKPEYRIPPLIGGSLFIPAGLFIFGWTGETAQ…	2.A.1.2.	B6HN82 12 TMSs 2.A.1.2.86 Pc21g09220 protein OS=Penicillium ... 1281 e-172
				B7FAY6 12 TMSs 2.A.1.2.92 CefM protein OS=Acremonium chrysog... 969 e-125
				Q8NKG7 12 TMSs 2.A.1.2.77 Multidrug resistant protein OS=Acr... 776 e-95
				B6HIC2 12 TMSs 2.A.1.2.78 Pc21g01300 protein OS=Penicillium ... 728 e-89
				Q9HDX4 12 TMSs 2.A.1.2.76 Uncharacterized transporter B1A11.... 708 e-86
				Q07824 12 TMSs 2.A.1.2.16 CHROMOSOME XII READING FRAME ORF Y... 644 e-76
				O94528 12 TMSs 2.A.1.2.35 Caffeine resistance protein 5 - Sc... 640 e-76
				B6H9Q3 12 TMSs 2.A.1.2.85 Pc16g11960 protein OS=Penicillium ... 628 e-74
				P28873 11 TMSs 2.A.1.2.6 Benomyl/methotrexate resistance pr... 614 e-72
				P38124 12 TMSs 2.A.1.2.17 Fluconazole resistance protein 1 -... 612 e-72
Calca.g2395	Calca454_contig_72.g2395.t1	MSHDVEAKQQYNGGHTISEPLTTSYNEKEAQSQEPSTPPPTTNNAATHSAPPPPPNGGYGWVCTACVAFINAHTWGLNSSYGVFLAHYLRNDTFPGASALDYAFVGSLSISCALLVSPVATICVRELGTKPTMLAGVVMESASLICASFASKIWHLFLTQGILFGFGMGFLFVPSVGIVPQWFTTRRSLANGFSASGSGLGGVLYSFAAGAMIRHLGLAWAFRILGILAFVVNTICTLLLRDRNKAVGSSQLAFDTSLFKRPEYLLLLAFGWFSMLGYVVLIFSLANYANEIGLGPSEAALISAMFNLGQGVGRPLVGFFSDRTGRINMSALMTFLAGLFSLAIWINAKVYGVLIFFAIICGSVGGTFWTTIGPVTAEVVGLKNVPSALNILWLTILFP…	2.A.1.13	P36032 12 TMSs 2.A.1.13.18 Probable transporter MCH2 OS=Sacch... 618 e-73
				Q91Y77 12 TMSs 2.A.1.13.2 TAT1 protein - Rattus norvegicus (... 289 e-28
				Q8TF71 12 TMSs 2.A.1.13.8 Monocarboxylate transporter 10 OS=... 282 e-27
				Q8NCK7 11 TMSs 2.A.1.13.13 Monocarboxylate transporter 11 OS=... 275 e-26
				Q6ZSM3 12 TMSs 2.A.1.13.14 Monocarboxylate transporter 12 OS=... 260 e-24
				Q7RTY0 12 TMSs 2.A.1.13.17 Monocarboxylate transporter 13 OS=... 251 e-23
				P36021 12 TMSs 2.A.1.13.10 Monocarboxylate transporter 8 OS=H... 251 e-23
				O70324 12 TMSs 2.A.1.13.3 Monocarboxylate transporter 8 (MCT... 251 e-23
				O95907 12 TMSs 2.A.1.13.9 Monocarboxylate transporter 3 OS=H... 245 e-22
				O15427 12 TMSs 2.A.1.13.6 Monocarboxylate transporter 4 OS=H... 242 e-22
Calca.g7687	Calca454_contig_233.g7687.t1	MSGDSKEVQTDHATELTSSDGQSRDGELEFVKPQLSTARAVILVLVLASSSFLNASYTTTAVTQACVIILPTIGRELEIPTSRLQWALSSAAVTNACTLFFWGRLADICGRRVIFRLGIAIVSLSCLIAPFAPGEVTFDIFRALQGLGGAAATPSSVGIIFGVFPNGKAQIYAMSAFSAGFPLGNVVGCVLGGIIGEYLNWKWIFWIMSIIAATSCGVSFFIVPPLAKDIEIKSLALRQRLKGLGYQMDWVGLLLSMAFLVFLLVALSEGNVVGWKSPRVLTLLILGAALFPVFVFWELHVEQHAARPPLMKLSVFKSRVYSAALCISFIFWAAFNDFMLFATYFYQDYKELSVIQTTLRFLPSGITGVMTVYVSSQILNRVDGYIVALWSTACVSVAC…	2.A.1.3.	Q08902 14 TMSs 2.A.1.3.52 Drug resistance protein YOR378W OS... 407 e-43
				P13090 13 TMSs 2.A.1.3.1 Aminotriazole resistance protein -... 350 e-36
				P42670 14 TMSs 2.A.1.3.11 Puromycin resistance protein pur8 ... 336 e-34
				Q00538 14 TMSs 2.A.1.3.10 Methylenomycin A resistance protei... 305 e-30
				Q03263 13 TMSs 2.A.1.3.69 Uncharacterized transporter YMR279... 300 e-29
				Q54806 14 TMSs 2.A.1.3.5 INTEGRAL MEMBRANE PROTEIN - Strept... 255 e-23
				A5H8A5 16 TMSs 2.A.1.3.31 Plasmid efflux fluoroquinolone - E... 255 e-23
				P71879 15 TMSs 2.A.1.3.49 Multidrug resistance protein stp O... 254 e-23
				O32182 14 TMSs 2.A.1.3.33 Uncharacterized MFS-type transport... 254 e-23
				P96712 14 TMSs 2.A.1.3.50 Multidrug resistance protein 3 OS=... 251 e-23
Calca.g11315	Calca454_contig_441.g11315.t1	MSFLRDSVAGAMIRFATSNRLLLYPEEYSEFSLPPNYLEENKTLIKEGGSRNDQSAVFISPETTEGARVHSPNAKHITLVTWYSVADPENPHNWSTGKKTWTSALLFSYTFAAYVGSSLHTASIPGIQDEFHISEAVASLGLTLYVFGYGIGPVLFSPLSEIPDIGRNPPYAATFSLFAILTVAVPLTNSVPGILIVRALLGVLCSPALTTVGASYGDFFGAAQMQYVMALWGGGATLAPALGPLIAGYAVEKMGWRWSAWELLWVSSSVAILMLCTLSETSSDKILLRRARRLRRVTNRQDLKSASEIRHIDMSAATIAFNALIKPWQINALDPAVLFSTIYTALTYGIYYSFFESFPIVFGDIYGFGLGSRGLAFLSILVGLLVAVLLLCGYIYVFA…	2.A.1.2.	P32071 12 TMSs 2.A.1.2.2 Cycloheximide resistance protein -... 663 e-79
				O94528 12 TMSs 2.A.1.2.35 Caffeine resistance protein 5 - Sc... 644 e-76
				P38124 12 TMSs 2.A.1.2.17 Fluconazole resistance protein 1 -... 618 e-72
				P28873 11 TMSs 2.A.1.2.6 Benomyl/methotrexate resistance pr... 613 e-71
				B6HIC2 12 TMSs 2.A.1.2.78 Pc21g01300 protein OS=Penicillium ... 496 e-55
				Q8NKG7 12 TMSs 2.A.1.2.77 Multidrug resistant protein OS=Acr... 441 e-47
				B6HN82 12 TMSs 2.A.1.2.86 Pc21g09220 protein OS=Penicillium ... 417 e-44
				P38776 12 TMSs 2.A.1.2.63 Probable drug/proton antiporter YH... 417 e-44
				Q12256 12 TMSs 2.A.1.2.64 Polyamine transporter 4 OS=Sacchar... 411 e-43
				B6H9Q3 12 TMSs 2.A.1.2.85 Pc16g11960 protein OS=Penicillium ... 390 e-41
Calca.g948	Calca454_contig_34.g948.t1	MSFFKNYRVYVLTSVAYLGSLLFGYDTGVMGSVLALSSFKEDFGLPTEDTGFASDKVAKISSNVVSLLTAGCFFGAIAAAFINDRLGRRISLMLFAVIFLVGAAIQVGASHSIGQIYAGRVIAGLGVGGMSSITPVFVSENCPPKTRGRVAGLFQEFLVIGSTFAYWLNYGVAKHIPAGTKQWRIPVGVQLIPGGLMLAGLFFLKESPRWLMKKNRHEEALVSLAYIRNESPDSPEIQKEIAEIRAAIEEELNLTEGVTWKECLKPGNRYRFFLAFTMMVCQQFSGTNSIGYYAPQIFRTVGVTKTNTSLFATGIYGTVKVISTGLFLLVGIDRWGRKNSLTAGAFWMSAMMIIIGAVLATNPPDPDNPNVSSASIAMIAMIYLYVIGYSASWGPAPWV…	2.A.1.1.	A2R3H2 12 TMSs 2.A.1.1.119 Putative uncharacterized protein A... 1820 0.0000
				P11636 12 TMSs 2.A.1.1.7 Quinate permease (Quinate transpor... 766 e-94
				Q64L87 12 TMSs 2.A.1.1.40 Xylhp (Fragment) - Debaryomyces ha... 668 e-80
				P49374 12 TMSs 2.A.1.1.39 High-affinity glucose transporter ... 594 e-69
				Q8J0U9 12 TMSs 2.A.1.1.58 Monosaccharide transporter - Asper... 576 e-66
				Q400D8 12 TMSs 2.A.1.1.36 Putative low affinity glucose tran... 540 e-61
				P32465 12 TMSs 2.A.1.1.108 Low-affinity glucose transporter H... 539 e-61
				P54854 12 TMSs 2.A.1.1.107 Hexose transporter HXT15 OS=Saccha... 537 e-61
				P46333 12 TMSs 2.A.1.1.106 Probable metabolite transport prot... 526 e-60
				O74969 12 TMSs 2.A.1.1.21 High-affinity glucose transporter ... 527 e-60
Calca.g156	Calca454_contig_9.g156.t1	MSESKSQNSAAGRVPDRRDGPIESRTGAVSRQDESTVNQYTIAAVSDSSPLPAVPEAHDDLVRDAPPDGGLRAWLQVAAAFALYFNHLGLVNSFGVFQSYYETNLLSTSSPSIISWIGSVQIFCLMAVSVAIGPFYDAGYCRTLVLIGTFLVTAGFMLTSIGTQFWHILLAQGVCIGLGACCLSVPSIAIVPMYFKRKRARAMAAATVGSGLGATLYPLVFESAQSRLGFGWAVRIMGFIALVLCSFAFWTIRPLPIIDKPEWQRGGISLRWFIDTSAFKERTFILYCIAIFFNNLAFFNSPYYLQSYAISHGMRGQKLAHYLIAILNASSIPGRIIPSFFADKFGALDTYVVVCTFTSAAVFYWISAVNVGGNISFAVLYGFFSGGVVMLGNVVVTSI…	2.A.1.13	Q08777 12 TMSs 2.A.1.13.4 S.cerevisiae chromosome XV reading... 441 e-48
				Q08268 12 TMSs 2.A.1.13.19 Probable transporter MCH4 OS=Sacch... 406 e-43
				Q6ZSM3 12 TMSs 2.A.1.13.14 Monocarboxylate transporter 12 OS=... 259 e-24
				P36032 12 TMSs 2.A.1.13.18 Probable transporter MCH2 OS=Sacch... 238 e-21
				O15427 12 TMSs 2.A.1.13.6 Monocarboxylate transporter 4 OS=H... 237 e-21
				Q7RTY0 12 TMSs 2.A.1.13.17 Monocarboxylate transporter 13 OS=... 228 e-20
				Q8NCK7 11 TMSs 2.A.1.13.13 Monocarboxylate transporter 11 OS=... 211 e-18
				Q8TF71 12 TMSs 2.A.1.13.8 Monocarboxylate transporter 10 OS=... 194 e-16
				O15375 12 TMSs 2.A.1.13.11 Monocarboxylate transporter 6 OS=H... 192 e-16
				Q91Y77 12 TMSs 2.A.1.13.2 TAT1 protein - Rattus norvegicus (... 182 e-14
Calca.g11858	Calca454_contig_491.g11858.t1	MSESASVEFKSPPEVTSSTGSDGLKTSKNRHGEDVVLVPQPSDDPEDPLNWPMSKKIIIFACICLAGFAAQMSPNSNMLTFIDQVKTYHKEPKDLLNSVAAALAGWVAGPFLFIPLVGVMGRSAVVFWSLVGILIGQIWGAEMTGVDDYIPFTISRLFTGLFGGIPAILGSGYIIDMFFLHQRGKAFAVFEILIIFAVVGGGTLGGFIAESRPWDYVFWWTLGPVGGALILVFIFVEDTAYNRDPNAVNPGRTVLPKNWFANRVATFLPGTKTTPSGKGKSFVRRFVIPFQITFAPISLLMGTYIFVALGLPIMQASTLATYMEPPVEAGGYGFSSLQMAFFTMTSWVGIVCAQIYGYFFNDKTPLWVARRRGGTWHPEYRLANTILPSILLPIGLGLW…	2.A.1.2.	B6HN82 12 TMSs 2.A.1.2.86 Pc21g09220 protein OS=Penicillium ... 260 e-24
				Q07824 12 TMSs 2.A.1.2.16 CHROMOSOME XII READING FRAME ORF Y... 234 e-21
				B6HIC2 12 TMSs 2.A.1.2.78 Pc21g01300 protein OS=Penicillium ... 224 e-19
				B7FAY6 12 TMSs 2.A.1.2.92 CefM protein OS=Acremonium chrysog... 198 e-16
				Q9HDX4 12 TMSs 2.A.1.2.76 Uncharacterized transporter B1A11.... 197 e-16
				Q8NKG7 12 TMSs 2.A.1.2.77 Multidrug resistant protein OS=Acr... 195 e-16
				O94528 12 TMSs 2.A.1.2.35 Caffeine resistance protein 5 - Sc... 171 e-13
				P53389 11 TMSs 2.A.1.2.33 Protein HOL1 - Saccharomyces cerev... 170 e-13
				P38125 12 TMSs 2.A.1.2.40 Uncharacterized transporter YBR180... 159 e-11
				Q70WR7 12 TMSs 2.A.1.2.23 Fructose facilitator - Zygosacchar... 155 e-11
Calca.g6200	Calca454_contig_175.g6200.t1	MSEPQAISQVREKPEMVYGTQNETDSVKDHAHVQVRTQPGPGPEADELFDPNAQAGVKNIEATTMVWNKTALIIAYVLIWIIYFVDSMQQGATGLLTPWVVSAFGKHSLTPTVNILSEIIGGVWKLTLAKVLDVFGRPQGYLFSVILTTLGLVMMAACKNVETYAAAQVFYAVGFKGLSYTLNVFVADTSSLKNRGLVLAFSNSPYIITSWLSGPISEAFLKGPGFRWGFGAFAIITPVFTMPLFGLFMHNYYKAKKQGLVVSRRSDLTWGQAFLHHCREFDAVGILLISAGLALFLLPFNIYSQQEQGWRAPIIICFLVIGFLLMVAFGVWEKWFAPVKFIPYELLLDRTVFGACILVATAFVSYYIWDSYFVSFLQVVNGLNVTESSYVSQIYNVGS…	2.A.1.16	Q870L2 14 TMSs 2.A.1.16.7 Siderophore iron transporter mirB ... 1169 e-152
				O74395 14 TMSs 2.A.1.16.6 Siderophore iron transporter 1 OS=... 792 e-96
				O94607 14 TMSs 2.A.1.16.5 Siderophore iron transporter 2 OS=... 621 e-72
				P39980 15 TMSs 2.A.1.16.1 Hypothetical 70.6 kDa protein in H... 483 e-52
				P38724 15 TMSs 2.A.1.16.3 Hypothetical 71.6 kDa protein in C... 433 e-46
				Q08299 15 TMSs 2.A.1.16.2 CHROMOSOME XV READING FRAME ORF YO... 419 e-44
				P38731 15 TMSs 2.A.1.16.4 Hypothetical 70.9 kDa protein in C... 408 e-43
				O59726 14 TMSs 2.A.1.48.4 Membrane transporter - Schizosacch... 198 e-16
				Q09752 13 TMSs 2.A.1.48.3 Multidrug resistance protein fnx1 ... 176 e-13
				H2E274 14 TMSs 2.A.1.3.65 MFS multidrug transporter OS=Trich... 165 e-12
Calca.g8872	Calca454_contig_285.g8872.t1	MSEKNANGIDSHDPAITNDEGRHPKLLNEGLNTPQSDASLTTAVEDGKPSDVASAPPAVPGGSPLKPDAGPPDGGSRAWLVVLGAWCTSFCSFGWINSIGVFQEYYQTELLNEYKPSTISWIPSLQIFFMLGMGPVIGFLCDKFGPRHLIFYGSIMHVFGLMMASISHNYYQILLSQGVCSAIGVSALFQPALSTISGWFTTRRGAAFGILATGSSLGGVIFPIMVTQLIKKVGFAWSMRACAFLIMFLLIIANLTVRAFAPPVQRKFSAQQFLKPLREFQFVSLTFGLLLFTFGLYVPIDYIPVEATSANVPRHIVQYLVPILNAASLFGRVGSGFAGDRIGRYNIFIIVCYITGIFILGLWIPASGTSARIAFAAIFGFFSGVYVALFPVLVVQISP…	2.A.1.13	Q08268 12 TMSs 2.A.1.13.19 Probable transporter MCH4 OS=Sacch... 424 e-45
				Q08777 12 TMSs 2.A.1.13.4 S.cerevisiae chromosome XV reading... 356 e-37
				Q7RTY0 12 TMSs 2.A.1.13.17 Monocarboxylate transporter 13 OS=... 248 e-23
				Q8TF71 12 TMSs 2.A.1.13.8 Monocarboxylate transporter 10 OS=... 224 e-19
				Q91Y77 12 TMSs 2.A.1.13.2 TAT1 protein - Rattus norvegicus (... 218 e-19
				P36032 12 TMSs 2.A.1.13.18 Probable transporter MCH2 OS=Sacch... 216 e-18
				O15427 12 TMSs 2.A.1.13.6 Monocarboxylate transporter 4 OS=H... 210 e-18
				O15375 12 TMSs 2.A.1.13.11 Monocarboxylate transporter 6 OS=H... 206 e-17
				P36021 12 TMSs 2.A.1.13.10 Monocarboxylate transporter 8 OS=H... 204 e-17
				Q6ZSM3 12 TMSs 2.A.1.13.14 Monocarboxylate transporter 12 OS=... 200 e-16
Calca.g6668	Calca454_contig_194.g6668.t1	MSEEKIITETVAPPDPHFGEKTDKDTKGAEDAIESSGPIDAAKAADDVPPDGGAAAWLVLLGAWCCSLASPGWINSVGSFQQYYQVGPLKEYSSSTIAWIPSLQIFFLFALGPVVGVIFDNYGPRPLIIGGTILHVFGLMMASLATTYYQFILSQGVCSAIGVACLYSPALACLSTWFAKKRGAAMGIMVTGSSVGGVIFPIMISRMVPAVGYPWTMRTCAFIILALQIVAIMTVRPRTKPVPKKMPAGRYAAPFKELPFVILLLGIFVLTYGIFIPIIFIAVQGFQEAGMSSESSQYLVAIFNAASLFGRLAAGFGADKIGRWNMFIIACALSGLAEFAVWIPAKQPSIAIGFAVMFGFTSGAFIGLSGALPVSVSPLPEIGYRLGIVFLAIAIPALT…	2.A.1.13	Q08268 12 TMSs 2.A.1.13.19 Probable transporter MCH4 OS=Sacch... 463 e-50
				Q08777 12 TMSs 2.A.1.13.4 S.cerevisiae chromosome XV reading... 379 e-39
				Q7RTY0 12 TMSs 2.A.1.13.17 Monocarboxylate transporter 13 OS=... 298 e-29
				O15427 12 TMSs 2.A.1.13.6 Monocarboxylate transporter 4 OS=H... 287 e-27
				Q8TF71 12 TMSs 2.A.1.13.8 Monocarboxylate transporter 10 OS=... 260 e-24
				O60669 12 TMSs 2.A.1.13.5 Monocarboxylate transporter 2 - Ho... 255 e-23
				P36032 12 TMSs 2.A.1.13.18 Probable transporter MCH2 OS=Sacch... 250 e-22
				Q8NCK7 11 TMSs 2.A.1.13.13 Monocarboxylate transporter 11 OS=... 247 e-22
				Q6ZSM3 12 TMSs 2.A.1.13.14 Monocarboxylate transporter 12 OS=... 236 e-21
				O95907 12 TMSs 2.A.1.13.9 Monocarboxylate transporter 3 OS=H... 236 e-21
Calca.g13496	Calca454_contig_639.g13496.t1	MSEANSNLVAEAKEQRLETLSESQDEVAPIQYPSGFILIIIVIELMLSMFLSIISTAIPKITVQFKSMDDIGWYGSAFFLTLAAFQSAWGHVYKGFSLRGSFLTAIAIFEIGSLVCALAPNSIALIVGRAIQGMGGAGLTGGCYTIAAFIAPPKKVPILIGLLGSTFSVASIAGPLLGGVFSQHVSWRWCFYINLPIGGVAAGVLFFFFRTPEQAKSRMRRPLKEKLEQFDFIGLVVLLAGLTCFFLALQWGGVTKPWSDGSVIACIILWVILTGVFVGIESWQKDQALMVPRLLASRNIGTCCAFIFFLNAANFSLIYNLPIYFQAINGDSPMASGIKNIPTILSTSIATFISSAIVTKVGYYQPFLLAGSILATIGAGLIYTFNLTSGLGPIIGYQI…	2.A.1.3.	H2E274 14 TMSs 2.A.1.3.65 MFS multidrug transporter OS=Trich... 913 e-115
				B6Q577 14 TMSs 2.A.1.3.68 Putative uncharacterized protein O... 630 e-74
				E7M1Y1 14 TMSs 2.A.1.3.27 Vba5p OS=Saccharomyces cerevisiae ... 489 e-54
				P50080 14 TMSs 2.A.1.3.53 Azole resistance protein 1 OS=Sacc... 459 e-49
				Q9ZGB6 14 TMSs 2.A.1.3.32 LanJ OS=Streptomyces cyanogenus GN... 425 e-45
				P33335 14 TMSs 2.A.1.3.54 Protein SGE1 OS=Saccharomyces cere... 389 e-41
				P96712 14 TMSs 2.A.1.3.50 Multidrug resistance protein 3 OS=... 366 e-38
				O32182 14 TMSs 2.A.1.3.33 Uncharacterized MFS-type transport... 364 e-37
				O59726 14 TMSs 2.A.1.48.4 Membrane transporter - Schizosacch... 354 e-36
				Q09752 13 TMSs 2.A.1.48.3 Multidrug resistance protein fnx1 ... 313 e-31
Calca.g6716	Calca454_contig_195.g6716.t1	MSDTREDAWAKETLDARVIGIEDINAKTDNIRVDNRLEHELTIKDVFRNHPALVFWSFYWAMAAVGWGFDAQVNGGMLSVEWFRRDFGYIDDKGAAILQAKWQTAFNTINSVGQFFGGFFCSWIADRIGRKPSLLIGILIVAGGIFGEVFSTVNGAFVVSKLILGFGLGFYLTLAPLAASECAPVVFRGISTAGTQFGIGLGQLLSNVAIKGFGERKDHWAYRGPFAIQLFFCAFLLVLLPFAPETPWYLARKGKREETLKSLRRLYGSKVDLNAKLVTLEATIADEEAVDQEQGSFIKCFTGTNRIRTLISMGLFVCQHFVGIIFVLGFSTYFFQLAGLDPSKSFSLGIGVTACGLAGNVVSWFVINSFGRRSVFLIGICMLTVILLLIGILDVVPTS…	2.A.1.1.	P53048 12 TMSs 2.A.1.1.11 General alpha-glucoside permease -... 529 e-59
				Q8J0V1 12 TMSs 2.A.1.1.57 Monosaccharide transporter - Asper... 416 e-44
				P15685 12 TMSs 2.A.1.1.10 Maltose permease MAL6T (Maltose tr... 388 e-40
				A3M0N3 12 TMSs 2.A.1.1.68 Glucose transporter/sensor OS=Pich... 344 e-35
				G4N740 12 TMSs 2.A.1.1.117 Glucose transporter rco-3 OS=Magna... 330 e-33
				Q2MEV7 12 TMSs 2.A.1.1.51 Glucose/xylose symporter 1 - Candi... 317 e-31
				P10870 10 TMSs 2.A.1.1.17 High-affinity glucose transporter ... 304 e-29
				B1PM37 12 TMSs 2.A.1.1.64 Glucose sensor - Pichia angusta (Y... 295 e-28
				P39004 12 TMSs 2.A.1.1.31 High-affinity hexose transporter H... 288 e-27
				P43581 12 TMSs 2.A.1.1.5 Hexose transporter HXT10 - Sacchar... 285 e-27
Calca.g12896	Calca454_contig_572.g12896.t1	MSDTEKQVQVDNSSNSDVDHLVDPDAGLSEAERKIAERKLLWKLDMKLMPWLVLLYLVCFLDRTNIGNAKIADLLEDVPMSTQQFNDTLTIFFVAYALFEALDNFLLKRLRPSIFIPIIMILWGCCMLGMGFVKNWSGLMAARWFLGVCEAGLFPGINYYLSCWYKRNEFGVRAAIFFSAAALSGSFGGLLAAAIQKMDGIQGIAGWAWIFILEGLVTIVIGFFSFVMVHDFPDEAKFLSKEDRARVLLRLKADKQASAEHENFKVDYLWAALKDWKTYAGMLIYMGPLMPLYSFSLFLPTIIQSMSFTDPKDIIKNQLLSVPPYALAAVLTIVVGFWSDRIQKRGIFNIACAIVGTVGFIMLMATTNPYVQYVGTFLGAMGIYPSVSLTIAWVANNVE…	2.A.1.14	P53322 12 TMSs 2.A.1.14.11 High-affinity nicotinic acid trans... 656 e-78
				P70786 12 TMSs 2.A.1.14.3 Putative tartrate transporter - Ag... 452 e-50
				P76470 12 TMSs 2.A.1.14.35 Inner membrane transport protein R... 379 e-40
				P40445 12 TMSs 2.A.1.14.38 Uncharacterized transporter YIL166... 377 e-39
				Q9RPP3 12 TMSs 2.A.1.14.8 PHTHALATE TRANSPORTER - Burkholder... 365 e-38
				Q9RPV1 12 TMSs 2.A.1.14.9 HPAX - Salmonella dublin. 345 e-35
				P25621 12 TMSs 2.A.1.14.18 Pantothenate transporter FEN2 - Sa... 338 e-34
				O43000 12 TMSs 2.A.1.14.17 Pantothenate transporter liz1 - Sc... 328 e-33
				Q05181 11 TMSs 2.A.1.14.5 Phthalate transporter - Pseudomona... 321 e-32
				P15365 12 TMSs 2.A.1.14.4 Allantoate permease - Saccharomyce... 315 e-31
Calca.g11369	Calca454_contig_443.g11369.t1	MSDSINEKAELEAREFAHPDHGDINSFIDDMDQQLEQSGGLERGFFQIQFKDPRHFTWLLVAFASMGGLLSGLDQSLISGANLYLPKDLGLSERQNSLVNSGMPLGAVGGALLLSPANEYCGRKWAIIISIVLYTVGAALEAAAMDYGMIIAGRVVLGLGVGLEGGTVPVYVAETVERRIRGNLVSLYQFNIALGEVLGYAVAAIFLKVPGNWRYILGSSLLFSTIMFFGMLFLPESPRYLMHKGRSLDAYKVWKRIRGTESAESKEEFYIMASAVRQEATIVSEGAQNKRFPWMDFFTVPRARRALIYANIMILLGQLTGVNAIMYYMSVLMQRIGFNDTDANYMSLVGGGSLLIGTIPAIFLMETCGRRFWAIMMLPGFFLGLVLIGVARLFDPVTH…	2.A.1.1.	Q0ULF7 12 TMSs 2.A.1.1.70 Putative uncharacterized protein O... 1794 0.0000
				Q8NJ22 12 TMSs 2.A.1.1.33 Hexose transporter (Similarity) - ... 1184 e-155
				Q8VZR6 12 TMSs 2.A.1.1.66 Probable inositol transporter 1 - ... 494 e-55
				Q8G3X1 12 TMSs 2.A.1.1.42 D-Glucose-proton symporter - Bifid... 451 e-49
				P0AE24 12 TMSs 2.A.1.1.2 Arabinose-proton symporter - Esche... 435 e-47
				Q8NTX0 12 TMSs 2.A.1.1.53 Permeases of the major facilitator... 430 e-46
				P0AEP1 12 TMSs 2.A.1.1.1 Galactose-proton symporter - Esche... 421 e-45
				Q0WWW9 12 TMSs 2.A.1.1.103 D-xylose-proton symporter-like 3, ... 421 e-45
				Q8L6Z8 12 TMSs 2.A.1.1.45 D-xylose-proton symporter-like 1 -... 415 e-44
				O34718 12 TMSs 2.A.1.1.26 METABOLITE TRANSPORT PROTEIN - Bac... 410 e-44
Calca.g4802	Calca454_contig_130.g4802.t1	MSDMETRSPVVMAEDHASEKSIPVFAHDEDPSAYLLGFRFWLVFFLNFAVTFVVTIESTIITTSLVTISKDIGGFENISWVVSSYLLGFVSLVVIMAKLSDIVGRKSIYILCILLFTIFSGGCAAAKTMNQLIVMRALQGMGGGGGYALSFILLIQIVPPKNYPKMAGYAGIAAVLATTLGPIVGGAISQNTTWRWVFLFNVPVGALALLLAIIGIPNGYPQHGKDVQSVPMSQTLKRVDFFGCVLLLLATLSFTAAFQEVSSRFSWDSAYFISLVIVSTVLWVVLILWERRVTLASDNREPVLPWRFFVHRERLAPLLGVMLVGGPLAVAVFQLPQRFQLVHGRSSINASVQLLPFSAGLPLGSVFQVLGYALLGTMEASENIPHATYGYEILAGFGG…	2.A.1.3.	P96712 14 TMSs 2.A.1.3.50 Multidrug resistance protein 3 OS=... 315 e-32
				H2E274 14 TMSs 2.A.1.3.65 MFS multidrug transporter OS=Trich... 280 e-27
				O32182 14 TMSs 2.A.1.3.33 Uncharacterized MFS-type transport... 240 e-22
				B6Q577 14 TMSs 2.A.1.3.68 Putative uncharacterized protein O... 235 e-21
				Q9ZGB6 14 TMSs 2.A.1.3.32 LanJ OS=Streptomyces cyanogenus GN... 226 e-20
				E7M1Y1 14 TMSs 2.A.1.3.27 Vba5p OS=Saccharomyces cerevisiae ... 201 e-17
				A3M347 15 TMSs 2.A.1.3.62 Putative MFS family drug transport... 198 e-16
				O59726 14 TMSs 2.A.1.48.4 Membrane transporter - Schizosacch... 197 e-16
				P36554 14 TMSs 2.A.1.3.26 Inner membrane transport protein y... 193 e-16
				P38358 15 TMSs 2.A.1.48.2 Vacuolar basic amino acid transpor... 192 e-16
Calca.g1563	Calca454_contig_53.g1563.t1	MSDKHHSSAVPGEIPVPHGPPASDGPLDDLFTVGASEDERRIFSHVTRPDDSYTPEGVYWADLPWSQRVGFVSKVDRQAASQELATIGAMMKKDPLSPLAWYFRHAVIPGAGLGLEGYVLFSIGNLEPLFKQVWPECWGDNQVCGKNWIAAVTYLEIIGIMVGQAGVGIIGDWVGRRWGLIQDALIMFIGLLMLTASWGLTLEGWVICYAWSLFFYSLGVGGEYPITATSSLESAVTAGKLSTREDRLHRGRRVTMAFLMQGWGQFVNQVVLIVLLVIFNKGNGAPPYSASAAQYAFRLSFAFPAVGTLWLVYYRTWKMPNASRQLSEAKSRSKVTGYDVTALRYCFSHFGGRLLATAGTWFCNDVFFYGNKLFQGQFIKVISSNPDSLITAWSWNLVN…	2.A.1.9.	Q8H6H0 12 TMSs 2.A.1.9.5 Inorganic phosphate transporter 1-... 368 e-37
				Q01MW8 12 TMSs 2.A.1.9.4 Probable inorganic phosphate trans... 364 e-37
				A5H2U6 11 TMSs 2.A.1.9.6 Phosphate transporter 5 OS=Medicag... 349 e-35
				Q43650 12 TMSs 2.A.1.9.3 INORGANIC PHOSPHATE TRANSPORTER 1 ... 349 e-35
				Q8VYM2 13 TMSs 2.A.1.9.9 Inorganic phosphate transporter 1-... 342 e-34
				A8N031 12 TMSs 2.A.1.9.10 Phosphate transporter OS=Piriformo... 317 e-31
				Q09852 12 TMSs 2.A.1.9.8 Putative inorganic phosphate trans... 311 e-30
				K4HTY2 12 TMSs 2.A.1.9.11 Phosphate transporter OS=Boletus e... 262 e-24
				P25346 13 TMSs 2.A.1.9.7 Probable metabolite transport prot... 261 e-24
				P25297 12 TMSs 2.A.1.9.1 Inorganic phosphate transporter PH... 259 e-23
Calca.g3455	Calca454_contig_92.g3455.t1	MSDITVTSAPGQIFNATDDNIAHVSGSASIELAIREAGKTQSAIAGPAGKAGNSNSHSQDGLSPVEHPPETAATPQMVLSGINANAEDGMRVSKARGVTVIVTLAGISFLNTMGSGILIAALPRIAQDVGLSEGLILWPAAVYALAAGCLLLIFGAAADAIGAKLVWMTGSFLYVVFTIAMGLAKTGIQVILARTFLGVAISMCLPTAVSLITNTFPKGTWRNSAFAMNGMGQPLGYALGLVLGGIFTDTIGWRWAYHMMAIINFCLSTASIWSLPFVKTSSEKKWTRRLAEDIDWLGSVIMSVALGLLLYVLSTLTTSYKSIRSAQTVILLTVSLILLCIFPLWMHYQTTRERPALIPNRLWRNASFGSVCLSVFFCWASLNGIEYFTTLYFQRVQKL…	2.A.1.3.	Q08902 14 TMSs 2.A.1.3.52 Drug resistance protein YOR378W OS... 357 e-36
				P13090 13 TMSs 2.A.1.3.1 Aminotriazole resistance protein -... 296 e-28
				Q03263 13 TMSs 2.A.1.3.69 Uncharacterized transporter YMR279... 263 e-24
				Q9L1B4 14 TMSs 2.A.1.3.19 Putative transmembrane-transport p... 250 e-23
				Q04733 14 TMSs 2.A.1.3.8 Cephamycin export protein cmcT - N... 236 e-21
				P39886 13 TMSs 2.A.1.3.12 Tetracenomycin C resistance and ex... 229 e-20
				H2E274 14 TMSs 2.A.1.3.65 MFS multidrug transporter OS=Trich... 221 e-19
				P42670 14 TMSs 2.A.1.3.11 Puromycin resistance protein pur8 ... 211 e-18
				P0A0J9 14 TMSs 2.A.1.3.4 Antiseptic resistance protein - St... 210 e-18
				Q54806 14 TMSs 2.A.1.3.5 INTEGRAL MEMBRANE PROTEIN - Strept... 205 e-17
Calca.g13456	Calca454_contig_638.g13456.t1	MSDHQELIRNRTTDSRETEKDSSDTTPTKSQTENNTQLSRFRTVLLVLVLSGSSFLNTSISQACVIVLPTIGRDLHIPAGRQQWVLSAAPLAYACTLLVCGRLADVCGRRLLFQIGIACVSLSCLVSPFAPGEIPFDIFRAVQGLGSAAATPSAVGIIFGVFPAGKTQIYAMSAFYAGFPLGNVTGNILGGVIAEFLNWKWIFWIMAILSASLYALALFIVPFLAKDLELQLLPFKKRLQSLVSEMDWVGLVMSMALLMFLLVSLTEANITGWTSPLILALLIIACMLFPAFIMWELHLEKRGRRPPLMKLSVFRSSIYSAAQCISLIFWASFNNFLVFATYFYQDYQGLGVLQTTLRFVPLGVTGVITVFISSQILRYIDSYKVALWGTACVTISCLL…	2.A.1.3.	Q08902 14 TMSs 2.A.1.3.52 Drug resistance protein YOR378W OS... 396 e-40
				P42670 14 TMSs 2.A.1.3.11 Puromycin resistance protein pur8 ... 326 e-32
				P13090 13 TMSs 2.A.1.3.1 Aminotriazole resistance protein -... 294 e-28
				Q03263 13 TMSs 2.A.1.3.69 Uncharacterized transporter YMR279... 293 e-27
				Q04733 14 TMSs 2.A.1.3.8 Cephamycin export protein cmcT - N... 277 e-26
				P71879 15 TMSs 2.A.1.3.49 Multidrug resistance protein stp O... 274 e-25
				Q53903 12 TMSs 2.A.1.3.7 6 ACTVA REGION GENES OF THE ACTINO... 272 e-25
				Q54806 14 TMSs 2.A.1.3.5 INTEGRAL MEMBRANE PROTEIN - Strept... 271 e-25
				D9X7X8 14 TMSs 2.A.1.3.38 Transmembrane efflux protein OS=St... 268 e-25
				A5H8A5 16 TMSs 2.A.1.3.31 Plasmid efflux fluoroquinolone - E... 266 e-24
Calca.g14550	Calca454_contig_955.g14550.t1	MSDEDSSKEARELGSEGHAISADLAVLEAGGPSKPSKRKSLSFYFAFLSLVIMVLIVSLDSTALAVALPTLTDELGGTSLQAFWASLSFMLAVVVTQPLYVSASDVIGRKPLLYTAFILFFVGSIVFAVGKNMTVVIIGRLIQGLGGGGLDVLNEVIICDITTLKERPFWLGLIAVPMAAGCILGPVLGALFTEYVSWRWIGWINLPLVAISYGCAVFFMHLKPVEGSLRSRMARLDWIGMGLFTVGCTATALPLSWAGSLYPWSSWRTIVPLVIGCAVLVIFVVYERRPAEAIIPYRILTNRSALATLMNGFVHGVVLYTALLYIPLFFQAVFLQTALQSAVSMLPLVVILIAFSLFSGFVTDYFRHYLWQLWAAWILTTIGTGLLALWGPNSSRAET…	2.A.1.3.	B6Q577 14 TMSs 2.A.1.3.68 Putative uncharacterized protein O... 426 e-45
				H2E274 14 TMSs 2.A.1.3.65 MFS multidrug transporter OS=Trich... 370 e-38
				O32182 14 TMSs 2.A.1.3.33 Uncharacterized MFS-type transport... 369 e-38
				P96712 14 TMSs 2.A.1.3.50 Multidrug resistance protein 3 OS=... 361 e-37
				Q9ZGB6 14 TMSs 2.A.1.3.32 LanJ OS=Streptomyces cyanogenus GN... 347 e-35
				Q09752 13 TMSs 2.A.1.48.3 Multidrug resistance protein fnx1 ... 337 e-34
				O59726 14 TMSs 2.A.1.48.4 Membrane transporter - Schizosacch... 303 e-29
				O69070 14 TMSs 2.A.1.3.29 Tetracycline efflux protein - Stre... 282 e-26
				E7M1Y1 14 TMSs 2.A.1.3.27 Vba5p OS=Saccharomyces cerevisiae ... 261 e-24
				P38358 15 TMSs 2.A.1.48.2 Vacuolar basic amino acid transpor... 239 e-21
Calca.g6278	Calca454_contig_178.g6278.t1	MSATQTQAALSLASNVDHYEQHDVPLEHLTETSPRSDASTAASLLQKTVVTMQLSGVNFASSVTSGLVFVGLPTIAADLKLPDSLSFWPATVCSLSTAATLILSGSIADTIGPRTVDLVGCFISGALMLGAGASRNGSEMVAMRAVQGIGFAMHLASSVAIVSRTFPSGQGRNIAFSCLGLSQPLGFSFGLVIGGILQDNVGWRVGWYICGTLTLALSAAGLWAIPKTPQCQTIRSTMYSFQNKIDWVGVLLSSTFMTLLCYLLAMLSTNIEKIHDVESIVLLCLSAIALPCFVYWVHLQVKAGKPALIPNSLWKNTAFSGICATIVISFAVLNSLELFASLFFQQVQHLSAFQASIRILPSLVVGIILNFSIGLFVHRIPPVWIVLISSVLCAGSPLL…	2.A.1.3.	Q08902 14 TMSs 2.A.1.3.52 Drug resistance protein YOR378W OS... 293 e-28
				Q00538 14 TMSs 2.A.1.3.10 Methylenomycin A resistance protei... 267 e-25
				P13090 13 TMSs 2.A.1.3.1 Aminotriazole resistance protein -... 234 e-21
				P42670 14 TMSs 2.A.1.3.11 Puromycin resistance protein pur8 ... 233 e-21
				Q54806 14 TMSs 2.A.1.3.5 INTEGRAL MEMBRANE PROTEIN - Strept... 231 e-20
				Q9L1B4 14 TMSs 2.A.1.3.19 Putative transmembrane-transport p... 231 e-20
				Q939A4 12 TMSs 2.A.1.3.28 Multidrug resistance efflux protei... 230 e-20
				Q03263 13 TMSs 2.A.1.3.69 Uncharacterized transporter YMR279... 227 e-20
				A3M6E0 14 TMSs 2.A.1.3.44 Methyl viologen resistance protein... 206 e-17
				C4PAW9 14 TMSs 2.A.1.3.43 Major facilitator superfamily effl... 205 e-17
Calca.g12904	Calca454_contig_572.g12904.t1	MSAPKNESDGTALQPEGPVTEKAGDATTLNGDAREWDDATEESTGPVVMAEASKVKSSQDPEYPNTLNMPWYFSIPPVPSDKSTRADKYKDRSIVATAIPKITQEFNSLDDVAWYGSSYLLTMCSFQLLLGKLYTQFPVKWMFLACLVLFEVGSIVCAVAPGSVVLIVGRAVSGIGAAGLISGAFIILARSVPLHKRPMYTGIIGGASGISQVIAPTLGGVFTDKVTWRWCFWINLPFGAITFLTVLIFVNLPVDPSVKTTRSIRGFLEKFDLFGSLLLMPWVFCLLLALQWGGVDYAWGSWRIILLFVLFAVLFCAWLVLQVRQGEKATLPTRMMKQRSMAASMLLIVCLFSTFFIITYYVPIWFQAVRGVSAFTSGVYYLAASAAMSVTVIGNGFLT…	2.A.1.3.	H2E274 14 TMSs 2.A.1.3.65 MFS multidrug transporter OS=Trich... 1033 e-132
				B6Q577 14 TMSs 2.A.1.3.68 Putative uncharacterized protein O... 720 e-86
				P96712 14 TMSs 2.A.1.3.50 Multidrug resistance protein 3 OS=... 391 e-41
				O32182 14 TMSs 2.A.1.3.33 Uncharacterized MFS-type transport... 387 e-40
				E7M1Y1 14 TMSs 2.A.1.3.27 Vba5p OS=Saccharomyces cerevisiae ... 342 e-34
				P50080 14 TMSs 2.A.1.3.53 Azole resistance protein 1 OS=Sacc... 339 e-34
				Q9ZGB6 14 TMSs 2.A.1.3.32 LanJ OS=Streptomyces cyanogenus GN... 329 e-33
				O59726 14 TMSs 2.A.1.48.4 Membrane transporter - Schizosacch... 283 e-26
				Q09752 13 TMSs 2.A.1.48.3 Multidrug resistance protein fnx1 ... 262 e-24
				P39886 13 TMSs 2.A.1.3.12 Tetracenomycin C resistance and ex... 260 e-24
Calca.g3040	Calca454_contig_86.g3040.t1	MSAITRILSRPVNKPYRTKNLSSDNPPYLNEDGFVDFAPDDVENPHNWTTPRRAAVTFSAILLVLNATFASSITSGCLDSISTDFGVSEVAAGLTITLFLLGYCAGPLFFAPLSEFYGRRWIFYISFSLYIVFNFLCAWAPNFGSLLVGRFLTGTMVSAPLSNAPGVLADLWDPVERGNAMAGFSTMVWIGPALGPVVGGFIQLKKDWPWAFYVLLWMGGGTFFLMLTIPETYGPIILRTKAQRIRKAQIPGYENAKAAIEVEDRTLVHVYKVALTRPWIILFDPISFLCAIYLSIVYTLLYMLFSIYPIVFQMKRGWNAGVGELPLLGTALGACLGGLFVVQDTHRRSKKIKTGETKLEDMEPEDRMPLAMVGGVGFAVTMFWLAWSAEYNSVHWIVP…	2.A.1.2.	Q8NKG7 12 TMSs 2.A.1.2.77 Multidrug resistant protein OS=Acr... 634 e-74
				B6HN82 12 TMSs 2.A.1.2.86 Pc21g09220 protein OS=Penicillium ... 595 e-69
				B6H9Q3 12 TMSs 2.A.1.2.85 Pc16g11960 protein OS=Penicillium ... 584 e-67
				B6HIC2 12 TMSs 2.A.1.2.78 Pc21g01300 protein OS=Penicillium ... 583 e-67
				Q06451 12 TMSs 2.A.1.2.66 Polyamine transporter 3 OS=Sacchar... 555 e-63
				Q07824 12 TMSs 2.A.1.2.16 CHROMOSOME XII READING FRAME ORF Y... 549 e-62
				P53283 11 TMSs 2.A.1.2.67 Polyamine transporter 2 OS=Sacchar... 545 e-61
				B7FAY6 12 TMSs 2.A.1.2.92 CefM protein OS=Acremonium chrysog... 477 e-53
				P28873 11 TMSs 2.A.1.2.6 Benomyl/methotrexate resistance pr... 460 e-50
				A0ST42 12 TMSs 2.A.1.2.79 MFS transporter OS=Cercospora nico... 434 e-47
Calca.g14743	Calca454_contig_993.g14743.t1	MSADDKHDTQPAVEAEAKTSEHSHEQYADADAYPVVGGERPPGWMYKGYKIFGSEIWYASPKAQLLMVSFICFLCPGMFNAISGLGGGGQVDPHANDIANTALYSVFAAVAFFSGTVANRLGLKITLAIGGLGYCIYVASFLSYSHNQNQPFVIFGGCFLGFCAGLLWTGQGAIMMSYPSEKEKGRYISLFWIIFNSGAVLGSLIPLGENANNKTGPVTDGTYIGFIVLQLIGAGMAFFMVNADKVIRKDNTKVILMKNPSWSSEIMGLFNTLIEDPWVFLLFPMFFTSNVFYVYQTNVMNAGFFNTRTRTLNGLLYWLAQIFGAVIFGHALDYGKIRRSVRARIALGALGVLTFVIWGGGWAWQKDRPIRAVASSDAFQANETIDWTDGGEKYIAPMF…	2.A.1.58	Q5A7S4 10 TMSs 2.A.1.58.1 Putative uncharacterized protein -... 1121 e-147
				Q01HW9 11 TMSs 2.A.1.58.4 B0616E02-H0507E05.3 protein OS=Ory... 787 e-98
				C9S7Y7 10 TMSs 2.A.1.58.5 DUF895 domain membrane protein OS=... 291 e-28
				Q54E67 12 TMSs 2.A.1.58.6 Putative uncharacterized protein O... 121 e-07
				Q8BJ51 12 TMSs 2.A.1.58.3 UNC93-like protein MFSD11 OS=Mus m... 110 e-06
				Q8H6H0 12 TMSs 2.A.1.9.5 Inorganic phosphate transporter 1-... 83 0.0174
				Q8IDZ6 1 TMSs 3.A.25.2.1 Ubiquitin-activating enzyme, putat... 74 0.2457
				B8GAU7 12 TMSs 2.A.1.81.2 Major facilitator superfamily MFS_... 71 0.4453
				P96710 12 TMSs 2.A.1.1.55 Arabinose-proton symporter - Bacil... 66 1.8288
				P0C0K2 12 TMSs 2.A.1.76.1 Uncharacterized protein mhp246 OS=... 66 1.8481
Calca.g6922	Calca454_contig_200.g6922.t1	MSAAQIAAPHLAHDRQMESDAEKSRGDVVDYPHKHEGSEDSGSQYKQEGVQQVEAITTVWSKQLLIVMFILLYLVSFTDSLLQAVQGTLIPFVTSSFGQHGLLASTDIVATIVGGVCNLTIAKVIDIWGRCEGFALMVVLVAVGMVMKATCKNVEMYSAAHTIYWVGHLGIQYIITVMLADMTTLRNRIIMFGLLQTPLIASAFAGPAIANLFLSKSTIGWAFGAFTIILVVFCIPVGTIFVYSKRKAVRQGIFPTRPKDRTKWQSFKHYFIEFDAVGMFLTVAGWSLLLLPFSLASRAPHGWKTDYIIAMIVVGVVLLAAFAVWEKFFAPVSYFPFKYLKDRTILGACLLYGFMFLSTFTWDIYYGSYLQVVNNVGPDAAGYIVNAFSVTSSFFGPII…	2.A.1.16	Q870L2 14 TMSs 2.A.1.16.7 Siderophore iron transporter mirB ... 1044 e-134
				O74395 14 TMSs 2.A.1.16.6 Siderophore iron transporter 1 OS=... 691 e-82
				O94607 14 TMSs 2.A.1.16.5 Siderophore iron transporter 2 OS=... 593 e-68
				P39980 15 TMSs 2.A.1.16.1 Hypothetical 70.6 kDa protein in H... 434 e-46
				Q08299 15 TMSs 2.A.1.16.2 CHROMOSOME XV READING FRAME ORF YO... 398 e-41
				P38724 15 TMSs 2.A.1.16.3 Hypothetical 71.6 kDa protein in C... 396 e-41
				P38731 15 TMSs 2.A.1.16.4 Hypothetical 70.9 kDa protein in C... 365 e-37
				O59726 14 TMSs 2.A.1.48.4 Membrane transporter - Schizosacch... 207 e-17
				B6Q577 14 TMSs 2.A.1.3.68 Putative uncharacterized protein O... 205 e-17
				H2E274 14 TMSs 2.A.1.3.65 MFS multidrug transporter OS=Trich... 174 e-13
Calca.g2594	Calca454_contig_77.g2594.t1	MRRNAQAAAARRRGANKKGTDEMPPFPTKQMLVLACCRICEPIAFMSIFPYIYYMIQDFNITTDKNQISVYAGMVTSAFTLAEFSTGVLWGKLSDRIGRKPVLLTGLIGTAISVLIFGFAPSLPVALFARALGGLLNGNIGVLQTTVAELVTVKEQQPRAYTIMPMVWCIGSIIGPMIGGAMAQPCVSYPQWFARGTIWDRYPYLLPNLFSAATVFVGVVIGFLFLEETHAVKKYDEDRGRKLGNRLLGVFWKAGTSCQGTRSPEKQCLMANDNMVGYNTSKGCGPQAGTLETEDEQLPAYRSQENSPKLAPQRSVRPAATGPQMGANGKMKIFTKPVLMNIMSYGILAFHTMTFDQLFPVFLSTPAPKEPTVDLPFKFVDGFGLETKTIGFIMSVQGV…	2.A.1.2.	Q3EAQ5 12 TMSs 2.A.1.2.96 Probable peptide/nitrate transport... 307 e-30
				Q8RWN2 12 TMSs 2.A.1.2.58 Protein ZINC INDUCED FACILITATOR 1... 276 e-26
				A2QTF4 9 TMSs 2.A.1.2.48 Putative uncharacterized protein A... 199 e-16
				Q5JAK9 12 TMSs 2.A.1.2.39 TetA(41) OS=Serratia marcescens GN... 164 e-12
				B2YGG2 12 TMSs 2.A.1.2.41 Tetracycline resistance protein OS... 163 e-12
				P02982 12 TMSs 2.A.1.2.4 Tetracycline resistance protein, c... 157 e-11
				Q8ZUX8 12 TMSs 2.A.1.2.49 Tetracycline resistance protein OS... 144 e-10
				Q07282 12 TMSs 2.A.1.2.75 Tetracycline resistance protein, c... 134 e-08
				Q56RY7 12 TMSs 2.A.1.2.38 TetA(39) OS=Acinetobacter sp. LUH5... 133 e-08
				P39843 12 TMSs 2.A.1.2.8 Multidrug resistance protein 2 (Mu... 129 e-08
Calca.g6165	Calca454_contig_175.g6165.t1	MRNDGQAGALVTNQPHASDPLLPALETLPRSPEDTRAVDGYNAGDAGEGDQLLASERRLEQWNNPRFNMYRFCAVNLTLLVMGMNDGSIGALIPYIEQYYGITHRTVSTVFIVPLAGYIAAALLNNWIHYVIGQRGIALFGPVFRLAGYIPMALHPPFFVIPVLLLLTGFGNGIQDSAYNAWVGNMQNANELLGLIHGAYGLGATIGPLIASAMVAKGGLEWYTFYYVTSGVVCLELVCGPWAFWRATGAAYRQKLHYGNASDRVTTRTVLRGRVTWLIALFLLGYAGVEVSLGGWIPTFMLDVRHTDPFVAGLTATLFWLGLTLGRVILGFITGRIGERIAITGYLVLSMGFEILFWLAPTTASAMVFVTLLGFFLGPMYPAAIVVATKLLPAEYHVS…	2.A.1.7.	Q08280 12 TMSs 2.A.1.7.13 Bypass of stop codon protein 6 OS=... 399 e-43
				Q07W00 11 TMSs 2.A.1.7.6 Major facilitator superfamily MFS_... 186 e-15
				F4LLD9 12 TMSs 2.A.1.15.18 Major facilitator superfamily MFS_... 185 e-15
				O07563 12 TMSs 2.A.1.7.3 Hypothetical protein yhji - Bacill... 158 e-12
				P17583 11 TMSs 2.A.1.17.1 Cyanate transport protein cynX - E... 122 e-07
				P52067 12 TMSs 2.A.1.35.1 Fosmidomycin resistance protein - ... 115 e-06
				P0AE24 12 TMSs 2.A.1.1.2 Arabinose-proton symporter - Esche... 114 e-06
				F8L1F5 12 TMSs 2.A.1.7.19 Putative uncharacterized protein O... 113 e-06
				Q04DP6 12 TMSs 2.A.1.68.1 Permease of the major facilitator ... 112 e-06
				O34929 12 TMSs 2.A.1.26.2 Uncharacterized MFS-type transport... 111 e-06
Calca.g11909	Calca454_contig_491.g11909.t1	MRHRVAPNHVAELVFAARNSHNALAETLLDSFAVLGSAGVAGAENHDAAGVAEGAWRDLPGWGRRKFEEALDIGLVCSNNRVTLVDERYKQTLSKLPAIRPRQRKQTHGRGAKGNAVDALEAPRQDTELTLHALTQRQHMRVQQGGHSPSSRMSRDEQAVARPPGVLLEHLPQARRDGFDHVLGDGEEARVAVVALVVQEAVRADGRALEVHGPVHKGGGAADGKDDGVDVVHGHGFDTHGLVNQSHDVVEATEYIAKEARRAVGRHEVADGDKVSCVAGEADHGFRPPDVAAALSPEPIPAVGEDSQRVAGAARSAHLKHDDVFASMSLVLSSRVVVSEAWEAEVVKRYDGTATGSTRWTNGTAAFPSGADPVERQRERKVSAWVHRARKRKVGMAVS…	2.A.1.3.	Q9ZGB6 14 TMSs 2.A.1.3.32 LanJ OS=Streptomyces cyanogenus GN... 525 e-57
				H2E274 14 TMSs 2.A.1.3.65 MFS multidrug transporter OS=Trich... 523 e-56
				Q09752 13 TMSs 2.A.1.48.3 Multidrug resistance protein fnx1 ... 478 e-51
				O59726 14 TMSs 2.A.1.48.4 Membrane transporter - Schizosacch... 471 e-49
				O32182 14 TMSs 2.A.1.3.33 Uncharacterized MFS-type transport... 449 e-47
				B6Q577 14 TMSs 2.A.1.3.68 Putative uncharacterized protein O... 440 e-46
				O69070 14 TMSs 2.A.1.3.29 Tetracycline efflux protein - Stre... 435 e-45
				P96712 14 TMSs 2.A.1.3.50 Multidrug resistance protein 3 OS=... 428 e-44
				Q04301 14 TMSs 2.A.1.48.1 Hypothetical transport protein YMR... 333 e-32
				P50080 14 TMSs 2.A.1.3.53 Azole resistance protein 1 OS=Sacc... 328 e-31
Calca.g9552	Calca454_contig_333.g9552.t1	MRFGRKNHAEARPNIQHPPVSPVEMVAVGKQGSEDEDIRCIEEDKEVERRVKWKLDLVILPLLSTVYFIAQMGRSDMGNAKIAGMDKDLDLDPKRYSNAASIFLAGYLIFQLPGTMLIRKVGPPLQFGLAMMVWGLVTTLIVKVKDYPSLMAIRFFVGSAEAFVQGAVFYLSFWYKADELATRGAVFYSTSALAGSFNGLLAYVIQQNLEGANGWTAWRWIFFIEGLVPIVWAFVVMFTLPKTPETAPKRLFTEKEREIIIVRSREARNTGESKILPKLILKLLASPQFWLLCVMDMCQHFCVQSLSSFLPDILHGFGWSTVKSQLMTVIVYACALVGTIVAAVVSDKIGKRGVVICANSCIAAVGYALLIALEDGLPRFIATCICACGIYPNVVLVLT…	2.A.1.14	P53322 12 TMSs 2.A.1.14.11 High-affinity nicotinic acid trans... 463 e-51
				O43000 12 TMSs 2.A.1.14.17 Pantothenate transporter liz1 - Sc... 363 e-37
				P70786 12 TMSs 2.A.1.14.3 Putative tartrate transporter - Ag... 339 e-35
				Q9RPP3 12 TMSs 2.A.1.14.8 PHTHALATE TRANSPORTER - Burkholder... 285 e-28
				P25621 12 TMSs 2.A.1.14.18 Pantothenate transporter FEN2 - Sa... 282 e-27
				P15365 12 TMSs 2.A.1.14.4 Allantoate permease - Saccharomyce... 274 e-26
				P40445 12 TMSs 2.A.1.14.38 Uncharacterized transporter YIL166... 273 e-26
				P39709 11 TMSs 2.A.1.14.37 Probable transporter SEO1 OS=Sacch... 272 e-25
				P76470 12 TMSs 2.A.1.14.35 Inner membrane transport protein R... 260 e-24
				Q9RPV1 12 TMSs 2.A.1.14.9 HPAX - Salmonella dublin. 255 e-24
Calca.g2711	Calca454_contig_78.g2711.t1	MRDNFDQEKPPGRLSDDDTGTAQTLDTQGSEKQQPQGLGTSDELVTGVKLWLMVTSIYLACFLMLLDTTVIATAIPQITNDFNSLADVGWYGSAYNLGCTAIAPLTGKIYQHFSLKWSFLVLFALFEVGSVICGAAQNSDMLIVGRAIAGVGAASLLNGAFTIISCAVPPAKRPMLIGCMMAVAQIGNVAGPLVGGAFTTGATWRWSFYINLPLGAIVGIPMMFLHIPDQIPKKSPWEILPQIHKHLDLIGFALFAPAVIQLLLALQYGGNQYAWDSSVVIGLFVGAGVTAMVWLTWNWYRGDDALLPLSMLRRQVVWASTINYTCLMSTLFGAAYFLPIYFQAVKGANAVMSGVYLLPTILAQIATTILSGKFVTQLGYVPPFALFAAALAAIGSGLY…	2.A.1.3.	H2E274 14 TMSs 2.A.1.3.65 MFS multidrug transporter OS=Trich... 949 e-120
				B6Q577 14 TMSs 2.A.1.3.68 Putative uncharacterized protein O... 871 e-109
				Q9ZGB6 14 TMSs 2.A.1.3.32 LanJ OS=Streptomyces cyanogenus GN... 445 e-48
				P96712 14 TMSs 2.A.1.3.50 Multidrug resistance protein 3 OS=... 413 e-44
				E7M1Y1 14 TMSs 2.A.1.3.27 Vba5p OS=Saccharomyces cerevisiae ... 412 e-43
				P50080 14 TMSs 2.A.1.3.53 Azole resistance protein 1 OS=Sacc... 399 e-42
				O32182 14 TMSs 2.A.1.3.33 Uncharacterized MFS-type transport... 396 e-41
				O69070 14 TMSs 2.A.1.3.29 Tetracycline efflux protein - Stre... 371 e-38
				O59726 14 TMSs 2.A.1.48.4 Membrane transporter - Schizosacch... 347 e-35
				P33335 14 TMSs 2.A.1.3.54 Protein SGE1 OS=Saccharomyces cere... 342 e-34
Calca.g13432	Calca454_contig_637.g13432.t1	MRDNEDSSTPTTASIEKTDDAIIRSEINSPKTEETERQPEEPDDFERGFRFWAIIFGLAVSTLLASLEHTVVTTAAPYILEDLDLREDFVWVTNSFFVTSTCLTPLFGQLCNIFGRRWMYLFIIALFTLGSGICGGATSGGMLIAGRAIQGAGSGGMVLTGNVIVSDLCPLRKRGQYMAIILAVFGIGAALGPFIGGAIVQSTTWRWVFYINLPIGGFSLIHMYFFLHVRFDSDASFWEKVKRIDIIGNAIIMAATVSILYALSYAGTIYPWSSWHTLVPLILGLFGLAVFYVFEASGIPSEPVMPVRLFVNRTSIIVLMNTFLNSTVYFWYLFFLPVHFQAVALYSPGRAGYSLLPQAFAGVPGAMIAAISLSRWGKYKIIHFVGFALTTLGMGLLSM…	2.A.1.3.	O32182 14 TMSs 2.A.1.3.33 Uncharacterized MFS-type transport... 511 e-57
				H2E274 14 TMSs 2.A.1.3.65 MFS multidrug transporter OS=Trich... 501 e-55
				B6Q577 14 TMSs 2.A.1.3.68 Putative uncharacterized protein O... 497 e-55
				P96712 14 TMSs 2.A.1.3.50 Multidrug resistance protein 3 OS=... 482 e-53
				Q9ZGB6 14 TMSs 2.A.1.3.32 LanJ OS=Streptomyces cyanogenus GN... 452 e-49
				Q09752 13 TMSs 2.A.1.48.3 Multidrug resistance protein fnx1 ... 448 e-48
				O59726 14 TMSs 2.A.1.48.4 Membrane transporter - Schizosacch... 437 e-46
				P38358 15 TMSs 2.A.1.48.2 Vacuolar basic amino acid transpor... 422 e-45
				O69070 14 TMSs 2.A.1.3.29 Tetracycline efflux protein - Stre... 398 e-42
				E7M1Y1 14 TMSs 2.A.1.3.27 Vba5p OS=Saccharomyces cerevisiae ... 338 e-34
Calca.g13084	Calca454_contig_600.g13084.t1	MQSSSHFDVLAMNAVDLHQLLNDGKVTSTEVVQAYFEQIDRHEHELNAFISQAPRDKVLKAAASLDHERQRGSVRGPFHGIPIVLKDCFTTASNLGMTTTCGSLAFVGSKASKNSAIAQRFIDAGLIILGKGNMTEFCGMKMTMMMTGWSAHGGQTLSPYVPIIEKDEKILGHSSPGGSSTGSAVAVSAGFSPLAIGTETIGSIITPSSRNSLYSLKPTVGSIDTTGLYTMTEFYDSAGPMAKCAADVRELASILLGRDFNSPDMGSWDGLSVGYVDPKLWTLPELMCTQHEGTAEQMEDDYHSARENIIKHGCSVKYPVELLPDSVLPNTIHIAHWEFKHVTISKFIKFFDECPVSSVADIVKFNQDNKDKAMPPPYTEQNDLEKAMNSDEPKDEMDK…	2.A.1.2.	E9ELL4 12 TMSs 2.A.1.2.91 Major facilitator superfamily doma... 1378 e-179
				Q9D2V8 14 TMSs 2.A.1.2.73 Major facilitator superfamily doma... 120 e-06
				A2QTF4 9 TMSs 2.A.1.2.48 Putative uncharacterized protein A... 98 0.0006
				A1RW34 12 TMSs 2.A.1.66.1 Major facilitator superfamily MFS_... 95 0.0013
				P39843 12 TMSs 2.A.1.2.8 Multidrug resistance protein 2 (Mu... 90 0.0050
				Q5JAK9 12 TMSs 2.A.1.2.39 TetA(41) OS=Serratia marcescens GN... 89 0.0065
				P02980 12 TMSs 2.A.1.2.68 Tetracycline resistance protein, c... 89 0.0066
				A6UVW2 12 TMSs 2.A.1.59.1 Major facilitator superfamily MFS_... 88 0.0087
				B2YGG2 12 TMSs 2.A.1.2.41 Tetracycline resistance protein OS... 87 0.0119
				Q5SR56 12 TMSs 2.A.1.2.30 Hippocampus abundant transcript-li... 87 0.0127
Calca.g8018	Calca454_contig_245.g8018.t1	MQSSSGNSLHAGDVAAAAQVFKPSFRLYAIVAGLGIANLLAALENTVVTIAAPVILTELDLGDDFIWVTNAFFLCSTATQPLFGQFCNVFGRRYVMLSAIGIFILGSGVCGGASTGGMLIAGRAVQGVGSGGIILVSSIVLSDLVPLRQRGNYSAMLMAVIGLGTALGPFIGGAIVSSTTWRWVFYLNLPIGAAAFVMLAVFLRVNYSKEMGFWQKLKCIDWLGNCILVASTVSILYALSYAGTRYRWQSWHTLVPLLIGFLGLFIFAWLQTTSLSNEPLMPPRLFHNRTLIVLAINTFLSSTLLYWTIFFLPVFFQGVKLYSPRRSGVALLPLSLIGIPGSVIGGIALARWGRYKPIHIVAFALYTLGLGLFTLQKDTTTVAEWAVFQCVGSFGAGML…	2.A.1.3.	O32182 14 TMSs 2.A.1.3.33 Uncharacterized MFS-type transport... 430 e-45
				P96712 14 TMSs 2.A.1.3.50 Multidrug resistance protein 3 OS=... 416 e-43
				Q9ZGB6 14 TMSs 2.A.1.3.32 LanJ OS=Streptomyces cyanogenus GN... 404 e-42
				H2E274 14 TMSs 2.A.1.3.65 MFS multidrug transporter OS=Trich... 401 e-41
				B6Q577 14 TMSs 2.A.1.3.68 Putative uncharacterized protein O... 371 e-37
				O59726 14 TMSs 2.A.1.48.4 Membrane transporter - Schizosacch... 363 e-36
				P38358 15 TMSs 2.A.1.48.2 Vacuolar basic amino acid transpor... 330 e-32
				Q09752 13 TMSs 2.A.1.48.3 Multidrug resistance protein fnx1 ... 319 e-31
				E7M1Y1 14 TMSs 2.A.1.3.27 Vba5p OS=Saccharomyces cerevisiae ... 276 e-25
				O69070 14 TMSs 2.A.1.3.29 Tetracycline efflux protein - Stre... 245 e-21
Calca.g9150	Calca454_contig_300.g9150.t1	MQSILQYRRLRSCVKQQIRIEPIAKVAHSETIAEAQALSSIACGMFTASEPAPPPSSYPMIILQDGRQIYIQGVQVRDMKPSEERLEARTGTFFVVQFSGIDDKLDPRNWSPLRQWTTLGIVGTTGLLVGWASAIDSGVVKQAKEDFGVSQMVETLATSTYLVAFGFGSLVAAPLSETVGRNPVYISTLCIFMVFTMASGLAPSIGAQLAFRFMAGLFGCAPLTTFGGSMADLFDPLRRTIAFPICCCLSFLGPFLAPMVGAFIGQSAAMSWRWAEWTSVIMAGVIITAIFLFVPETYGPVLLKWKAAQLRSITGDDRFVAEIELHQASLPTRLAYNCFRPFKLFFGELVVTLFTVYLSTVYAVLFGFLTGYNFIYGDTYGFSQESVGLAFIGMNVGFL…	2.A.1.2.	B6HIC2 12 TMSs 2.A.1.2.78 Pc21g01300 protein OS=Penicillium ... 697 e-83
				Q8NKG7 12 TMSs 2.A.1.2.77 Multidrug resistant protein OS=Acr... 675 e-80
				B6H9Q3 12 TMSs 2.A.1.2.85 Pc16g11960 protein OS=Penicillium ... 618 e-72
				A0ST42 12 TMSs 2.A.1.2.79 MFS transporter OS=Cercospora nico... 594 e-69
				B7FAY6 12 TMSs 2.A.1.2.92 CefM protein OS=Acremonium chrysog... 581 e-67
				B6HN82 12 TMSs 2.A.1.2.86 Pc21g09220 protein OS=Penicillium ... 577 e-66
				Q12256 12 TMSs 2.A.1.2.64 Polyamine transporter 4 OS=Sacchar... 566 e-64
				Q06451 12 TMSs 2.A.1.2.66 Polyamine transporter 3 OS=Sacchar... 558 e-63
				P53283 11 TMSs 2.A.1.2.67 Polyamine transporter 2 OS=Sacchar... 557 e-63
				P32071 12 TMSs 2.A.1.2.2 Cycloheximide resistance protein -... 544 e-61
Calca.g9298	Calca454_contig_325.g9298.t1	MQSDESEKLSQPSSDAAEAENLKTTSPSTEVEPQEEETRAIRGPRWFIFVVSTLTSIFVYSLDNTIVANIIPEIVTELHSVDRLPWLSVGFMIGGMAMVLPFGKLYSIYDSKWIYIVSTVVFLAASALCGAAPTMEAEIVGRVFAGAGGNGMYFGLLAMLSIHTTAKERPQYLSYTGFCWGLGTILGPVVGGGFVLWDWRWGFYINLLFGAILLPTYLFVIPSANPMPDKTLTQKLALIDWVGILLSIGAMVTLIMCINLGGVLWAWKSGQIIALAVVSGILWISFAVQQTFCIFTSVEFRLFPVHLLKKFMPVLLGISSGTVAAVSYTSVYYIPIYFQFTRGDSAIYTSVRLLPFICLLITAIPLSGALMSRWGYYKPWYVVGSIMSLITAALMAHYI…	2.A.1.3.	H2E274 14 TMSs 2.A.1.3.65 MFS multidrug transporter OS=Trich... 600 e-69
				B6Q577 14 TMSs 2.A.1.3.68 Putative uncharacterized protein O... 485 e-53
				Q9ZGB6 14 TMSs 2.A.1.3.32 LanJ OS=Streptomyces cyanogenus GN... 382 e-40
				O32182 14 TMSs 2.A.1.3.33 Uncharacterized MFS-type transport... 375 e-39
				P96712 14 TMSs 2.A.1.3.50 Multidrug resistance protein 3 OS=... 368 e-38
				O69070 14 TMSs 2.A.1.3.29 Tetracycline efflux protein - Stre... 352 e-36
				E7M1Y1 14 TMSs 2.A.1.3.27 Vba5p OS=Saccharomyces cerevisiae ... 342 e-34
				O59726 14 TMSs 2.A.1.48.4 Membrane transporter - Schizosacch... 337 e-34
				Q09752 13 TMSs 2.A.1.48.3 Multidrug resistance protein fnx1 ... 295 e-28
				P50080 14 TMSs 2.A.1.3.53 Azole resistance protein 1 OS=Sacc... 291 e-28
Calca.g6135	Calca454_contig_173.g6135.t1	MQRLPIGRFVSTATIIWGIVLMTTPVCTSFAGIATNRFILGLTEATVNPAFVLIMSIWYKVDEQPLRLEAYYCTNGIATMFGGLIGYAVGHIKTGLARWKYVFLIFGSISVAWGVVSFIWLPDIPATAGFLNAKEKAIAIERVAQNRQGVKNSRFKREQATQCFKDPKTWILFVMAVSAQVPNSALTSFTSLIVKGFGFDTLGTQYMQIPGGAVQCFALLAGGVICTKWPGKRCITMMVANTICIVGAALLVGLPDSSKWGRLVALWLCYFQGLGFSLSLTMVSSNIAGSTKKQLTSAVLFTGYCIGNIIGPQTFLSKEAPKYPSAYIAMLIGYSVKLLAVIVLYIYMYRSNKARDAVGPVDEGAAIDAGMLDMTELENKGFRYSL	2.A.1.14	P15365 12 TMSs 2.A.1.14.4 Allantoate permease - Saccharomyce... 544 e-63
				Q07904 12 TMSs 2.A.1.14.36 Thiamine pathway transporter THI73... 493 e-56
				Q12235 12 TMSs 2.A.1.14.20 Uncharacterized transporter YLL055... 380 e-40
				P53322 12 TMSs 2.A.1.14.11 High-affinity nicotinic acid trans... 241 e-22
				P40445 12 TMSs 2.A.1.14.38 Uncharacterized transporter YIL166... 211 e-18
				Q05181 11 TMSs 2.A.1.14.5 Phthalate transporter - Pseudomona... 191 e-16
				P76470 12 TMSs 2.A.1.14.35 Inner membrane transport protein R... 169 e-13
				O43000 12 TMSs 2.A.1.14.17 Pantothenate transporter liz1 - Sc... 163 e-12
				P53241 13 TMSs 2.A.1.14.12 Vitamin H transporter (H+/biotin s... 158 e-12
				Q9RPP3 12 TMSs 2.A.1.14.8 PHTHALATE TRANSPORTER - Burkholder... 155 e-11
Calca.g6175	Calca454_contig_175.g6175.t1	MQPTTLKKKGSGLSPSVSTVVDQPSISQDEDVEHHGESTSFPTDTQEKTTNSQNIVGWEGPDDPENPMNWSHSRKIINVAIVSAVTFLSALTSSVFAPGIPQVMDEFHSNSDVLSSFMVSVFVIGYCFGPLLVAPLSELYGRTPLYQVCNVLFVIFNVACAVAPNLASLIVFRLFAGLAGSCPLTLGAGTIADIIPYNKRGKYMASWVFGPLLGPIVGPIVLDTGRSPRQIFGTAIVRPTKMLFFSPIIFLLSLYMAIIYGYLYLIFTAIPPLFIGEYGFSSGSVGLSYIGLGVGSLTGLAISAATSDRIVQRLTAKNGGDPKPEYRLPLVVGAAFAVPVALFWFGWTAQTKQHWILPIIGTSFLGLGMVISFMAISTYLVDAYGSYAASAIAASTVFR…	2.A.1.2.	B7FAY6 12 TMSs 2.A.1.2.92 CefM protein OS=Acremonium chrysog... 795 e-100
				B6HN82 12 TMSs 2.A.1.2.86 Pc21g09220 protein OS=Penicillium ... 599 e-71
				B6H9Q3 12 TMSs 2.A.1.2.85 Pc16g11960 protein OS=Penicillium ... 478 e-53
				Q07824 12 TMSs 2.A.1.2.16 CHROMOSOME XII READING FRAME ORF Y... 459 e-50
				Q06451 12 TMSs 2.A.1.2.66 Polyamine transporter 3 OS=Sacchar... 420 e-45
				P53283 11 TMSs 2.A.1.2.67 Polyamine transporter 2 OS=Sacchar... 412 e-44
				Q8NKG7 12 TMSs 2.A.1.2.77 Multidrug resistant protein OS=Acr... 345 e-35
				Q9HDX4 12 TMSs 2.A.1.2.76 Uncharacterized transporter B1A11.... 334 e-34
				Q12256 12 TMSs 2.A.1.2.64 Polyamine transporter 4 OS=Sacchar... 337 e-34
				B6HIC2 12 TMSs 2.A.1.2.78 Pc21g01300 protein OS=Penicillium ... 322 e-32
Calca.g11064	Calca454_contig_424.g11064.t1	MQMAQDAPSLSEKRLPNTPSAIGTKQSKQDTSRNSDSNIDIICNVDAAKTEKATLSDDEPQYVTGIKLVLVIACVSLACFLMLVDTMVISTAIPRITDDFHSLTDVGWYASAYQFGISAPQPLIGKIYTHFRTKWTFLFCFLVFELGSVLCGAAVSSPMLIVGRVVAGLGAAGIINGAITIVSSCAPLEKRPSLFGLTMGFQQLGLVVGPLVGGAFTSYSTWRWSFYINLPIGAVVILGAIILPIPEQTAKQKALTVLPRLHHHLDLVGFALFAPSVVQLLLALQFGGILYPWGSSRVIGLFCGAAATFAVRLYWNYRMGDAALLPPAMIRRRTVWTAAVFNALQMAALYGILYYLPIYFQTIKNASAIKSGVYIMPTFLPQLLMTALAGGILQKMGYV…	2.A.1.3.	H2E274 14 TMSs 2.A.1.3.65 MFS multidrug transporter OS=Trich... 746 e-88
				B6Q577 14 TMSs 2.A.1.3.68 Putative uncharacterized protein O... 591 e-66
				E7M1Y1 14 TMSs 2.A.1.3.27 Vba5p OS=Saccharomyces cerevisiae ... 341 e-33
				Q9ZGB6 14 TMSs 2.A.1.3.32 LanJ OS=Streptomyces cyanogenus GN... 306 e-29
				O69070 14 TMSs 2.A.1.3.29 Tetracycline efflux protein - Stre... 294 e-28
				O59726 14 TMSs 2.A.1.48.4 Membrane transporter - Schizosacch... 293 e-27
				P50080 14 TMSs 2.A.1.3.53 Azole resistance protein 1 OS=Sacc... 292 e-27
				P96712 14 TMSs 2.A.1.3.50 Multidrug resistance protein 3 OS=... 282 e-26
				O32182 14 TMSs 2.A.1.3.33 Uncharacterized MFS-type transport... 272 e-25
				P33335 14 TMSs 2.A.1.3.54 Protein SGE1 OS=Saccharomyces cere... 218 e-18
Calca.g2081	Calca454_contig_65.g2081.t1	MQIIVGDAAMNSNTRPNESLSMTMSTEDILLRDTSDTEKNHPRHQHRHVANPNPPPPTEDFQAWLQVLGAFCLNLNTWGIMNSYGAFQTYYQLDLLKNHSSSDIAWIGSTQAFLLFLLSIVAGPLFDAGRLQALLWTGSTLLVAGIFLLSATHEYWQVFLTQALLTGLGFGCLYLPAPAVVSQYFGRSTALAMGASSVGSAVGGAVYPIVFKNLQSSLGFGWATRILGFIVLVTSIPPVILMRSKAPPRRPRSIIDMPSFRDIPYLLFSLGLFFGLMGLYIVFFYIELLALSRTDVSKNLAGYLLVIINVCSLPGRLIPGYYADKIGSINVQMSVALMSAILTFCLLVIHNTAGMVIFCILYGFFTGAFVGLPAAGVVTLSTDKSKIGTRLGMSLCFVG…	2.A.1.13	Q08777 12 TMSs 2.A.1.13.4 S.cerevisiae chromosome XV reading... 374 e-39
				Q08268 12 TMSs 2.A.1.13.19 Probable transporter MCH4 OS=Sacch... 351 e-36
				P36032 12 TMSs 2.A.1.13.18 Probable transporter MCH2 OS=Sacch... 213 e-18
				Q91Y77 12 TMSs 2.A.1.13.2 TAT1 protein - Rattus norvegicus (... 194 e-16
				Q8TF71 12 TMSs 2.A.1.13.8 Monocarboxylate transporter 10 OS=... 187 e-15
				Q6ZSM3 12 TMSs 2.A.1.13.14 Monocarboxylate transporter 12 OS=... 185 e-15
				O70324 12 TMSs 2.A.1.13.3 Monocarboxylate transporter 8 (MCT... 173 e-13
				Q8NCK7 11 TMSs 2.A.1.13.13 Monocarboxylate transporter 11 OS=... 172 e-13
				P36021 12 TMSs 2.A.1.13.10 Monocarboxylate transporter 8 OS=H... 170 e-13
				Q7RTY0 12 TMSs 2.A.1.13.17 Monocarboxylate transporter 13 OS=... 159 e-12
Calca.g9186	Calca454_contig_305.g9186.t1	MQEVLTSTPKAEVDVASSEATSLDSLPHVAPVTSSRRIAYLQILAGHLMIFDTFGYIGSWGLFQSYYISTLGRSQSDISWVGSLQLFLVFCVGTFSGRSLDAGYLRSTLATGCALQIIGIFTTASSTKYWQLLLSQGLCVGLGNGLTFCPVISLISTYYENKTRALAVSFAAAGAATGGIVFPAIARQLLSSVGAAWTIRVMGFVFVANSAITLAVVRPKVAARKTGPLVEWDAFKELPYLLFAIGTFLGLWGVYFAYYYISVFSSKIIHLPPSESFYIIIAINGIGIPGRLGPAWLATRVGDGLRVLIPATFGAGLLLYLWPLVHSKSGLIAWVIVYGFFANAVQALFVGSIGSLTKDKQKMGVRIGMIFTVVSVACLTGPPIAGALIDMRDGDFLYA…	2.A.1.13	Q08777 12 TMSs 2.A.1.13.4 S.cerevisiae chromosome XV reading... 262 e-25
				Q08268 12 TMSs 2.A.1.13.19 Probable transporter MCH4 OS=Sacch... 242 e-22
				Q7RTY0 12 TMSs 2.A.1.13.17 Monocarboxylate transporter 13 OS=... 191 e-16
				Q8TF71 12 TMSs 2.A.1.13.8 Monocarboxylate transporter 10 OS=... 169 e-13
				Q8NCK7 11 TMSs 2.A.1.13.13 Monocarboxylate transporter 11 OS=... 155 e-11
				O15427 12 TMSs 2.A.1.13.6 Monocarboxylate transporter 4 OS=H... 154 e-11
				Q91Y77 12 TMSs 2.A.1.13.2 TAT1 protein - Rattus norvegicus (... 152 e-11
				O60669 12 TMSs 2.A.1.13.5 Monocarboxylate transporter 2 - Ho... 130 e-08
				P36032 12 TMSs 2.A.1.13.18 Probable transporter MCH2 OS=Sacch... 125 e-07
				O70324 12 TMSs 2.A.1.13.3 Monocarboxylate transporter 8 (MCT... 124 e-07
Calca.g7637	Calca454_contig_233.g7637.t1	MPTSASDDRALVAPLLNDDQASTRSSSYASDDDDDDYFDTSRRRRQLRKKQVVRIISLVSATLAALCAGSIVVFSLYAPKFQSRLHYTQFQVNGVAIGGSLALYLPISVMGYICDRVGVAPLALLSSVLFGTGYGLAAFIYRKLDIEYNTLGRLHEPGNEWSYPLMIFAFVCVGSGTCAMYIASVSTCAKNFGKGKYRGLALAMPITGFGLSGMWLSQAGSRFMYETKPDGSKGEVDVFVFFVFLAVLLFAMGIIGAFTLRVVDEQDLIDEAIEELEQSGILDGSALLGRADRAGYGTNHPATPAEEAEASQDDAKWKKNWVLNAETREFLTDHTMWPFAVAFLLMIGPGEAFINNLGTVIGTLTPPKTEGFGNATDPATHVSVFGVTSTIARLLIGSL…	2.A.1.75	e9cyw5 12 TMSs 2.A.1.75.2 MFS monocarboxylic acid transporte... 1130 e-147
				Q07376 12 TMSs 2.A.1.75.1 Probable transporter MCH1 OS=Sacch... 305 e-30
				D2W1L7 12 TMSs 2.A.1.75.4 Predicted protein OS=Naegleria gru... 188 e-15
				C4YGN0 12 TMSs 2.A.1.75.3 Putative uncharacterized protein O... 145 e-10
				P37662 12 TMSs 2.A.1.11.3 Inner membrane protein yhjX OS=Esc... 125 e-07
				Q8H132 13 TMSs 2.A.1.75.5 Major facilitator protein OS=Arabi... 104 e-05
				O06742 12 TMSs 2.A.1.32.1 YITG PROTEIN - Bacillus subtilis. 101 0.0001
				O31762 11 TMSs 2.A.1.32.2 Bacillibactin exporter 88 0.0046
				Q7RTY1 12 TMSs 2.A.1.13.16 Monocarboxylate transporter 9 OS=H... 75 0.1814
				D1GUL7 14 TMSs 2.A.1.3.59 Putative transporter protein OS=St... 73 0.3062
Calca.g4002	Calca454_contig_108.g4002.t1	MPSSEPATGERSRESSNLMSSHPIDRSASADGAVESRDARRDSNENSPLLSSADEDEYTVGGAGAADVDDTQTTKSLWYLIMLTIGIGGLQIAWSVELSNGSPYLLSLGLSKSLMALVWIAGPLTGTLVQPYIGMLSDNCRIPWGKRKPFMFGGSVCTVMTLLFLAWTKEIVSGFLGFFGADPESGGVKVAVIVIAVVCIYVLDVAINTVQAAIRAFIVDCAPSHQQEAANAMASRITGLGNIIGFIAGYLDLPKVVGFLGNTQFKILCVIASFALLLTVALSAAVVHERDPRLDGGPAKANPNLLSFFVSIFKSIKRLPPQTKRVCEVQVFAWVGFFPLLFYTSSYIGEIYVQPFLEENPHMSPEQLDELYERATRIGTFALLINSVVSLSTNVFLPF…	2.A.2.6.	O14091 12 TMSs 2.A.2.6.1 HYPOTHETICAL 61.7 kDa PROTEIN C2F3... 713 e-85
				Q9SXM0 12 TMSs 2.A.2.4.2 Sucrose Transporter - Zea mays (Ma... 334 e-33
				D1GC38 12 TMSs 2.A.2.4.5 Sucrose transporter 1 OS=Verbascum... 296 e-28
				Q69JW3 12 TMSs 2.A.2.4.11 Sucrose transport protein SUT5 OS=... 284 e-27
				Q9C8X2 12 TMSs 2.A.2.4.12 Sucrose transport protein SUC5 OS=... 278 e-26
				Q39232 12 TMSs 2.A.2.4.1 SUCROSE-PROTON SYMPORTER (SUCROSE ... 267 e-25
				O80605 12 TMSs 2.A.2.4.3 Sucrose transport protein SUC3 - A... 267 e-24
				P58355 12 TMSs 2.A.2.4.14 Membrane-associated transporter pr... 249 e-22
				Q9UMX9 12 TMSs 2.A.2.4.9 Membrane-associated transporter pr... 244 e-22
				Q9FE59 12 TMSs 2.A.2.4.6 Sucrose transport protein SUC4 OS=... 239 e-21
Calca.g1264	Calca454_contig_44.g1264.t1	MPRRKSGVGQSVAERDSVNRTASSGSFHAGAPIPTLSSLRRQSGTTHRYQTFPEPPKSSGPPPDANIDGSASSTHSSSADSHDETPLPVRQLLLLAFLSLSEQTALNSISPYLPKMVESMPGIPVEDVALFVGILASAFALAQLSTNFLWGYASDIFGRKPILLAGTFCLMACFCLFGFCKQYWQMILVHVAMGLLNGNAACVPTVLGEVTDRSNQSRAFTYLPVIYSLGSITGPAVGGLLVGKLGDKFPYLAPNVLGAAMLGLSVIVVGIWFEETLDEDEAGPWKPTWVTKLSAWFSRNKRPAMQRNSWSARWPRGSNQHAPLLSTPSSSSDGEDDDSVDEVEHSPTKLASEHHPTWKDILNHTTVILLFSYLVFQLSNISFSSLYPVYASSSPPTGR…	2.A.1.2.	Q3EAQ5 12 TMSs 2.A.1.2.96 Probable peptide/nitrate transport... 183 e-14
				Q8RWN2 12 TMSs 2.A.1.2.58 Protein ZINC INDUCED FACILITATOR 1... 169 e-13
				P02980 12 TMSs 2.A.1.2.68 Tetracycline resistance protein, c... 163 e-12
				P02982 12 TMSs 2.A.1.2.4 Tetracycline resistance protein, c... 157 e-11
				B2YGG2 12 TMSs 2.A.1.2.41 Tetracycline resistance protein OS... 150 e-10
				Q5JAK9 12 TMSs 2.A.1.2.39 TetA(41) OS=Serratia marcescens GN... 140 e-09
				Q56RY7 12 TMSs 2.A.1.2.38 TetA(39) OS=Acinetobacter sp. LUH5... 136 e-09
				A2QTF4 9 TMSs 2.A.1.2.48 Putative uncharacterized protein A... 129 e-08
				Q07282 12 TMSs 2.A.1.2.75 Tetracycline resistance protein, c... 122 e-07
				Q9D2V8 14 TMSs 2.A.1.2.73 Major facilitator superfamily doma... 121 e-07
Calca.g13832	Calca454_contig_701.g13832.t1	MPQQDSTLLPESISLNSRGQDAGDAEQDAGAASQSDMRRMETSRKRACVLVGSAILQLPIWGFAMNYGVFQEYYSSHWTFKGNQEVTGVIGTTSNGVMYLSMPFLFALFTRRWAAWRRTAAICGTVITCFSFFLSSYSTDVSHLVATQGVLSAIGCALIYSPTTLSLGEWYNTGNRTVAYGIVLSCKNIVGSACPFLLRGLLDRYGFRTTLKIWTGIVGGSSLLGTFLILTPPILAVASPHRSRQIPWRFLRHKTIYIYSFAIILQSSGYGIPQTYLATYAREVTKLSQTSATLLLTLFCIPGILASAFFGYLCDNKHFKLSPTTVTFISAASSALSAFLFWGLTTKGSEALLIVFSMSFGFFAGGYSATWGGVITEMEIEAAQRNEAIDTGMIYGLLN…	2.A.1.13	P36021 12 TMSs 2.A.1.13.10 Monocarboxylate transporter 8 OS=H... 138 e-09
				Q6ZSM3 12 TMSs 2.A.1.13.14 Monocarboxylate transporter 12 OS=... 137 e-09
				Q7RTY0 12 TMSs 2.A.1.13.17 Monocarboxylate transporter 13 OS=... 136 e-09
				O15375 12 TMSs 2.A.1.13.11 Monocarboxylate transporter 6 OS=H... 133 e-08
				O70324 12 TMSs 2.A.1.13.3 Monocarboxylate transporter 8 (MCT... 132 e-08
				Q8NCK7 11 TMSs 2.A.1.13.13 Monocarboxylate transporter 11 OS=... 128 e-08
				O15427 12 TMSs 2.A.1.13.6 Monocarboxylate transporter 4 OS=H... 113 e-06
				Q08268 12 TMSs 2.A.1.13.19 Probable transporter MCH4 OS=Sacch... 113 e-06
				Q8TF71 12 TMSs 2.A.1.13.8 Monocarboxylate transporter 10 OS=... 112 e-06
				O95907 12 TMSs 2.A.1.13.9 Monocarboxylate transporter 3 OS=H... 108 e-05
Calca.g9751	Calca454_contig_344.g9751.t1	MPPTSSSPRPESASSTTMTPNQAALSSAAPKPIGHRDVEAQTPTKVSHFKLLTDQACITPEVLATNFPGDGTTESPYVVEFFPGDPRNPLNFPRSKKWFLTVVQAGATLSVSFTSSAYSGGVREIISDFKVSDEVVILGVSLFVLGFAIGPLLWAPLSELYGRQKVFFVSYMALTAFNAGAAGAPTMAALIVLRFFAGAFGSSPLTNSGGVIADMFAANERGIAMSIFSMAPFLGPALGPIAGGFLGEASGWRWVEGLTAILSGVFWILSSVLYPETYAPVLLRKRAAALSEQTGKVYMSKLDVGKPVKSLGSQFRTVLSVPWILLVKEPIVLLTSVYMAVIYGTLYMCFAAFPIVFQQTRGWSPGIGGLAFVGIAIGMSFSTVGTIFDNRRYARLAAK…	2.A.1.2.	Q8NKG7 12 TMSs 2.A.1.2.77 Multidrug resistant protein OS=Acr... 863 e-107
				B6HIC2 12 TMSs 2.A.1.2.78 Pc21g01300 protein OS=Penicillium ... 830 e-103
				B6HN82 12 TMSs 2.A.1.2.86 Pc21g09220 protein OS=Penicillium ... 795 e-98
				B6H9Q3 12 TMSs 2.A.1.2.85 Pc16g11960 protein OS=Penicillium ... 742 e-90
				Q07824 12 TMSs 2.A.1.2.16 CHROMOSOME XII READING FRAME ORF Y... 730 e-88
				Q06451 12 TMSs 2.A.1.2.66 Polyamine transporter 3 OS=Sacchar... 720 e-86
				P53283 11 TMSs 2.A.1.2.67 Polyamine transporter 2 OS=Sacchar... 711 e-84
				A0ST42 12 TMSs 2.A.1.2.79 MFS transporter OS=Cercospora nico... 674 e-80
				B7FAY6 12 TMSs 2.A.1.2.92 CefM protein OS=Acremonium chrysog... 670 e-80
				Q9HDX4 12 TMSs 2.A.1.2.76 Uncharacterized transporter B1A11.... 670 e-80
Calca.g7894	Calca454_contig_239.g7894.t1	MPPLKAMYSNAVQEMDEIAPSTGNVDAKQNNKTTDENEVEPNDNAPANTAADDGLEKGMAVPEDASPPTEFLQAKYGKYMSIVSTVFIIASVLGPILGGVINQNSSWRWVFLLNSNSVPGAIVSFVLIAIFLPASKQTRGISWRHMVRSKIQRSQFARIDYVGMFLLLASSVLLIFGLEEGGTIGAAVPLYLHSYWHVCWESASLCGKFALSALQAPKSHTAFFVGFPFVSIVVNTPQRAQAVSGLSPVRAGLALLPLLLTSPLATALSGFLTGERKVPPFYLVVVSSVLQTVGVGLMCSLPANTTSVPPAQYGYEVIMGIGFGLGLTTLLTFARAVISERDLAVMMGAITQIRVMGGTISLAICATILNNYLKPRLVDILDPRQAAAVSDSLSAIRDL…	2.A.1.3.	H2E274 14 TMSs 2.A.1.3.65 MFS multidrug transporter OS=Trich... 178 e-14
				P96712 14 TMSs 2.A.1.3.50 Multidrug resistance protein 3 OS=... 141 e-09
				O32182 14 TMSs 2.A.1.3.33 Uncharacterized MFS-type transport... 131 e-08
				P46104 14 TMSs 2.A.1.3.9 Lincomycin resistance protein - St... 128 e-08
				B6Q577 14 TMSs 2.A.1.3.68 Putative uncharacterized protein O... 127 e-07
				P33335 14 TMSs 2.A.1.3.54 Protein SGE1 OS=Saccharomyces cere... 126 e-07
				A3M347 15 TMSs 2.A.1.3.62 Putative MFS family drug transport... 124 e-07
				E7M1Y1 14 TMSs 2.A.1.3.27 Vba5p OS=Saccharomyces cerevisiae ... 123 e-07
				Q9ZGB6 14 TMSs 2.A.1.3.32 LanJ OS=Streptomyces cyanogenus GN... 116 e-06
				Q99S97 14 TMSs 2.A.1.3.60 SA1972 protein OS=Staphylococcus a... 113 e-06
Calca.g6909	Calca454_contig_200.g6909.t1	MPPKTHFSEDPPQVLGHSDLERANEKLRGADSNDGAVSPGAPNGEGTKANGSGSASSDDQIAPDVKPEADGDGAANGTNLEKLGTYDKYEITEDDCYEELGFKFPTWKKWYILTVIFWVQVSMNFNTSLYSNALDGIHTEFGVSMQAARCGAMIFLVLYAFGCELWAPWSEEFGRWPVLQLSLFLVNIWQLPVALAPNFATIMVGRALGGLSSAGGSVTLGMIADMWEADNQQYAVAYVVFSSVGGSVLGPIIGGFTEEYLHWRWSIWVQLILGGFVQIVHALTVPETRTTILMNRIAKKRRKATGANIWGPDELVPYSDRFSAKEILITWGRPFKMFLTEPIVLVLSLLSGFSDALIFMFIQSFGLVYVQWGFSTVQIGLAFLSIGVGYFLAWMLFIP…	2.A.1.2.	B6HIC2 12 TMSs 2.A.1.2.78 Pc21g01300 protein OS=Penicillium ... 418 e-44
				Q8NKG7 12 TMSs 2.A.1.2.77 Multidrug resistant protein OS=Acr... 390 e-40
				P28873 11 TMSs 2.A.1.2.6 Benomyl/methotrexate resistance pr... 369 e-38
				B6H9Q3 12 TMSs 2.A.1.2.85 Pc16g11960 protein OS=Penicillium ... 331 e-33
				P32071 12 TMSs 2.A.1.2.2 Cycloheximide resistance protein -... 318 e-31
				P38124 12 TMSs 2.A.1.2.17 Fluconazole resistance protein 1 -... 313 e-30
				Q12256 12 TMSs 2.A.1.2.64 Polyamine transporter 4 OS=Sacchar... 309 e-29
				O94528 12 TMSs 2.A.1.2.35 Caffeine resistance protein 5 - Sc... 297 e-28
				A0ST42 12 TMSs 2.A.1.2.79 MFS transporter OS=Cercospora nico... 287 e-27
				C5E4Z7 12 TMSs 2.A.1.2.45 ZYRO0E10054p OS=Zygosaccharomyces ... 288 e-27
Calca.g5436	Calca454_contig_157.g5436.t1	MPMDIVDRELAEAQRDASPERYQQRASNEIERVLSASSVSTSNSSGNDARGFRRNMSRVSTQNDLERHPTELSRIATARSQHHATVGGVRSRASSKASRPLPSFGAGKPFPPPLPAQEEYVVEFDGPEDPLHAQNWPLRKKVLTAAMLGYTTMTSAFTSSIFSSATQVVAAKYDVGSEVGLLGTTFYVLGFAFGPTLWAPLSELRGRRLPIVVAMFGFSLFSIACATAKDIQTILLCRFFSGFFGACPLAVVAAVFSDMFDNKTRGIAVTLFSMAVFTGPLLAPFIGGFIVQSHLGWRWTEYLASIMGFAAFILDLFFLNETYPPVLLIEKAAELRRRTKNWGIHAKQEEIEVDFMELVKKNFSRPLRLLFTEPIILFLSIYMSFIYGLLYLFLTAYPL…	2.A.1.2.	Q07824 12 TMSs 2.A.1.2.16 CHROMOSOME XII READING FRAME ORF Y... 1124 e-145
				A0ST42 12 TMSs 2.A.1.2.79 MFS transporter OS=Cercospora nico... 757 e-92
				B6HN82 12 TMSs 2.A.1.2.86 Pc21g09220 protein OS=Penicillium ... 702 e-84
				Q8NKG7 12 TMSs 2.A.1.2.77 Multidrug resistant protein OS=Acr... 702 e-83
				B6HIC2 12 TMSs 2.A.1.2.78 Pc21g01300 protein OS=Penicillium ... 686 e-81
				Q06451 12 TMSs 2.A.1.2.66 Polyamine transporter 3 OS=Sacchar... 624 e-71
				B6H9Q3 12 TMSs 2.A.1.2.85 Pc16g11960 protein OS=Penicillium ... 618 e-71
				P53283 11 TMSs 2.A.1.2.67 Polyamine transporter 2 OS=Sacchar... 615 e-70
				Q9HDX4 12 TMSs 2.A.1.2.76 Uncharacterized transporter B1A11.... 603 e-70
				O94528 12 TMSs 2.A.1.2.35 Caffeine resistance protein 5 - Sc... 600 e-69
Calca.g4274	Calca454_contig_116.g4274.t1	MPKKYLGMSGNALNWAISAVAGCDFLLFGYDQGVMGGILTLPIFLEQFPDINSEEEGISAQLKSNRSTYQGIAVASYNLGCFIGAIITIFIGNPLGRKRMIFLGTAIMVVGAALQASAFKLEHFIIGRIITGLGNGGNTSTVPMWQSETCSSHKRGKLVMIEGALITGGIMISYWIDLGLSFAPGSVAWRFPLAFQIVFCLFILAFVLSLPESPRWLILKGREDEALEVIAAISNKETDDPFIKNEFKAIKETAEEMSKGTFADLFQRNDNRNLHRTLIAYVNQMFQQISGINLITYYAAKIYSDLGLSPFTSRLLAALNGTEYFIASWPAVFLVERVGRRKLMLFGAVGQAATMAILAGVNARSEKPFQIAGIVFLFVFNTFFAVGWLGMTWLYPAEI…	2.A.1.1.	Q5A8J5 12 TMSs 2.A.1.1.73 Putative uncharacterized protein S... 946 e-120
				P39932 12 TMSs 2.A.1.1.38 Sugar transporter STL1 - Saccharom... 941 e-119
				A2R3H2 12 TMSs 2.A.1.1.119 Putative uncharacterized protein A... 611 e-71
				Q64L87 12 TMSs 2.A.1.1.40 Xylhp (Fragment) - Debaryomyces ha... 576 e-66
				G4N740 12 TMSs 2.A.1.1.117 Glucose transporter rco-3 OS=Magna... 560 e-64
				P32465 12 TMSs 2.A.1.1.108 Low-affinity glucose transporter H... 558 e-63
				Q2MEV7 12 TMSs 2.A.1.1.51 Glucose/xylose symporter 1 - Candi... 546 e-62
				P49374 12 TMSs 2.A.1.1.39 High-affinity glucose transporter ... 545 e-62
				P39004 12 TMSs 2.A.1.1.31 High-affinity hexose transporter H... 543 e-61
				P13181 12 TMSs 2.A.1.1.6 Galactose transporter (Galactose p... 543 e-61
Calca.g238	Calca454_contig_10.g238.t1	MPGTSNDNIKMTPEASIVADAGPKTTTRNGNKVVLIPQPSDDPDDPLNWPLRKKIIIFACVALAGFAAQMSPNCNMLTLLEQVPVYHKEPADMLDSVAAALSGWVAGPFLIIPLVGVVGRSSVVFWSLVGIFICQIWGAEMTGLDDYIPFTISRLFAGFFGGIPAILGSGYIVDMFFLHQRGKAFAIFEVLIIFAVVGGGTLSGFIVNDSRWEYAFWWTLGPIGAAIILVFAFVEDTDYSRDGAALGRAPLPKNWFANRVVTFLPGTRTRPSGKTKEFVRRAIVPLQITFSPITLLMGTYLFAALGLPVMQASTLATYMVPPEAVGGYGFSPVQLAFFTMTAWVGIICAQVYGYFFNDKTPLWLAQRRGGTWHPEYRLANAILPSVLIPLGLGLWGAGL…	2.A.1.2.	B6HN82 12 TMSs 2.A.1.2.86 Pc21g09220 protein OS=Penicillium ... 268 e-25
				Q07824 12 TMSs 2.A.1.2.16 CHROMOSOME XII READING FRAME ORF Y... 258 e-24
				Q9HDX4 12 TMSs 2.A.1.2.76 Uncharacterized transporter B1A11.... 231 e-20
				B7FAY6 12 TMSs 2.A.1.2.92 CefM protein OS=Acremonium chrysog... 207 e-17
				Q8NKG7 12 TMSs 2.A.1.2.77 Multidrug resistant protein OS=Acr... 199 e-16
				O94528 12 TMSs 2.A.1.2.35 Caffeine resistance protein 5 - Sc... 196 e-16
				B6HIC2 12 TMSs 2.A.1.2.78 Pc21g01300 protein OS=Penicillium ... 191 e-15
				B6H9Q3 12 TMSs 2.A.1.2.85 Pc16g11960 protein OS=Penicillium ... 175 e-13
				P32071 12 TMSs 2.A.1.2.2 Cycloheximide resistance protein -... 174 e-13
				Q06451 12 TMSs 2.A.1.2.66 Polyamine transporter 3 OS=Sacchar... 167 e-12
Calca.g5292	Calca454_contig_148.g5292.t1	MPGSTSSLSSTTVGETLAAPSPDTHNTTTNAATMEKPNLASSQPASTTDETRDATSESGDAAAVDLERGHMAVESKMDAETSEKPTPGPSPPQLPDGGGAAWLVVAGGWAALFCTFGLVNCVGIFQKYYLSEPLKQYDPSSVSWIPSCQVFVVVFCGAVWGRLFDNYGPRWLLWGGSLTYVFGLMMVSLSTKYYQIFLAQSIVSSLGSSAVFNCCMSCLVTWFSKRRAAAFGIMVSGSSVGGVVLPIMMNHLIDRIGFPWMMRTMAFMFAALLTFTCLTVKSLKELPMIVTIIAFFLFQMGMFLPFNYVLLQAEAVGTSPKLVPYLLSILNAVSIFGRIIPGIIADKMGRFNVMIVITFISALFCLAVWVPVKDTAGILVFTIIFGFSSGGFISLGPTL…	2.A.1.13	Q08268 12 TMSs 2.A.1.13.19 Probable transporter MCH4 OS=Sacch... 299 e-29
				Q08777 12 TMSs 2.A.1.13.4 S.cerevisiae chromosome XV reading... 287 e-28
				P36032 12 TMSs 2.A.1.13.18 Probable transporter MCH2 OS=Sacch... 185 e-15
				Q7RTY0 12 TMSs 2.A.1.13.17 Monocarboxylate transporter 13 OS=... 167 e-13
				O31444 12 TMSs 2.A.1.11.6 Uncharacterized MFS-type transport... 142 e-10
				O15427 12 TMSs 2.A.1.13.6 Monocarboxylate transporter 4 OS=H... 141 e-09
				Q8TF71 12 TMSs 2.A.1.13.8 Monocarboxylate transporter 10 OS=... 135 e-09
				P36021 12 TMSs 2.A.1.13.10 Monocarboxylate transporter 8 OS=H... 123 e-07
				O15403 12 TMSs 2.A.1.13.15 Monocarboxylate transporter 7 OS=H... 120 e-07
				O70324 12 TMSs 2.A.1.13.3 Monocarboxylate transporter 8 (MCT... 119 e-07
Calca.g2858	Calca454_contig_82.g2858.t1	MPFPSERNSKEDAPVLPSEVSCSNEQSHQDPGNADEKQDVGIEENTSGHLHGTRLWTVAILNAVMLFVVQIETSIITTSLVKISSDIGGFNTSSWVLASYLLGFVSLVVIMSKLSDIFGRKPIFMLCILLFTIFSGGCAAADTMPQLIIVRALQGIGGGGSYAISTIMLIQIVPAKEYPKLVSYTGIAIVLANVLGPIFGGAISQHTTWRWVFLFNVPVGVVGLLLAAAGIPNGYPRHEDPDRNSTEKRVKWSASLARIDFLGGIILISATVSFTAAFQETNTEFSWNSAYFITLIIVSAILWILLLVWERHVTLNSKTREPVLPWRFFVRREMVAIMLGVVLVGGPLTIPSFQLPQRFQLVNGLSPIAASVRLVPFGAGVPVGSFIATSVCGRLKVPL…	2.A.1.3.	H2E274 14 TMSs 2.A.1.3.65 MFS multidrug transporter OS=Trich... 448 e-48
				P96712 14 TMSs 2.A.1.3.50 Multidrug resistance protein 3 OS=... 416 e-44
				B6Q577 14 TMSs 2.A.1.3.68 Putative uncharacterized protein O... 376 e-39
				Q9ZGB6 14 TMSs 2.A.1.3.32 LanJ OS=Streptomyces cyanogenus GN... 373 e-39
				Q09752 13 TMSs 2.A.1.48.3 Multidrug resistance protein fnx1 ... 349 e-35
				O32182 14 TMSs 2.A.1.3.33 Uncharacterized MFS-type transport... 348 e-35
				O59726 14 TMSs 2.A.1.48.4 Membrane transporter - Schizosacch... 340 e-34
				O69070 14 TMSs 2.A.1.3.29 Tetracycline efflux protein - Stre... 336 e-34
				P38358 15 TMSs 2.A.1.48.2 Vacuolar basic amino acid transpor... 319 e-32
				O52557 14 TMSs 2.A.1.3.15 RIFAMYCIN EFFLUX PROTEIN - Amycola... 280 e-26
Calca.g14530	Calca454_contig_939.g14530.t1	MPESPRWLILNNRSEEGAKVISDFYDKPIDDPTMADEVRAIQAVYHANITRVLIAVAVQVISQLSGINIITYYAATIYENEIGLSPLLSRILSACNGTQYFVASLFSIPLVKYVNRRKLLMICSSGQGLTMVALAVFSSVGSSACGIAAAVFLFVFNTFFGLAWAQLSWLYPAEITPLALRAQANALSTSSNWICNIMVVMVTPMAFNNIGYRTYIIFAALNLAAVPILFFVCPETRGRSLEEIELLFRQTRNMHKAVEASFNTERHYDKHGKLIKSVADDVQLDSEAAMKHVGPKYQQVEDTNAQ	2.A.1.1.	P39932 12 TMSs 2.A.1.1.38 Sugar transporter STL1 - Saccharom... 404 e-44
				Q5A8J5 12 TMSs 2.A.1.1.73 Putative uncharacterized protein S... 354 e-38
				Q12300 10 TMSs 2.A.1.1.19 High-affinity glucose transporter ... 283 e-28
				O74849 12 TMSs 2.A.1.1.22 High-affinity fructose transporter... 278 e-27
				Q64L87 12 TMSs 2.A.1.1.40 Xylhp (Fragment) - Debaryomyces ha... 263 e-25
				C4B4V9 12 TMSs 2.A.1.1.116 L-arabinose transporter OS=Coryneb... 255 e-25
				P10870 10 TMSs 2.A.1.1.17 High-affinity glucose transporter ... 259 e-24
				Q2MEV7 12 TMSs 2.A.1.1.51 Glucose/xylose symporter 1 - Candi... 251 e-24
				B1PM37 12 TMSs 2.A.1.1.64 Glucose sensor - Pichia angusta (Y... 244 e-23
				G4N740 12 TMSs 2.A.1.1.117 Glucose transporter rco-3 OS=Magna... 240 e-22
Calca.g4038	Calca454_contig_110.g4038.t1	MPEAVKKDLNLTQDQVTNSNLTSLGGTAIVRLIAGPACDKYGPRKVLTALLVIGAVPSGLAALVTNTSGLEAVRFFISILGGAFVPTQAYTTTFFDISIVGTANAFSGGWGNLGGGVTVAAMIGLFERYLKAGYSGHLAWRLCFATLPVPCLLTVAGLILFMGKDHPFGKWSRRHKFDRSVMTMAQPAGLPLHFQQSRGSDIEKEVLSGSNLRQCLPETGKSIAVDSAQSEPLTVTTLIKIVKDLRVWICVACYLLTFGLETAMDAALPGLITTLFASKTFTVVDAAYAASTYGLLNIFARPMGGIISDILYARFGLHAKVYFLLVTTCAQGIAMIGLGVYVNGNTTLSAVSSVSLF	2.A.1.8.	Q8X193 12 TMSs 2.A.1.8.13 High affinity nitrate transporter ... 459 e-52
				P22152 12 TMSs 2.A.1.8.5 Nitrate transporter (Nitrate perme... 425 e-47
				Q9SWR8 11 TMSs 2.A.1.8.4 NITRATE TRANSPORTER - Cylindrothec... 264 e-25
				O82811 12 TMSs 2.A.1.8.12 High-affinity nitrate transporter ... 263 e-25
				Q39608 12 TMSs 2.A.1.8.6 NITRATE TRANSPORTER COMPONENT - Ch... 263 e-25
				A8J4P3 11 TMSs 2.A.1.8.7 High affinity nitrate transporter ... 243 e-23
				Q9RA38 14 TMSs 2.A.1.8.14 Nitrate permease OS=Trichodesmium ... 153 e-11
				Q9R6U5 14 TMSs 2.A.1.8.3 NITRATE TRANSPORTER - Synechococcu... 150 e-11
				O33854 12 TMSs 2.A.1.8.15 Probable nitrate transporter narT ... 109 e-06
				Q9RA46 12 TMSs 2.A.1.8.8 NARK1 - Thermus thermophilus. 103 e-05
Calca.g8646	Calca454_contig_273.g8646.t1	MPASVDQMLPPPMSPNTLTARRTHGGNRAFHNFFNDYSHISDPNLRRRLALSDIDTVPFGLHHVRAILVAGVGFLLDSYDIFAINLITPLLGLVFWGGEADESHEQGRMPDAINQALKASTSAGIVVGMIVFGWLADALGRRKMYGVELAIIIFGTFSCALVSSSPSMSAAGLLIFWRVLMGIGIGGDYPLSSVITSEFAPTRWRGAMVAAVFSMQGFGQLLAALVALITAVAFKDSFIQITTEAACDTSCREAADRSWRIIVGVGAIPACLALYYRITIPETPRYTFDVQHDVEKADADIRAYVSSKANVDHGDMPQTRTRAVSNSALNLPRASWSDVISYFGKWRNLKVLIGTTMSWFFLDLAFYGLGLNTHVVLHAIGYASGSTLYHKFYNQAVGL…	2.A.1.9.	Q7RVX9 12 TMSs 2.A.1.9.2 Inorganic phosphate transporter PH... 1474 0.0000
				P25297 12 TMSs 2.A.1.9.1 Inorganic phosphate transporter PH... 1300 e-170
				K4HTY2 12 TMSs 2.A.1.9.11 Phosphate transporter OS=Boletus e... 1140 e-147
				Q8VYM2 13 TMSs 2.A.1.9.9 Inorganic phosphate transporter 1-... 736 e-88
				Q01MW8 12 TMSs 2.A.1.9.4 Probable inorganic phosphate trans... 731 e-87
				Q09852 12 TMSs 2.A.1.9.8 Putative inorganic phosphate trans... 732 e-87
				Q8H6H0 12 TMSs 2.A.1.9.5 Inorganic phosphate transporter 1-... 727 e-86
				A8N031 12 TMSs 2.A.1.9.10 Phosphate transporter OS=Piriformo... 725 e-86
				Q43650 12 TMSs 2.A.1.9.3 INORGANIC PHOSPHATE TRANSPORTER 1 ... 717 e-85
				A5H2U6 11 TMSs 2.A.1.9.6 Phosphate transporter 5 OS=Medicag... 714 e-84
Calca.g6618	Calca454_contig_191.g6618.t1	MPAGDSLADPIVGAELRVEGIDEKKAAALSTSQQHGSDDVALRESASVEGVSMPLNAPGPFPTAEDLATLRRVANKVPLKLFSIAFIELCERFSYYGSTVVFTNFIQQNLPPGSVTGADPDQPGALGMGQRASFGITTFNQFWQYFMPLLGAWVADAYWGRYKTITAALGVDILGHVILILSAIPPVIVHSGASLGLMVIAILVIGFGTGGFKPNISCLIVEQMGEQHMFVKTLPSGERVLVDPAITTERVYLWFYFFINVGALVGQVTMVYAEKHVGFWLSYTLPTILLALCPLVMLWGRKRYIRREPAGSVLLPALRTWFYAQRGRWSINPVQTWKNMHDGTFWESVKPSKFAPGTRPKWMTFDDAWVDELRRGFAACAVFCWYPLFWLCYNQINNN…	2.A.17.2	Q9P380 12 TMSs 2.A.17.2.1 Probable peptide transporter ptr2 989 e-125
				P32901 12 TMSs 2.A.17.2.2 PEPTIDE TRANSPORTER PTR2 (PEPTIDE ... 950 e-119
				U9UKY5 12 TMSs 2.A.17.2.3 Uncharacterized protein OS=Rhizoph... 903 e-113
				Q8N697 12 TMSs 2.A.17.3.11 Solute carrier family 15 member 4 ... 358 e-36
				Q9M390 11 TMSs 2.A.17.3.7 Peptide transport-like protein OS=... 348 e-35
				P46032 11 TMSs 2.A.17.3.2 PEPTIDE TRANSPORTER PTR2-B (HISTID... 343 e-34
				Q8EKT7 14 TMSs 2.A.17.4.7 Proton/peptide symporter family pr... 337 e-34
				Q9LFB8 11 TMSs 2.A.17.3.8 Peptide transporter PTR5 327 e-32
				Q9ES07 11 TMSs 2.A.17.4.4 Solute carrier family 15 member 2 ... 328 e-32
				H2DJV9 12 TMSs 2.A.17.4.6 Oligopeptide transporter PEPT1 OS=... 326 e-32
Calca.g894	Calca454_contig_34.g894.t1	MPAEVDKVEERSQSGASSNEKAEEQISERPVDERANRLEDLLQEHGCTWDGEEDPNDPYNWPSSRKICTAIMVSLGQLVTLMSASMIASALPSIGHDLHISASTTQIIFSIYFLGLGIGPFPIAALSEMYGRKPVWVVCNVIYIVFNSLCPVGSSTGMMVVGRVLSGCGASVGITLTGPIMADMYHKENRGKSLAIAALVPYLGPSLGPIIGGLIGTKLHWSWLFWIISIFSSFVWLVGVVFLRETYTPVLLQRKARSQAHAGLNVSPTHVAAQQTFSAKLADNLLRPIKLLGQRPMIQLISFVLAMSFGMYTLILGTFSTIWVERYHQTKLVSTLHYIAISIAILLNAQIGGRIMDAIFKRMRDRANGVTEPEYRVPYIIPGSFLLPLGLFWYGWSVE…	2.A.1.2.	B6HN82 12 TMSs 2.A.1.2.86 Pc21g09220 protein OS=Penicillium ... 611 e-72
				B7FAY6 12 TMSs 2.A.1.2.92 CefM protein OS=Acremonium chrysog... 561 e-65
				Q9HDX4 12 TMSs 2.A.1.2.76 Uncharacterized transporter B1A11.... 508 e-57
				B6H9Q3 12 TMSs 2.A.1.2.85 Pc16g11960 protein OS=Penicillium ... 408 e-43
				Q07824 12 TMSs 2.A.1.2.16 CHROMOSOME XII READING FRAME ORF Y... 401 e-42
				P32071 12 TMSs 2.A.1.2.2 Cycloheximide resistance protein -... 399 e-42
				P28873 11 TMSs 2.A.1.2.6 Benomyl/methotrexate resistance pr... 394 e-41
				Q8NKG7 12 TMSs 2.A.1.2.77 Multidrug resistant protein OS=Acr... 390 e-41
				P38776 12 TMSs 2.A.1.2.63 Probable drug/proton antiporter YH... 387 e-41
				B6HIC2 12 TMSs 2.A.1.2.78 Pc21g01300 protein OS=Penicillium ... 378 e-39
Calca.g3343	Calca454_contig_90.g3343.t1	MPAADDPAQAFDDHGDASQNAGHANGRKASTAALLRNPLTGMTREEILADVDSFVEERGLTEHRENFRKGALVAQVNNIKNGFEELGDIDEDEKEVLRREETHRWSQSPTLYFLVIACAASAIVQGMDQSAVNGAQIFYYDEFNITNSFKQGLMNGAPYLCSALLGCWTNPILNKIGGRRFTIFFSCIISVITGIWMAVANSYANLLVARFALGFAVGAKSSTTPVFSAECTPKNIRGGLTMMWQMWTAFGICLGYVVSVAFQNTDFLGENSQWRWMLASTSIPPLFVCIQIYFVPESPRWLMEKGRFVKAFNSMCRLRKHPVQATRDMYYAHKLLQIEQADRAGRSLWKEFFMVRRNRRAAQSAWFTMFMQQFCGVNVIAYYSTTIFQNAGFGRSQAL…	2.A.1.1.	A1Z264 12 TMSs 2.A.1.1.69 Sugar/H+ symporter OS=Galdieria su... 747 e-90
				Q0ULF7 12 TMSs 2.A.1.1.70 Putative uncharacterized protein O... 543 e-60
				P0AE24 12 TMSs 2.A.1.1.2 Arabinose-proton symporter - Esche... 536 e-60
				P0AEP1 12 TMSs 2.A.1.1.1 Galactose-proton symporter - Esche... 511 e-57
				Q8VZ80 12 TMSs 2.A.1.1.34 Polyol transporter 5 - Arabidopsis... 515 e-57
				Q9XIH7 12 TMSs 2.A.1.1.75 Putative polyol transporter 1 OS=A... 508 e-56
				O34718 12 TMSs 2.A.1.1.26 METABOLITE TRANSPORT PROTEIN - Bac... 487 e-54
				O52733 12 TMSs 2.A.1.1.41 D-xylose-proton symporter - Lactob... 484 e-53
				Q1XF07 12 TMSs 2.A.1.1.79 Putative polyol transporter protei... 487 e-53
				P96710 12 TMSs 2.A.1.1.55 Arabinose-proton symporter - Bacil... 482 e-53
Calca.g9011	Calca454_contig_290.g9011.t1	MNSQSHGPVPDRGPAVFAVTTATLVLASVFVAARIASRYFIVRNVSWDDRVIVLAWLFSFFLSFTIDYGVSHGLGRHDDNIARHDWPTLRRCEYVFSILYNPALMATKTSILIFYLRLAKNTQVVLRYASWATLAVVNIAGTVLTFMNIFQCDPTPSAWRFDSYKESKCIPLLTEFICAAPVNIVTDLAILALPIPVLTGMRLPSRQKTILVITFTLGIFVTIVDVVRIYYLQRAIAEVPTGTSDDPASSFGGQQDFAWNASLSLMWSAVEVNVGMACACIPTLKPLMLKILPAMLYDPDGTRMVTSSKGPSDSDSPVQQHQVAHPALTAQPALPGHNNNGSEQQDPTPVSGVEFLTTPDMRFSGDDADVGGPTAARSRTNATVETTTTSTYDEGIYFG…	2.A.1.7.	A1S4V0 12 TMSs 2.A.1.7.9 Multiple antibiotic resistance (Ma... 252 e-23
				P11551 12 TMSs 2.A.1.7.1 L-fucose permease - Escherichia co... 233 e-20
				A1S297 12 TMSs 2.A.1.7.11 Glucose/galactose transporter OS=S... 227 e-20
				A1S5F4 12 TMSs 2.A.1.7.10 Glucose/galactose transporter OS=S... 219 e-19
				P0C105 12 TMSs 2.A.1.7.2 Glucose/galactose transporter - Br... 198 e-16
				Q8EBL0 12 TMSs 2.A.1.7.8 Glucose/galactose transporter OS=S... 191 e-15
				Q8XEV7 12 TMSs 2.A.1.7.5 Probable permease (Putative L-fuco... 191 e-15
				O25788 12 TMSs 2.A.1.7.7 Putative glucose/galactose transpo... 175 e-13
				Q89YS8 12 TMSs 2.A.1.7.18 Glucose/galactose transporter OS=B... 92 0.0028
				Q07W00 11 TMSs 2.A.1.7.6 Major facilitator superfamily MFS_... 90 0.0048
Calca.g15400	Calca454_contig_2110.g15400.t1	RPILAGVLGISYGFANVIGPLIGGVFSDKVSWRWCFYINLPVGAVSVAIILFFFHDPPESKPVPVALREKILQMDLVGVALLIAATVCFILATQYGQGHYSWGSSKV	2.A.1.3.	H2E274 14 TMSs 2.A.1.3.65 MFS multidrug transporter OS=Trich... 310 e-34
				B6Q577 14 TMSs 2.A.1.3.68 Putative uncharacterized protein O... 240 e-24
				E7M1Y1 14 TMSs 2.A.1.3.27 Vba5p OS=Saccharomyces cerevisiae ... 200 e-19
				P96712 14 TMSs 2.A.1.3.50 Multidrug resistance protein 3 OS=... 189 e-17
				O32182 14 TMSs 2.A.1.3.33 Uncharacterized MFS-type transport... 185 e-17
				P50080 14 TMSs 2.A.1.3.53 Azole resistance protein 1 OS=Sacc... 183 e-17
				P33335 14 TMSs 2.A.1.3.54 Protein SGE1 OS=Saccharomyces cere... 177 e-16
				Q9ZGB6 14 TMSs 2.A.1.3.32 LanJ OS=Streptomyces cyanogenus GN... 152 e-13
				Q99S97 14 TMSs 2.A.1.3.60 SA1972 protein OS=Staphylococcus a... 150 e-12
				Q9C1B3 13 TMSs 2.A.1.3.47 Trichothecene efflux pump OS=Fusar... 144 e-11
Calca.g14543	Calca454_contig_953.g14543.t1	MAAVDPATRKRVLRVIVISLLLDLISFTFILPLFPKLLEFYRDREAPSLIHGGPPTLLQHVLGGLNKYKAAFSRPIDSRYDIVLLGGAMGSLFSLLQAVASPLIGRLSDRFGRRKALLTSMCGNILSVFLWVAAVDFRTFIASRVVGGLSEGNVQLATAMASDISDDASRGSTMAIIGACFSIAFTFGPALGAWLSTISTVSANPFATAAGFSLLLIVTETVYLFFCLPETLPSLTGKAANGNSEKPKPAKKAERTNSHFILNATHFVFLLFFSGMESSLSFMSYDLFGFTSSKNGQLLGFIGLVASVLQGGVTRRLPPLLCVRMGVVACLTSFILLGRVTTVGGLYAAATCLAVTSATVVTGLNALSSFEASEDERGQKLGMLRSWGQLGRGLGPILF…	2.A.1.2.	Q9D2V8 14 TMSs 2.A.1.2.73 Major facilitator superfamily doma... 588 e-70
				P02982 12 TMSs 2.A.1.2.4 Tetracycline resistance protein, c... 258 e-24
				Q5JAK9 12 TMSs 2.A.1.2.39 TetA(41) OS=Serratia marcescens GN... 251 e-24
				Q56RY7 12 TMSs 2.A.1.2.38 TetA(39) OS=Acinetobacter sp. LUH5... 244 e-23
				Q8ZUX8 12 TMSs 2.A.1.2.49 Tetracycline resistance protein OS... 241 e-22
				P39843 12 TMSs 2.A.1.2.8 Multidrug resistance protein 2 (Mu... 219 e-19
				P02980 12 TMSs 2.A.1.2.68 Tetracycline resistance protein, c... 218 e-19
				Q07282 12 TMSs 2.A.1.2.75 Tetracycline resistance protein, c... 218 e-19
				B2YGG2 12 TMSs 2.A.1.2.41 Tetracycline resistance protein OS... 199 e-17
				Q5SR56 12 TMSs 2.A.1.2.30 Hippocampus abundant transcript-li... 198 e-16
Calca.g14760	Calca454_contig_1002.g14760.t1	MNRNLDTLTSRRRSGSLRDKESEATSHVENTPTISADDQAFFNGFTEQQRKTLIRKVDFRLVPALALLYLIAYLDRANIGNAQIEGLVDDLGLSGPQYNIALSVFFIPYILLGTPSNMVLIKFKRPSTYIGILMTTWGVVMTLTGIVQSFGGLVACRFFLGVFEAGFFPGAVFLISRCALAGAFSGLLAFAITKMHGLGGLEGWRWIFIMEGLATVLLGISTFFLLVDTPALSWRWLSNDERRYLELRQTLSQGNSLRNTNGQTFLKRDVAKSVVLDWQLYLQALVYWSNTAPNYGLKFTMPQIIKNMGYTSSNAQLLTIPPYVAGAISAYISAIFADRLTWRMPFIVGAQLLVVISFAVLFTKADKISDNIGSCYFAIFLACVGFYPINPGGNAWTLE…	2.A.1.14	P53322 12 TMSs 2.A.1.14.11 High-affinity nicotinic acid trans... 426 e-46
				P70786 12 TMSs 2.A.1.14.3 Putative tartrate transporter - Ag... 367 e-38
				Q9RPV1 12 TMSs 2.A.1.14.9 HPAX - Salmonella dublin. 294 e-29
				Q9RPP3 12 TMSs 2.A.1.14.8 PHTHALATE TRANSPORTER - Burkholder... 274 e-26
				P76470 12 TMSs 2.A.1.14.35 Inner membrane transport protein R... 268 e-25
				P39709 11 TMSs 2.A.1.14.37 Probable transporter SEO1 OS=Sacch... 225 e-19
				O43000 12 TMSs 2.A.1.14.17 Pantothenate transporter liz1 - Sc... 218 e-19
				P40445 12 TMSs 2.A.1.14.38 Uncharacterized transporter YIL166... 215 e-18
				Q05181 11 TMSs 2.A.1.14.5 Phthalate transporter - Pseudomona... 211 e-18
				P25621 12 TMSs 2.A.1.14.18 Pantothenate transporter FEN2 - Sa... 208 e-17
Calca.g8749	Calca454_contig_281.g8749.t1	MNEPRKTSAAPGLTSEQAAPALGDDANRSANTDSEQELGTSTKVETTAGQDDEPQYLSMGPRLYAITFALMLGVADENFEIIAVAIPRITDEFHSLNDVGWYASAYLLPGCAFQLVFGKLYSLFNVKWVYLMGLLLFEVGTVICGAAPNSTALIIGRAIAGLGSSGLFTGAMITIAQTVPLAKRPAFMGTIGGVYGIASVIGPLMGGGFTDHVTWRWCFYINLPLGAITAVGFLLKPGTNQKQAATKYTWATILRKMDPMGSILFIAANVCLLLALQWGGLTYAWSNGRVIGLLVVYGVGMVAFVAVQILMGSDATVPAAIARQRSIIFACIFGLCCGGSFFIISYYIPIWFQAIKGDGPVASGIHFLPFILPEIVGIMVSGILVTVFGYYNPFLIASS…	2.A.1.3.	H2E274 14 TMSs 2.A.1.3.65 MFS multidrug transporter OS=Trich... 1246 e-165
				B6Q577 14 TMSs 2.A.1.3.68 Putative uncharacterized protein O... 890 e-112
				P96712 14 TMSs 2.A.1.3.50 Multidrug resistance protein 3 OS=... 516 e-58
				E7M1Y1 14 TMSs 2.A.1.3.27 Vba5p OS=Saccharomyces cerevisiae ... 502 e-55
				O32182 14 TMSs 2.A.1.3.33 Uncharacterized MFS-type transport... 490 e-54
				Q9ZGB6 14 TMSs 2.A.1.3.32 LanJ OS=Streptomyces cyanogenus GN... 484 e-53
				O59726 14 TMSs 2.A.1.48.4 Membrane transporter - Schizosacch... 441 e-47
				O69070 14 TMSs 2.A.1.3.29 Tetracycline efflux protein - Stre... 418 e-44
				P50080 14 TMSs 2.A.1.3.53 Azole resistance protein 1 OS=Sacc... 416 e-44
				P33335 14 TMSs 2.A.1.3.54 Protein SGE1 OS=Saccharomyces cere... 381 e-39
Calca.g7374	Calca454_contig_221.g7374.t1	MMTVTDSATKLASRDEKFDDKQPGAPEGPSKTEEPRDKVETAKAKDEEECAPRPILTKCAGGKAYRFFPLKTVYLVSLFFFEVGSLICGVAPTSVALIIDRAIAGLGATGVNTGSFTLIVFCAPPKKRPIFTSLIGLSYGIASMVGPLLGGVFTAKVTWRWCFYINLPVGAMSAMFIILFFKTPAALRSTDNFSWRTKILQMDMLGTGLMLACVTCFILAMHIGGVSAIESGVRNLPFILAVSIFTVVSGVSISAVGYTLPFIVGGAAIATVGCVRHGLGVQVPMIASQANSDVADMAATTAILMCFQTIGGAFMQSSAQAAFINRVLHDLPSKAPNIQPADMVAAGASDLRKFGSSLAGILLSYINGLKVTFALACASISVSVCFALFLPRKKIGHNA…	2.A.1.3.	H2E274 14 TMSs 2.A.1.3.65 MFS multidrug transporter OS=Trich... 432 e-47
				B6Q577 14 TMSs 2.A.1.3.68 Putative uncharacterized protein O... 331 e-34
				P96712 14 TMSs 2.A.1.3.50 Multidrug resistance protein 3 OS=... 293 e-29
				P50080 14 TMSs 2.A.1.3.53 Azole resistance protein 1 OS=Sacc... 263 e-25
				E7M1Y1 14 TMSs 2.A.1.3.27 Vba5p OS=Saccharomyces cerevisiae ... 259 e-24
				P33335 14 TMSs 2.A.1.3.54 Protein SGE1 OS=Saccharomyces cere... 240 e-22
				Q9ZGB6 14 TMSs 2.A.1.3.32 LanJ OS=Streptomyces cyanogenus GN... 223 e-20
				O32182 14 TMSs 2.A.1.3.33 Uncharacterized MFS-type transport... 206 e-17
				O59726 14 TMSs 2.A.1.48.4 Membrane transporter - Schizosacch... 185 e-15
				Q99S97 14 TMSs 2.A.1.3.60 SA1972 protein OS=Staphylococcus a... 181 e-14
Calca.g5847	Calca454_contig_169.g5847.t1	MMTKFPVANPTAPYWLSQPHPLASFCSSEYVPAEIDIAIIGTGLAGVSTAYHILQKYEGRAKPSIALFEARQACSGATGRNGGHVKAPLPSLRNWHDKHGPESAAEMAAWLEAQKMAFKKIAEKEGIDCEMLVTRSYDIYFDAEHAASMKNWVLGHRGKPGYEWLENAQWLEGPHLEKITGVKGLAGATNVSAVSLWPYKFVTGLLARAVNLGALLYTETPVKNTKSESEVVELSTPRGVTRAKKVVYATNGYSSAVLPQYTRAITPIRGQAARLVPQDAAAGVNLTATYNLFYTSVWVDYLNTRPDGSIVLGGGGRYFRDNKDDRNAKWFNTVDDSTLIDSAVRSGFDKTMAECFRGWESRGASVDQTWTGIMGYTTDSMPHVGNVPDLENQWILAGF…	2.A.1.3.	H2E274 14 TMSs 2.A.1.3.65 MFS multidrug transporter OS=Trich... 432 e-47
				B6Q577 14 TMSs 2.A.1.3.68 Putative uncharacterized protein O... 331 e-34
				P96712 14 TMSs 2.A.1.3.50 Multidrug resistance protein 3 OS=... 293 e-29
				P50080 14 TMSs 2.A.1.3.53 Azole resistance protein 1 OS=Sacc... 263 e-25
				E7M1Y1 14 TMSs 2.A.1.3.27 Vba5p OS=Saccharomyces cerevisiae ... 259 e-24
				P33335 14 TMSs 2.A.1.3.54 Protein SGE1 OS=Saccharomyces cere... 240 e-22
				Q9ZGB6 14 TMSs 2.A.1.3.32 LanJ OS=Streptomyces cyanogenus GN... 223 e-20
				O32182 14 TMSs 2.A.1.3.33 Uncharacterized MFS-type transport... 206 e-17
				O59726 14 TMSs 2.A.1.48.4 Membrane transporter - Schizosacch... 185 e-15
				Q99S97 14 TMSs 2.A.1.3.60 SA1972 protein OS=Staphylococcus a... 181 e-14
Calca.g7148	Calca454_contig_214.g7148.t1	MMRLPTPLTPSTHTHLLSGVFFLDFHPDPGLWVNLNSADMGRVPTPNHLDPGLLDSQWRYAVMFSTLAGSHVDRVILIVCRLAYPGADSAMDSTTNTTSALEVPRTSFQDGSKASTLAGDHHSEKSKDDQLNNASPLKAEIDNDTDVAEDDLATEEYPTGAKLFFIVLALVLSIFLLALDMTIVATAIPKITDEFKGLDKAGWYGAAFFMTLGAFQSTWGKTYKYFPLKLSFLIAIFIFELGSLICAVSPNSEALITGRAIAGVGAAGIGAGGYTIIAFAVPPKKRPAYTGILGASYGFASVIGPLLGGVFTDHVSWRWCFYINLPIGAVSAAIIFFFFQTPRTAVPEQAPFLEKIRQMDPIGIALVMGAVVCYLLAVQYGGVAHAWSSSVVIGLIVGF…	2.A.1.3.	H2E274 14 TMSs 2.A.1.3.65 MFS multidrug transporter OS=Trich... 774 e-93
				B6Q577 14 TMSs 2.A.1.3.68 Putative uncharacterized protein O... 488 e-53
				P96712 14 TMSs 2.A.1.3.50 Multidrug resistance protein 3 OS=... 344 e-34
				Q9ZGB6 14 TMSs 2.A.1.3.32 LanJ OS=Streptomyces cyanogenus GN... 310 e-30
				P50080 14 TMSs 2.A.1.3.53 Azole resistance protein 1 OS=Sacc... 305 e-29
				O32182 14 TMSs 2.A.1.3.33 Uncharacterized MFS-type transport... 296 e-28
				E7M1Y1 14 TMSs 2.A.1.3.27 Vba5p OS=Saccharomyces cerevisiae ... 291 e-27
				O59726 14 TMSs 2.A.1.48.4 Membrane transporter - Schizosacch... 256 e-23
				P33335 14 TMSs 2.A.1.3.54 Protein SGE1 OS=Saccharomyces cere... 246 e-22
				O69070 14 TMSs 2.A.1.3.29 Tetracycline efflux protein - Stre... 223 e-19
Calca.g247	Calca454_contig_10.g247.t1	MLRSRIRDYFKADYQPGERVLVQKIDFFILTFCCLSYFINYLDRSNLANAYVSGMKAELGFKGDQLNQINTGFTVGYVLGQIPSNLALQYVKPRIWFPLMMLLWGGLTMVTAAAHNPQSIIAIRFFQGFCEASTFVGTHYILGSWYTGRELGKRSGIFTASGLAGTLIGGFIQTGIHKSLDGRLGLSGWRWLFIIDGLLPIPIALYGFLLFPDTPHTTNAYYLDERERELAKSRVPTVEGQSPITLRFVKNVLKSWHWWGFVILWTIAGETESFSSNTLLALYLENHPVNTYSVSQKNNYPTGVAAVGIVSTLFWAGLTDFLGGKRYLVSYFIGVTGIATSIMILLAAKDPTNSTSTSVTFGAYYWAGSVYACQATFFAWCNDAMRYEDSASRAVVLAG…	2.A.1.14	O43000 12 TMSs 2.A.1.14.17 Pantothenate transporter liz1 - Sc... 981 e-124
				P25621 12 TMSs 2.A.1.14.18 Pantothenate transporter FEN2 - Sa... 950 e-120
				P39709 11 TMSs 2.A.1.14.37 Probable transporter SEO1 OS=Sacch... 486 e-52
				P53241 13 TMSs 2.A.1.14.12 Vitamin H transporter (H+/biotin s... 346 e-34
				P70786 12 TMSs 2.A.1.14.3 Putative tartrate transporter - Ag... 275 e-26
				Q9RPV1 12 TMSs 2.A.1.14.9 HPAX - Salmonella dublin. 249 e-22
				O13880 12 TMSs 2.A.1.14.19 Vitamin H transporter 1 - Schizosa... 243 e-21
				P15365 12 TMSs 2.A.1.14.4 Allantoate permease - Saccharomyce... 227 e-19
				Q07904 12 TMSs 2.A.1.14.36 Thiamine pathway transporter THI73... 226 e-19
				P76470 12 TMSs 2.A.1.14.35 Inner membrane transport protein R... 222 e-19
Calca.g3346	Calca454_contig_90.g3346.t1	MLKRSPTGTWLPAWIPESTATLSVLLLVCSMVQSTTGGYDGSCLNGLNVLPSYLDYFHLTAATKGLQTASVFIGGTFGPIFGGSASDRIGRRPTIFWGCIVTLVGVVLQAAAQNIAMFVIARILLGFGSGIVGVACPVYLNETFPSRWRTWGVGTLNNFYYVGALIAAIVTLYTAKWESTWAWRAPSLFQAIFSVACILFLPFIPESPRWLVRQDRYEDARIVVAQTNSRGNLSDPVAVTVYKEIIDSLEWEKKDAKVMSVVEIAKTPVARKRLLIGGSAGPFSCIAGNVIASYYLGDELHTAGIDDPVQQLKANIVLNVFCLLCSFTGTHLAAKWGRKPTALVSQSFLIILLFIIGGLSKMYADNPDGASRSLVYGDVACMFLFQGAYSLAWTPLLNL…	2.A.1.1.	Q7SD12 12 TMSs 2.A.1.1.83 Putative uncharacterized protein O... 470 e-52
				P07921 12 TMSs 2.A.1.1.9 Lactose permease - Kluyveromyces l... 388 e-40
				Q7SCU1 12 TMSs 2.A.1.1.82 Putative uncharacterized protein O... 375 e-39
				P49374 12 TMSs 2.A.1.1.39 High-affinity glucose transporter ... 310 e-30
				P39932 12 TMSs 2.A.1.1.38 Sugar transporter STL1 - Saccharom... 291 e-28
				O74969 12 TMSs 2.A.1.1.21 High-affinity glucose transporter ... 286 e-27
				P46333 12 TMSs 2.A.1.1.106 Probable metabolite transport prot... 281 e-27
				O74849 12 TMSs 2.A.1.1.22 High-affinity fructose transporter... 255 e-23
				P23585 12 TMSs 2.A.1.1.111 High-affinity glucose transporter ... 253 e-23
				Q9P3U6 12 TMSs 2.A.1.1.112 High-affinity glucose transporter ... 252 e-23
Calca.g5146	Calca454_contig_145.g5146.t1	MLKRPDMFSRGSGQESDGMPIVQAVESCDEEEAVHRLQAGHPPYLPNSVAESKLCRKIDFMVMPLISLIYLLAFIDRANIGNAHIAGLDKDLHLVNNQFNAALSIFYISYILFEIPCNIACKWIGPGWFIPAVSVAFGLITTCTAFVHDFSTLCGTRFLLGIFEAGMMPSIVYYLSRWYRRSELTFRLSLFLVTASLAGAFGGLLASAILSLDHFGSVTSWRMIFAIEGIATIAVGVISFFLLTDRPETAIWLSQSEKILCIERIRAERIGTTEVIDAFSWSKFKLGLLNPVVLPTAFIFLLDTITVQGLGFFLPTIIRALYPQESVRHQQLLSVPPFILGTITCVMICFASWKLDRRGIFLIACAPLSIVGYAILVASKSHTLSYAATFLPFCGIFAY…	2.A.1.14	P53322 12 TMSs 2.A.1.14.11 High-affinity nicotinic acid trans... 460 e-50
				P70786 12 TMSs 2.A.1.14.3 Putative tartrate transporter - Ag... 363 e-38
				Q9RPP3 12 TMSs 2.A.1.14.8 PHTHALATE TRANSPORTER - Burkholder... 320 e-32
				P76470 12 TMSs 2.A.1.14.35 Inner membrane transport protein R... 289 e-28
				Q9RPV1 12 TMSs 2.A.1.14.9 HPAX - Salmonella dublin. 284 e-27
				Q05181 11 TMSs 2.A.1.14.5 Phthalate transporter - Pseudomona... 274 e-26
				O43000 12 TMSs 2.A.1.14.17 Pantothenate transporter liz1 - Sc... 271 e-25
				Q07904 12 TMSs 2.A.1.14.36 Thiamine pathway transporter THI73... 264 e-24
				P40445 12 TMSs 2.A.1.14.38 Uncharacterized transporter YIL166... 262 e-24
				P39709 11 TMSs 2.A.1.14.37 Probable transporter SEO1 OS=Sacch... 221 e-19
Calca.g10758	Calca454_contig_413.g10758.t1	MLIESLFRILTLRLDKWLRFQIKRDWERKLEVEGTLDPTRFHRFLAVRLLIGLLFSSLDTSIVSTSLITISHDLNDFVNAPWIVLAYLLTYMGFAVFMSKLSDIYGRKNMIVLSWVIFTGFSLGCGSAKNMVTLIVCRAFQGVGASGLYSLTQIGLVEVGPAHRPSLIGAMIGATLAVAFVLGPIVGGLISQFSDWRWLFNMNIPFGLVTILAITNFWPEEDVSHLLSWSAFTRIDFIGSASLLCSSGFLVFAVQQAGSQTFAWVSPEIISAFVISGLSWGVFVWWEVLLEMKRYRHIEPIFPIRLMLRRVYLAGLLITFLTGFPYISLSIILPERFQIVNSESVLKAGVRILPLLGACAVGSFLGGAASSKKNNTSYTLVAASCLQLLGTGLMTMISG…	2.A.1.3.	P96712 14 TMSs 2.A.1.3.50 Multidrug resistance protein 3 OS=... 428 e-46
				Q9ZGB6 14 TMSs 2.A.1.3.32 LanJ OS=Streptomyces cyanogenus GN... 394 e-41
				H2E274 14 TMSs 2.A.1.3.65 MFS multidrug transporter OS=Trich... 367 e-38
				Q09752 13 TMSs 2.A.1.48.3 Multidrug resistance protein fnx1 ... 352 e-36
				O69070 14 TMSs 2.A.1.3.29 Tetracycline efflux protein - Stre... 348 e-35
				O59726 14 TMSs 2.A.1.48.4 Membrane transporter - Schizosacch... 329 e-32
				P38358 15 TMSs 2.A.1.48.2 Vacuolar basic amino acid transpor... 325 e-32
				B6Q577 14 TMSs 2.A.1.3.68 Putative uncharacterized protein O... 324 e-32
				E7M1Y1 14 TMSs 2.A.1.3.27 Vba5p OS=Saccharomyces cerevisiae ... 319 e-31
				O32182 14 TMSs 2.A.1.3.33 Uncharacterized MFS-type transport... 317 e-31
Calca.g6268	Calca454_contig_178.g6268.t1	MLHRFRGLLLGCVQMKSVPKEKTIHNAPAGLHPGSDLYDSSPNVERDPDYLEASSYPEGGYAANLVLLGSFCAIMGGLGLMNSIGVYQSWISSHQLKDVEESQKAWVFGIYNFMVFFCGVQIGPIFDAKGPRGLMVGALLLFIVTFVTMGFCQKLWHFLIVVGLVGGGATSIVFVVPVATLGQHYNVKRGAATGFAMAGGSLGGIMFPLILDHLNSKIGFAWGTRCVGLVTVALVLTGCFLVRPRADFTKDQQDDLSRSLLPDLRILNNAVTILVTVGVFFIEWGFFVGLEYIASYALANDISRRLSYLMVVFLNAGSFPGRWLPGILADKFGRLHVLILTNLLCVIAMLAIWLPAQGSVAAVIVFSVVFGFASGSNISLVPVCVGELCTTTNYARYYT…	2.A.1.13	Q08777 12 TMSs 2.A.1.13.4 S.cerevisiae chromosome XV reading... 502 e-57
				Q08268 12 TMSs 2.A.1.13.19 Probable transporter MCH4 OS=Sacch... 496 e-56
				P36032 12 TMSs 2.A.1.13.18 Probable transporter MCH2 OS=Sacch... 168 e-13
				P36021 12 TMSs 2.A.1.13.10 Monocarboxylate transporter 8 OS=H... 168 e-13
				O70324 12 TMSs 2.A.1.13.3 Monocarboxylate transporter 8 (MCT... 168 e-13
				Q91Y77 12 TMSs 2.A.1.13.2 TAT1 protein - Rattus norvegicus (... 148 e-10
				Q8TF71 12 TMSs 2.A.1.13.8 Monocarboxylate transporter 10 OS=... 147 e-10
				Q7RTY0 12 TMSs 2.A.1.13.17 Monocarboxylate transporter 13 OS=... 140 e-09
				Q8NCK7 11 TMSs 2.A.1.13.13 Monocarboxylate transporter 11 OS=... 128 e-08
				Q18712 12 TMSs 2.A.1.13.22 C49F8.2 OS=Caenorhabditis elegans ... 120 e-07
Calca.g8588	Calca454_contig_273.g8588.t1	MLDSKDEVRVDDMALSPTAEGSVDVAQSEHRSQDAGRLSRASSITMVLVGGLALFSDGYNAQVIGYMNPVFSKLYAEDFTDSLKTSMSNAFLIGEIFGMLFFGWAIDRLGRRTGIFFATIFLVLGVVLATASHGNSNRGMFWMMIVGRGVAGFGAGGEYPTCATSSAEASDETTYVRRRRGVLTATATDFAIDLGFVFAGVIVLIVLAAYHQHLNAGVWRVSFGLGIVVPIAVLFYRLRIVNSTQYQKHAIKKNIPYLLVLRRYWKPMLGTSLAWFVYDFNSYPFAIFGSTIIGTLNPHNSVVQNIGYGTVLNCFLLPGAMAGGFLMDRIGRKQTMTLGFVLWSLLGFIIGGALNPIKSVFPLFVVLYGIFNALGEMGPGVATFLCGAESFPTPVRGHF…	2.A.1.9.	P25346 13 TMSs 2.A.1.9.7 Probable metabolite transport prot... 710 e-86
				A5H2U6 11 TMSs 2.A.1.9.6 Phosphate transporter 5 OS=Medicag... 239 e-21
				K4HTY2 12 TMSs 2.A.1.9.11 Phosphate transporter OS=Boletus e... 234 e-21
				Q01MW8 12 TMSs 2.A.1.9.4 Probable inorganic phosphate trans... 214 e-18
				Q8VYM2 13 TMSs 2.A.1.9.9 Inorganic phosphate transporter 1-... 213 e-18
				Q43650 12 TMSs 2.A.1.9.3 INORGANIC PHOSPHATE TRANSPORTER 1 ... 204 e-17
				A8N031 12 TMSs 2.A.1.9.10 Phosphate transporter OS=Piriformo... 198 e-16
				Q8H6H0 12 TMSs 2.A.1.9.5 Inorganic phosphate transporter 1-... 196 e-16
				Q7RVX9 12 TMSs 2.A.1.9.2 Inorganic phosphate transporter PH... 180 e-14
				P95908 12 TMSs 2.A.1.1.15 SUGAR TRANSPORTER (SUGAR TRANSPORT... 171 e-13
Calca.g10593	Calca454_contig_401.g10593.t1	MLAPVQEQISRDLRIEKSHDWLLVNSLILIGVGLAPLVLAPLSEVYGRKPVLIFGTIYFTVWNTACGGSQTLVQILVLRLLSGFGASVADSIAGGFMSDLWKPDERGRAFAVFMAAPLLGPALGPICGAFIAEGITWRWVFFITSIASVVVIAVAAAFLRETYQPRIQQLQQQKIAKAANKRPSSLTPATPPNQTDDTVSDFRSLMRENLQRPVRMLATQLIVQLLAVYMALLYGTMFLFLFMYPRMWRDQYNQSVRIGSLNYISFAIGLIAGVNVSGLLNDRIYVLLKARNNNVGEPEFRVPTMVIGSLLVPVGLLWWGWTGQARLHWILPNIGSLLFAMGVYICSSCVSVYTIDTYGQYAASAVSTNLVARSITAALFPLFAPYLFDALHFDLGATV…	2.A.1.2.	Q9HDX4 12 TMSs 2.A.1.2.76 Uncharacterized transporter B1A11.... 525 e-58
				B6HN82 12 TMSs 2.A.1.2.86 Pc21g09220 protein OS=Penicillium ... 520 e-58
				B7FAY6 12 TMSs 2.A.1.2.92 CefM protein OS=Acremonium chrysog... 476 e-52
				B6HIC2 12 TMSs 2.A.1.2.78 Pc21g01300 protein OS=Penicillium ... 448 e-48
				B6H9Q3 12 TMSs 2.A.1.2.85 Pc16g11960 protein OS=Penicillium ... 433 e-46
				Q8NKG7 12 TMSs 2.A.1.2.77 Multidrug resistant protein OS=Acr... 417 e-44
				P38776 12 TMSs 2.A.1.2.63 Probable drug/proton antiporter YH... 407 e-43
				Q07824 12 TMSs 2.A.1.2.16 CHROMOSOME XII READING FRAME ORF Y... 381 e-39
				A0ST42 12 TMSs 2.A.1.2.79 MFS transporter OS=Cercospora nico... 360 e-36
				Q06451 12 TMSs 2.A.1.2.66 Polyamine transporter 3 OS=Sacchar... 346 e-34
Calca.g5104	Calca454_contig_143.g5104.t1	MKVDETEWSAANGSRLNQDDDTNAGKMHHQSTASLGAANESDREGEIKTEKESSAAPDSPDNASMFPASTAVSGSTTTSNRPTCDLESMQDDDDGPAYSTFSRSTKIWITAMVTLGSLISPMTAFIYFPALNPIAKDLHVSTSLINLTLTTYIIVQSISPPLFGDFGDMAGRRPSYILAFSIYFFANIGLALQRDYAALLVLRCLQSGGSSGTLALGYAVIADISTSAERGKYMGFVGAGVNIGPAIGPVLGGVLSQYLGWPAIFWFCAIAVVVWLIPWVAAVPETCRNVVGNGSIPPPRWNMTLTDYIKHKGVCQRPLSAPTPKLRFPNPLRTLSVVLEKEMGLILFISAIIYLCFILVAATLATLFKEIYGYNDLEVGLCYLPYGIGSCISVVGQGY…	2.A.1.2.	P40474 12 TMSs 2.A.1.2.31 Uncharacterized transporter YIL121... 614 e-71
				P53943 11 TMSs 2.A.1.2.36 Probable transporter AQR1 - Saccha... 515 e-57
				P38125 12 TMSs 2.A.1.2.40 Uncharacterized transporter YBR180... 373 e-38
				B6HN82 12 TMSs 2.A.1.2.86 Pc21g09220 protein OS=Penicillium ... 301 e-29
				B7FAY6 12 TMSs 2.A.1.2.92 CefM protein OS=Acremonium chrysog... 262 e-24
				P38227 12 TMSs 2.A.1.2.43 Uncharacterized transporter YBR043... 260 e-24
				B6HIC2 12 TMSs 2.A.1.2.78 Pc21g01300 protein OS=Penicillium ... 257 e-23
				O34307 12 TMSs 2.A.1.3.56 Uncharacterized MFS-type transport... 251 e-23
				Q8NKG7 12 TMSs 2.A.1.2.77 Multidrug resistant protein OS=Acr... 255 e-23
				B6H9Q3 12 TMSs 2.A.1.2.85 Pc16g11960 protein OS=Penicillium ... 239 e-21
Calca.g9924	Calca454_contig_358.g9924.t1	MKTHSMGKGPHFSTLSSNTVRVDDLVPEPAAALESENEDDNCILEYPDGGFRAWTVVVGAWCAMIPSMGLLNTLAVLEAWITEHDLHDIPKTKSAWIFSCYAFFLYFCGAQVGPLFDAYDIRFVTVTGSVGMVASLVFLSFSTEFYQVLLSFGFFGGSSASLLFNPSLAAIGHWFHKDRAFATGMACTAGGIGGIIFPLIILYLAPRVGFPWAIRIIALICAGFLGIACITLRKRLPNNKRSGTAVDFLSLKDIRFAATTIAIFLIEFAVFIPYTYISSYALHIGMEPEKAYLLNALLNGGAVPGRALPGYIADRVGVFNTMCITAFTCAVFIVSLWYTAGNSEGMITAFAVIFGFWSGAAISLTPVCVGQVCKTEDLGKRNGTAFFAASFGTLIGVPI…	2.A.1.13	Q08777 12 TMSs 2.A.1.13.4 S.cerevisiae chromosome XV reading... 529 e-61
				Q08268 12 TMSs 2.A.1.13.19 Probable transporter MCH4 OS=Sacch... 497 e-56
				P36032 12 TMSs 2.A.1.13.18 Probable transporter MCH2 OS=Sacch... 198 e-16
				Q7RTY0 12 TMSs 2.A.1.13.17 Monocarboxylate transporter 13 OS=... 188 e-15
				Q8NCK7 11 TMSs 2.A.1.13.13 Monocarboxylate transporter 11 OS=... 182 e-14
				Q8TF71 12 TMSs 2.A.1.13.8 Monocarboxylate transporter 10 OS=... 181 e-14
				Q91Y77 12 TMSs 2.A.1.13.2 TAT1 protein - Rattus norvegicus (... 179 e-14
				O15427 12 TMSs 2.A.1.13.6 Monocarboxylate transporter 4 OS=H... 177 e-14
				Q6ZSM3 12 TMSs 2.A.1.13.14 Monocarboxylate transporter 12 OS=... 164 e-12
				O70324 12 TMSs 2.A.1.13.3 Monocarboxylate transporter 8 (MCT... 159 e-12
Calca.g1249	Calca454_contig_44.g1249.t1	MKRGFVLDWYEQPVGFLPTLDTPYSVINLKPLHSQTVLFAFARFAWAAMAASESERSPLLRPLDDTETLARHVPSQPRLSRTVAFAIPCVVLILAVEIGSMLTTTSINQLLEGVLCHRFHLDVGPDVEGRGCKSKIVQAELSLIQGWANTISLIPSLLTAVPYSIAANKYGRHVILSLSVFGIFLVQAINAVICWFPDVFPPRLIWLGSLATVVGGGTCVFSATVFTIASGLFADTVRSTAFVYIAAVATAGQLMAGPVTFFAMKQGVWLSLSVGLISLVVAVLVALAFPETRVKEAETQAEQPAGDDAADSDADSDAAKETRFSPASALREMAVPLRFFFLENGRIGLLLCSLIFTNLGTSLFEIITQYTRNRFNWSWADASLLYSVNASVNLALLTA…	####	E9ELL4 12 TMSs 2.A.1.2.91 Major facilitator superfamily doma... 319 e-31
				Q00538 14 TMSs 2.A.1.3.10 Methylenomycin A resistance protei... 87 0.0113
				Q9HJ13 12 TMSs 2.A.3.15.2 Cationic amino acid transporter re... 84 0.0257
				W4LLS5 4 TMSs 9.B.102.2.5 Uncharacterized protein OS=Candida... 74 0.1084
				O35018 14 TMSs 2.A.1.3.30 Lincomycin resistance protein lmrB... 78 0.1349
				B3RPX1 5 TMSs 9.B.130.2.2 Putative uncharacterized protein O... 75 0.2284
				Q8U1J7 8 TMSs 3.A.1.5.6 Dipeptide ABC transporter, permeas... 74 0.3482
				Q99S97 14 TMSs 2.A.1.3.60 SA1972 protein OS=Staphylococcus a... 72 0.6856
				Q9SXM0 12 TMSs 2.A.2.4.2 Sucrose Transporter - Zea mays (Ma... 72 0.7164
				P77589 12 TMSs 2.A.1.15.2 Putative 3-hydroxyphenylpropionic ... 70 1.1484
Calca.g8287	Calca454_contig_263.g8287.t1	MKLRSKAEGHGSTSTEHQASERQMDTGHESYHGIDTRALHMGADEMYEKKIAIMNEALIDLGMGSFQWKIFAMTGFGWFVDNFWLQAITIISPPIQAEFAVKRIAFLTVAKYAGLVIGSSLWPMTADFIGRRLAFNVTLLISAVAGLVGAGAPNFVAIATFCAFIGVGTGGNQPVDSAIFLEFIPATHQYLLTMQSAFWSVGQAVAALIGWPLIAKYSCPQDTPKGECHYQDNLGWRYTYWTFGGLTLVMFLMRLIFRIYETPKYLLGKGLDRQAVEVVSKVAARNGTSTWLTLSHFEAVDAKLGLRRDAEQIDAPNSNMKRLVKRRISNLDFSKIRALFSTPRLAVSTSLMLFLWCSIGMAYPLYNSFIPIYLERKGVQYGVSSINTTYRNYAIQAVC…	2.A.1.19	Q9C101 11 TMSs 2.A.1.19.38 Uncharacterized MFS-type transport... 1071 e-139
				Q0CZ13 12 TMSs 2.A.1.19.48 Putative uncharacterized protein O... 898 e-114
				Q8BFT9 12 TMSs 2.A.1.82.3 Synaptic vesicle 2-related protein... 309 e-30
				Q010B9 12 TMSs 2.A.1.82.2 Synaptic vesicle transporter SVOP ... 286 e-27
				F2CRE4 11 TMSs 2.A.1.82.1 Predicted protein OS=Hordeum vulga... 281 e-27
				D8UG81 12 TMSs 2.A.1.82.5 Putative uncharacterized protein (... 241 e-22
				D6W821 12 TMSs 2.A.1.22.2 Putative uncharacterized protein O... 220 e-19
				Q9Y694 12 TMSs 2.A.1.19.25 Solute carrier family 22 member 7 ... 200 e-16
				Q9VCA2 12 TMSs 2.A.1.19.36 Organic cation transporter protein... 199 e-16
				B3RIT8 11 TMSs 2.A.1.22.5 Putative uncharacterized protein O... 194 e-16
Calca.g3746	Calca454_contig_101.g3746.t1	MKLLAALPAGPPRLYALCLHLAVGASIWGYNIGILASILAHPGWRSTLHQPTPSQKGIITGIYYLGTFLSYVLLSHPLADWLGRRHAALVGTAILCLGAILMAGADGDNAVLIMAVGRWTCGVGVGVVSTGVPLYQSEISPAKERGRFVTMNHAGFIAGMATGLWVGYFMTFWTGTAGDYWAWRISILIQLVPAVIFASGIPFIPESPRWLIEKGHMDEAQKVLRWLRKDVYTPQAITHEIHAITTDIESRRRAGTDTFLTLTLSLFREPALFARLWRAFLLQFMAQMCGATAMKYYLPTLLKALGLGRRLALMAGAVEMTMKIGMTVIEMWIIDRFGRKACLVCGSVIMGFAMLMNGALPLAYPDNINKASDVVCIVFIFIYAMGYSIGLGPSAWVYS…	2.A.1.1.	A2R3H2 12 TMSs 2.A.1.1.119 Putative uncharacterized protein A... 424 e-45
				P11636 12 TMSs 2.A.1.1.7 Quinate permease (Quinate transpor... 409 e-43
				Q64L87 12 TMSs 2.A.1.1.40 Xylhp (Fragment) - Debaryomyces ha... 396 e-42
				C4B4V9 12 TMSs 2.A.1.1.116 L-arabinose transporter OS=Coryneb... 372 e-39
				P46333 12 TMSs 2.A.1.1.106 Probable metabolite transport prot... 367 e-38
				Q400D8 12 TMSs 2.A.1.1.36 Putative low affinity glucose tran... 365 e-38
				G4N740 12 TMSs 2.A.1.1.117 Glucose transporter rco-3 OS=Magna... 364 e-37
				Q5A8J5 12 TMSs 2.A.1.1.73 Putative uncharacterized protein S... 359 e-37
				Q8VZ80 12 TMSs 2.A.1.1.34 Polyol transporter 5 - Arabidopsis... 358 e-37
				Q8J0U9 12 TMSs 2.A.1.1.58 Monosaccharide transporter - Asper... 342 e-34
Calca.g14174	Calca454_contig_824.g14174.t1	MKLIFRFFMTLANGKMVAKLPNTEAHQMPQPDIEAKSQTTQEKSEEISESPPHSVFTKREKKWISIIASFGAMFSTLSSYIYFPALVPMAHDLHVSVTLINLTVTSYLIVAGITPAFMGDIADQGGRRPAYLLMFVLVVVSNVGIAVQKSYPALFVLRMIQSAGSSGTYGGAYGVVADITTPAERGSYVGSLLLLGNAAPSFGPVIAGVLTQELGWRWIFWFLVILTSAYLLLIALFLPETQRKVVGNGSIPPKGVHRSLFARLFLRKRYNLAPDVNEHQPPKRKHHFPNPFTCIPMLFRKGNFTVILIGSITYAVKMTLQTSLAAQCIDIYKLNYLQAGLIYLPSGVGSAIASYGTGKLLDRSFKNLAEKHGRSLKYSRGDDISDFPIEQARFRGIYP…	2.A.1.2.	P40474 12 TMSs 2.A.1.2.31 Uncharacterized transporter YIL121... 515 e-57
				P53943 11 TMSs 2.A.1.2.36 Probable transporter AQR1 - Saccha... 432 e-46
				P38125 12 TMSs 2.A.1.2.40 Uncharacterized transporter YBR180... 407 e-43
				P38227 12 TMSs 2.A.1.2.43 Uncharacterized transporter YBR043... 236 e-21
				O34307 12 TMSs 2.A.1.3.56 Uncharacterized MFS-type transport... 222 e-19
				Q9HDX4 12 TMSs 2.A.1.2.76 Uncharacterized transporter B1A11.... 192 e-15
				B6HN82 12 TMSs 2.A.1.2.86 Pc21g09220 protein OS=Penicillium ... 191 e-15
				P32071 12 TMSs 2.A.1.2.2 Cycloheximide resistance protein -... 187 e-15
				P38124 12 TMSs 2.A.1.2.17 Fluconazole resistance protein 1 -... 185 e-15
				B7FAY6 12 TMSs 2.A.1.2.92 CefM protein OS=Acremonium chrysog... 183 e-14
Calca.g9811	Calca454_contig_346.g9811.t1	MKKEEEKVVESKLDAMESSTAAVDVSHTDDQPKKSWRFWSIIISLGTTSLLSALDATVIPTALPSIIEDLGTSSGYIWIANAYFLTMTGFQPLYGQTANIFGRRSLTLLATLLFAIGSAISGAAPSLGVLIAGRAIQGIGGGGINILIDIIVADMVPLRERPKYISILFAVYTIAVVLGPVIGGLMAERVTWRWIFYLNLPVPGVGFALLFFSLRVRYVKDTTRNSLRRVDWSGNVLLLASVVSILLALTWGGVDYPWSSWKTLVPLILGLLGLLAFMAFEFSPYVQEPTMPRRIFSNRTSAGTFVLTFIHALLMYAMIYFLPVYFQGVRGTGPIGSGVNILPLAALIVPFGIVAAVELSKLGFYTPWFYAGTALFAITFGTYTLLDENSSKAYWVGAQ…	2.A.1.3.	O32182 14 TMSs 2.A.1.3.33 Uncharacterized MFS-type transport... 399 e-42
				H2E274 14 TMSs 2.A.1.3.65 MFS multidrug transporter OS=Trich... 396 e-41
				Q9ZGB6 14 TMSs 2.A.1.3.32 LanJ OS=Streptomyces cyanogenus GN... 373 e-39
				B6Q577 14 TMSs 2.A.1.3.68 Putative uncharacterized protein O... 355 e-36
				P96712 14 TMSs 2.A.1.3.50 Multidrug resistance protein 3 OS=... 351 e-36
				O59726 14 TMSs 2.A.1.48.4 Membrane transporter - Schizosacch... 298 e-28
				Q09752 13 TMSs 2.A.1.48.3 Multidrug resistance protein fnx1 ... 296 e-28
				E7M1Y1 14 TMSs 2.A.1.3.27 Vba5p OS=Saccharomyces cerevisiae ... 281 e-26
				P39886 13 TMSs 2.A.1.3.12 Tetracenomycin C resistance and ex... 238 e-21
				Q54806 14 TMSs 2.A.1.3.5 INTEGRAL MEMBRANE PROTEIN - Strept... 236 e-21
Calca.g1329	Calca454_contig_45.g1329.t1	MKISWGLGLGRIETVEDYAGVLVPLQEAHLHSHSARSGKTEFENHGDADDEIGEAKDGDESESQGMLMMDAAEYTIEGLRKRMREGRKGQWTEYELKSKLINKAIQDIGMGKYNWQLFVLCGFGWFADNLWLQGVSLCLPSLSAEFGIDEKTVRYTTSAVFAGLSIGSFTWGIGSDFLGRRIAFNMTLLITSVFGVMSAYTHTWGGVCFFFALLGFGVGGNLPVDGALFLEFLPDASSALLTLLSVWWPVGQLVSSLAAWFFIANWPVDQGWRYFIVTIGIITFAMFVFRFFIFHLLESPKFLLNQGRQSEAVAVVHGIAYRNGKKTWLTSEILDDVAYDEFAQQSQAPAEFATLSSSNVLKEKLKGFSGDRLRPLFKTKTLAAATSLIWFCWATIGMG…	2.A.1.19	Q9C101 11 TMSs 2.A.1.19.38 Uncharacterized MFS-type transport... 821 e-101
				Q0CZ13 12 TMSs 2.A.1.19.48 Putative uncharacterized protein O... 701 e-84
				Q8BFT9 12 TMSs 2.A.1.82.3 Synaptic vesicle 2-related protein... 395 e-41
				Q010B9 12 TMSs 2.A.1.82.2 Synaptic vesicle transporter SVOP ... 367 e-37
				F2CRE4 11 TMSs 2.A.1.82.1 Predicted protein OS=Hordeum vulga... 346 e-35
				D8UG81 12 TMSs 2.A.1.82.5 Putative uncharacterized protein (... 305 e-30
				D6W821 12 TMSs 2.A.1.22.2 Putative uncharacterized protein O... 302 e-29
				O34691 12 TMSs 2.A.1.82.4 Hypothetical metabolite transport ... 223 e-19
				O15245 12 TMSs 2.A.1.19.29 Solute carrier family 22 member 1 ... 217 e-18
				Q9VCA2 12 TMSs 2.A.1.19.36 Organic cation transporter protein... 214 e-18
Calca.g13611	Calca454_contig_651.g13611.t1	MKGSLKPSELFDGGSKRSSSKHDFNEQTNYVPKRTVITLTLFRAFTGIGGGGLMTVAQLIVSDVVPLRERGKYQGILGAFVAIANGVGPVIGGALSSQSRESWRWIFRLNLPLAVLSTAGVIFFMPLKKVDGDWRLKLKAVDFPGILLAFSGMSVFILGLTWGGRDYSWSSVQVIATLMVGAVLSICFILWQWKVPRHPLVSLYYIPSFYQLVYGYSATRAAMMLLPITLTQTISSTLSGLVVHWIGRYQESILLGWMCWAVGLGLMSTLDETTGLGKQIGYSILIGFGVGNTLQPALIAAQAGVDRRKLDFPEETVKMITKSPDTYIAQASQSDAAKVRDILLPAYRRGFRVVFILGASLAALAFVLAWLLIPQLPLSRPDDQRLKEMGEEKAEQRRR…	2.A.1.3.	H2E274 14 TMSs 2.A.1.3.65 MFS multidrug transporter OS=Trich... 353 e-37
			2.A.1.3.	O32182 14 TMSs 2.A.1.3.33 Uncharacterized MFS-type transport... 292 e-29
				E7M1Y1 14 TMSs 2.A.1.3.27 Vba5p OS=Saccharomyces cerevisiae ... 287 e-28
				P96712 14 TMSs 2.A.1.3.50 Multidrug resistance protein 3 OS=... 277 e-27
				B6Q577 14 TMSs 2.A.1.3.68 Putative uncharacterized protein O... 272 e-26
				Q9ZGB6 14 TMSs 2.A.1.3.32 LanJ OS=Streptomyces cyanogenus GN... 248 e-23
				P33335 14 TMSs 2.A.1.3.54 Protein SGE1 OS=Saccharomyces cere... 242 e-22
				Q09752 13 TMSs 2.A.1.48.3 Multidrug resistance protein fnx1 ... 231 e-21
				O59726 14 TMSs 2.A.1.48.4 Membrane transporter - Schizosacch... 229 e-20
				P50080 14 TMSs 2.A.1.3.53 Azole resistance protein 1 OS=Sacc... 228 e-20
Calca.g12823	Calca454_contig_569.g12823.t1	MKGFMTVRFDQHDPSSEKQQSHDVRRSLAGLDYSPLPRLSTRSLAMGILVSMGGLIFGYDTGQISGFLEMDDFLNRFGQTNEHGDKYFSAVRSGLIVGLLSIGTLIGALMAAPIADSVGRRPSISFWCLITSIGFVVQIAATHAWYQIMIGRLVAGFGVGALSLLVPMYQAETAPPWIRGSLVCAYQLFITLGIFLAACFNYGTYHHHQYSSASWRIVIGLGWVWTIVLGFGILLFPETPRYDYRVGNGERAKKTLCRVYGAGVNHWAVHTQIEEIESKLRAEDKVKLNPVAEFIGMFKAPRMAYRIALGVVLQMFQQLTGANYFFYYGTTIFRSVQIDSFITQIILNTINFLTTFIGLYIVEHFGRRKSLIGGSIWMFICFMIFASVGHFKLDIDSPE…	2.A.1.1.	Q8J0U9 12 TMSs 2.A.1.1.58 Monosaccharide transporter - Asper... 1454 0.0000
				Q400D8 12 TMSs 2.A.1.1.36 Putative low affinity glucose tran... 1404 0.0000
				P54862 12 TMSs 2.A.1.1.105 Hexose transporter HXT11 OS=Saccha... 1075 e-139
				P32467 12 TMSs 2.A.1.1.30 Low-affinity glucose transporter H... 1069 e-138
				O74849 12 TMSs 2.A.1.1.22 High-affinity fructose transporter... 1064 e-138
				P39004 12 TMSs 2.A.1.1.31 High-affinity hexose transporter H... 1058 e-136
				Q2MDH1 12 TMSs 2.A.1.1.67 Glucose/xylose facilitator 1 OS=Ca... 1055 e-136
				Q9P3U6 12 TMSs 2.A.1.1.112 High-affinity glucose transporter ... 1053 e-136
				P32465 12 TMSs 2.A.1.1.108 Low-affinity glucose transporter H... 1046 e-134
				P23585 12 TMSs 2.A.1.1.111 High-affinity glucose transporter ... 1041 e-134
Calca.g5443	Calca454_contig_157.g5443.t1	MKFFKKEHLSAEEAAEKHKRRMYSWKLVAGLFGAFALQALDTTVIASALPVIAQEFHETKQLNWIISSFNLTSAAFLFVWAQMADIFGRHATVQAAIFIMMIGSAICTGAPTSSFPVLLFGRALQGAGASGVNICVRTILADRVSLSEYAQNWTTFMLISGISFGIGPVVGGQLTKTSWRWCFAINLPIAILSNILVFLLLRKELLGPQPLKELERNAKSTTSTRLMTRLSTIDIGGQALFLFGLGLFLLAFTWAGGKYPWGSVTVIVPLVIGIILCIAWIFYERAMSSESLLSRALHHQRPMLSWELFSHRNSFLVFLNTFAGGMAMFAVIYFLDLYFTLVEGRSTSKAGVALLYYMPGLTVGVYMSIFAMKIWPRKTFPPLLLGSITSAVGMTVIAW…	2.A.1.3.	H2E274 14 TMSs 2.A.1.3.65 MFS multidrug transporter OS=Trich... 293 e-28
				Q09752 13 TMSs 2.A.1.48.3 Multidrug resistance protein fnx1 ... 274 e-26
				O32182 14 TMSs 2.A.1.3.33 Uncharacterized MFS-type transport... 261 e-24
				P50080 14 TMSs 2.A.1.3.53 Azole resistance protein 1 OS=Sacc... 260 e-24
				P33335 14 TMSs 2.A.1.3.54 Protein SGE1 OS=Saccharomyces cere... 257 e-23
				E7M1Y1 14 TMSs 2.A.1.3.27 Vba5p OS=Saccharomyces cerevisiae ... 257 e-23
				Q9ZGB6 14 TMSs 2.A.1.3.32 LanJ OS=Streptomyces cyanogenus GN... 256 e-23
				P96712 14 TMSs 2.A.1.3.50 Multidrug resistance protein 3 OS=... 233 e-20
				P42670 14 TMSs 2.A.1.3.11 Puromycin resistance protein pur8 ... 217 e-18
				O59726 14 TMSs 2.A.1.48.4 Membrane transporter - Schizosacch... 214 e-18
Calca.g2668	Calca454_contig_78.g2668.t1	MKAPRIPQPCFERPPTRATTLDFSDAGLVCPLNVEDIRNRWLNSYLPLPGQTVKTYPDKLNTFVYRILKSYTAVSVHSRGVPPFIHSQQTEPSAIKTALSTCLSIVPLCNRSLPGATEASGAILEAEMERMYHSRESFDDVTLLAAFQAYLLYSMVLFFWIERGPGTFHHQAMINLQDLACSSAKQGVVCVAEQQQTQPIWEAWITAEAKRRTLYVMYLFEGVLSAHDGIPLFLGTELEGLPTPGSKSLWEAQSRHEWETAYHVHLADWKGQGLSIDELWAIPPSLDEQSIAERRRRVDQWLEGVDEFGTMINQEQQKPHNKTDQTLDAPLTEPYTIFDRRQKAVIVTIVSAAATFSGFASNIYFPALPTIAHDLSISAELVNLTVTSYLIFQGLAPSL…	2.A.1.2.	P40474 12 TMSs 2.A.1.2.31 Uncharacterized transporter YIL121... 599 e-67
				P53943 11 TMSs 2.A.1.2.36 Probable transporter AQR1 - Saccha... 541 e-59
				P38125 12 TMSs 2.A.1.2.40 Uncharacterized transporter YBR180... 349 e-34
				B6HN82 12 TMSs 2.A.1.2.86 Pc21g09220 protein OS=Penicillium ... 310 e-30
				B7FAY6 12 TMSs 2.A.1.2.92 CefM protein OS=Acremonium chrysog... 288 e-27
				Q8NKG7 12 TMSs 2.A.1.2.77 Multidrug resistant protein OS=Acr... 287 e-27
				Q9HDX4 12 TMSs 2.A.1.2.76 Uncharacterized transporter B1A11.... 281 e-26
				B6HIC2 12 TMSs 2.A.1.2.78 Pc21g01300 protein OS=Penicillium ... 272 e-25
				O34307 12 TMSs 2.A.1.3.56 Uncharacterized MFS-type transport... 264 e-24
				P38227 12 TMSs 2.A.1.2.43 Uncharacterized transporter YBR043... 246 e-21
Calca.g1887	Calca454_contig_59.g1887.t1	MINGDAAASPGNTSSGSSTTYDAKENALGRLQLEKLGRQRPDIFSSTWKEVAFVTSMLGACFTADFCLSGFVVVLPNLIEPLQIPPGSQTWPSSVLPLVAGAFLFPLGRLADMFGGYLIFNAGLIWLVLWTFMAGVAQNFIMIVICRAMQGFAAAAFLPAGVSLLGRSYRPGPRKNLIFSLYGSMAPLGFFAGIIVGGMAQDLLTWRWFFWIGGAMAGACCIGAIFTCPLDYLEARNMRVEMDWWGSLTITPGILLAVYAITDSPNAPGGWSSPYIIATLIIGLAFLGAAVYVEGWVAKSPLIPFEIFRVKYIKRMLAFLFISWGVFNMYLNYSIFYIELILKKPALLTAVWFAPWGVGGLILATTSGLILHVISGRVLLIVSGASKVVAMLLFALIPS…	2.A.1.3.	Q08902 14 TMSs 2.A.1.3.52 Drug resistance protein YOR378W OS... 510 e-57
				Q03263 13 TMSs 2.A.1.3.69 Uncharacterized transporter YMR279... 417 e-44
				P13090 13 TMSs 2.A.1.3.1 Aminotriazole resistance protein -... 416 e-44
				P42670 14 TMSs 2.A.1.3.11 Puromycin resistance protein pur8 ... 300 e-29
				P96712 14 TMSs 2.A.1.3.50 Multidrug resistance protein 3 OS=... 241 e-22
				Q04733 14 TMSs 2.A.1.3.8 Cephamycin export protein cmcT - N... 238 e-21
				P46104 14 TMSs 2.A.1.3.9 Lincomycin resistance protein - St... 216 e-18
				Q00538 14 TMSs 2.A.1.3.10 Methylenomycin A resistance protei... 211 e-18
				A5H8A5 16 TMSs 2.A.1.3.31 Plasmid efflux fluoroquinolone - E... 202 e-17
				Q54806 14 TMSs 2.A.1.3.5 INTEGRAL MEMBRANE PROTEIN - Strept... 200 e-16
Calca.g3045	Calca454_contig_86.g3045.t1	MILILLPLGLEWWRLCHDLDEISRSFSGLVRLSSVPHGRRVKFSGVLDVARLPRDGMLCMGQGIATVRNSGLWWRLGADGGESANGGRLGVSDPHKNEALKPLSPVPYPLTVYHYEEGLEKPFSPWTNDDTSWAHTPGPPRAFVPAINHGPGHSYLSNRVTRAPPSRLAASALHPPSHPHPIPHLSLTPPGNKITAGNPLPHPLLFLLSFSFLFLSHARASGRYSVVCYAFLSNSQLLYGFTPSLDRSCVDSLSSRLYSTRILLPVAMFGRSKEKPVEEPQPSEEPRRMSTLEEAAQKKSFFQAALPVFACGAGLFSDGYVNNVIGSVNTVLSRQYGDVYDNSTAAKYVPDIAFAGTVLGQLAFGFLSDHWSRTNSLMVSTVILIIFTALAAGSYYKGE…	2.A.1.9.	P25346 13 TMSs 2.A.1.9.7 Probable metabolite transport prot... 621 e-71
				Q01MW8 12 TMSs 2.A.1.9.4 Probable inorganic phosphate trans... 217 e-18
				K4HTY2 12 TMSs 2.A.1.9.11 Phosphate transporter OS=Boletus e... 206 e-17
				Q7RVX9 12 TMSs 2.A.1.9.2 Inorganic phosphate transporter PH... 191 e-15
				A8N031 12 TMSs 2.A.1.9.10 Phosphate transporter OS=Piriformo... 184 e-14
				Q43650 12 TMSs 2.A.1.9.3 INORGANIC PHOSPHATE TRANSPORTER 1 ... 180 e-14
				Q8H6H0 12 TMSs 2.A.1.9.5 Inorganic phosphate transporter 1-... 178 e-13
				A5H2U6 11 TMSs 2.A.1.9.6 Phosphate transporter 5 OS=Medicag... 173 e-13
				P25297 12 TMSs 2.A.1.9.1 Inorganic phosphate transporter PH... 173 e-13
				Q8VYM2 13 TMSs 2.A.1.9.9 Inorganic phosphate transporter 1-... 171 e-13
Calca.g9106	Calca454_contig_293.g9106.t1	MIKSTIKAPNTSHRDAENAPVKEHDHEGFEAWLVASGAFLVYTATWGLLSAYGSYEKFYETTFLTSTPSTSIAWVGTLQGFILIAGGVVTGPIFDRGYVRELFISGTVITVLGVMMLSLANEYYQVLLSQGVCVGLGSAMLYVPSISLVATRFHKHRGLAAFVATSGTAIGGIIYPIIFSRLQTKLGFAWATRILGFVTLAELLAALAIMLPATNRQKTNKARSLLVPSSFGDPAFMAFCVALFFMWIAYWVPFFLLPTFAQFKAGASSSLAFYILVICNAATIPGRYMAVPLCNKFRPARVMCGFALASSILFFGWIGVSSVASTIAWSILIALFMGPLAVIYPIIVPHLCPDKSLVGTRMGISSAAAALGTLMGFPVTSALNDIHGELFWKSQVFNG…	2.A.1.13	Q08777 12 TMSs 2.A.1.13.4 S.cerevisiae chromosome XV reading... 330 e-34
				Q08268 12 TMSs 2.A.1.13.19 Probable transporter MCH4 OS=Sacch... 312 e-31
				P36032 12 TMSs 2.A.1.13.18 Probable transporter MCH2 OS=Sacch... 209 e-18
				Q7RTX9 12 TMSs 2.A.1.13.12 Monocarboxylate transporter 14 OS=... 182 e-14
				Q7RTY0 12 TMSs 2.A.1.13.17 Monocarboxylate transporter 13 OS=... 173 e-13
				Q8NCK7 11 TMSs 2.A.1.13.13 Monocarboxylate transporter 11 OS=... 169 e-13
				O15427 12 TMSs 2.A.1.13.6 Monocarboxylate transporter 4 OS=H... 158 e-12
				O60669 12 TMSs 2.A.1.13.5 Monocarboxylate transporter 2 - Ho... 158 e-12
				Q91Y77 12 TMSs 2.A.1.13.2 TAT1 protein - Rattus norvegicus (... 154 e-11
				Q6ZSM3 12 TMSs 2.A.1.13.14 Monocarboxylate transporter 12 OS=... 146 e-10
Calca.g1304	Calca454_contig_45.g1304.t1	MIIFRFLAGLSGSATMAKVGGGVLADIWSTDERGKAVGVYTLMPLLGPALGPIAAGFIVQYSTWRWGFYAVSMADAAVQIAATFMFKETYAPAILHRKAQLLRRKTENMDYQTEWERNAKPLGQTLQIAFKRPLKLITTQPIVQFCAVYMAFLYGLIYLVLSTFPRLWMDRYHEPVHISGLNYISAGLGFSVAAQINARVSDRLYRRLKEKNDGVGKPEFRIPIMFPSSVLVPVGIFIYGWTAQVKTFWLWPNFGMFILCGGIITSFQAMQIYLVQTYTAYAASALAAATILRSFAGFGFPLFTPHFNMDSTEAAAAKPYELYYNPFSICSLMVLLSLRWKGEPQSSDAAVDPVERELDIYNGQQVTEEYLQKNWKGQVPCLLGPHSFKRDDSLDITLF…	2.A.1.2.	B6HN82 12 TMSs 2.A.1.2.86 Pc21g09220 protein OS=Penicillium ... 529 e-58
				Q9HDX4 12 TMSs 2.A.1.2.76 Uncharacterized transporter B1A11.... 493 e-53
				B7FAY6 12 TMSs 2.A.1.2.92 CefM protein OS=Acremonium chrysog... 439 e-46
				B6HIC2 12 TMSs 2.A.1.2.78 Pc21g01300 protein OS=Penicillium ... 424 e-44
				Q8NKG7 12 TMSs 2.A.1.2.77 Multidrug resistant protein OS=Acr... 407 e-42
				Q07824 12 TMSs 2.A.1.2.16 CHROMOSOME XII READING FRAME ORF Y... 359 e-36
				O94528 12 TMSs 2.A.1.2.35 Caffeine resistance protein 5 - Sc... 328 e-32
				B6H9Q3 12 TMSs 2.A.1.2.85 Pc16g11960 protein OS=Penicillium ... 326 e-31
				Q06451 12 TMSs 2.A.1.2.66 Polyamine transporter 3 OS=Sacchar... 323 e-31
				P38776 12 TMSs 2.A.1.2.63 Probable drug/proton antiporter YH... 319 e-31
Calca.g4198	Calca454_contig_116.g4198.t1	MIEREKANDFTNSLPSSEAESPARSESPVVDTEKSADTTEAPKLDDQRSIHGIKWALTVGAILSCVFLYALDTTVVADIQPDIIASLGDFQKFPWLATAYALPSCALVLIQSKLYGLFDIKWLYFGFVVCFETGSAISGGASTMNALIVGRMIAGIGGCGIYVGSLTFFSVATTLKERPIYIALISPVWGVGTVLGPIIGGGFAESSLGWRWGFYINLLIFAIAAPILVFILPPMDFAKGQSIKERLSKIDWLGFGVWTGWCVSFFMAITYGGTLFEWKSYSMIILWVFTGVLAVAFFLTHKFYPFVAKENRLYPGHMLRNAKLGILQFATFAAASAVYIPIYYIPLYFQFARGESPVEAAVKLLPFVFMICTIAILNGFVMSRFGYYMPWFLVGALLA…	2.A.1.3.	H2E274 14 TMSs 2.A.1.3.65 MFS multidrug transporter OS=Trich... 550 e-62
				B6Q577 14 TMSs 2.A.1.3.68 Putative uncharacterized protein O... 458 e-50
				E7M1Y1 14 TMSs 2.A.1.3.27 Vba5p OS=Saccharomyces cerevisiae ... 386 e-40
				Q9ZGB6 14 TMSs 2.A.1.3.32 LanJ OS=Streptomyces cyanogenus GN... 366 e-38
				P50080 14 TMSs 2.A.1.3.53 Azole resistance protein 1 OS=Sacc... 351 e-35
				P96712 14 TMSs 2.A.1.3.50 Multidrug resistance protein 3 OS=... 342 e-35
				O32182 14 TMSs 2.A.1.3.33 Uncharacterized MFS-type transport... 338 e-34
				P33335 14 TMSs 2.A.1.3.54 Protein SGE1 OS=Saccharomyces cere... 292 e-28
				O59726 14 TMSs 2.A.1.48.4 Membrane transporter - Schizosacch... 292 e-28
				O69070 14 TMSs 2.A.1.3.29 Tetracycline efflux protein - Stre... 274 e-25
Calca.g3028	Calca454_contig_85.g3028.t1	MIANSEETTTASRTQEEQQLSHANLSADMSLTNRDSENAAQHEPKPTRKSARFWLIFVSLCMPAFAANLNATILSTVVPLIVRDLDVGTRYIWINASYAISAAAIQPLCGQLANIYGRRHPMLFSLAAFTLGSGICGGARNLAMLVAGRTVQGLGGGGIMMLMEVIVSDLLPQRERAQYLGIIMSTGSIAILVGPTIGGAFATAATWRWCFYISVPIGGIGFILATLFLQLEMPQHATWKKALARVDFLGNAIFVAATSSVLVGLVTGGQLYPWSSYRVIIPISLGSVAWLTFAAYQATSWCKEPTMPLRVFSNRTAATGFTINFIACMLLEWTVYYLPYYFQTLKGSSELFSAVQVLPFNIFFIPSAIITGVVITKTGKYKQLHLAGFASFSLASGLF…	2.A.1.3.	H2E274 14 TMSs 2.A.1.3.65 MFS multidrug transporter OS=Trich... 461 e-50
				O32182 14 TMSs 2.A.1.3.33 Uncharacterized MFS-type transport... 387 e-40
				O59726 14 TMSs 2.A.1.48.4 Membrane transporter - Schizosacch... 386 e-40
				Q9ZGB6 14 TMSs 2.A.1.3.32 LanJ OS=Streptomyces cyanogenus GN... 383 e-40
				Q09752 13 TMSs 2.A.1.48.3 Multidrug resistance protein fnx1 ... 372 e-38
				B6Q577 14 TMSs 2.A.1.3.68 Putative uncharacterized protein O... 368 e-38
				P96712 14 TMSs 2.A.1.3.50 Multidrug resistance protein 3 OS=... 355 e-36
				O69070 14 TMSs 2.A.1.3.29 Tetracycline efflux protein - Stre... 343 e-34
				E7M1Y1 14 TMSs 2.A.1.3.27 Vba5p OS=Saccharomyces cerevisiae ... 336 e-33
				P50080 14 TMSs 2.A.1.3.53 Azole resistance protein 1 OS=Sacc... 330 e-32
Calca.g3244	Calca454_contig_89.g3244.t1	MHTVPPERPGDTTATTTSRLQDASNEKKIDSSPEPIDFAYLTFSTDINVAEEESALANSCKTSKASLRGRLADILQHAPISPPRYASYQNPQSWPYRRKTFVTWLSCLSTLVTTYTPGAYAAGLPQYKSSWGVSTTQVFAGITTFTLFFSIGPMFLAPFSELTGRRPLFLAAGLVYVISQLGSALSHSFAGLLVNRAIAGISCSVFSTVVGGVISDIYATKDRNTPMAIFSGAVICGMGIGPMISGIIVQHLHWRWIYHVQTISCGLVVFALFLSFPETRGSVLLSRKARVLNQWYDLGQADTQPFSSSCSDSDKAGYDIENKSATATAAAPTPATASRIVGARVDGSGDGSNQGGRRVRWKVKEDEERATLLIIMKISILRPIMLLFTESVVFWFSLW…	2.A.1.2.	B6HIC2 12 TMSs 2.A.1.2.78 Pc21g01300 protein OS=Penicillium ... 442 e-47
				Q07824 12 TMSs 2.A.1.2.16 CHROMOSOME XII READING FRAME ORF Y... 391 e-40
				Q9HDX4 12 TMSs 2.A.1.2.76 Uncharacterized transporter B1A11.... 386 e-40
				B7FAY6 12 TMSs 2.A.1.2.92 CefM protein OS=Acremonium chrysog... 382 e-40
				P32071 12 TMSs 2.A.1.2.2 Cycloheximide resistance protein -... 374 e-38
				P38124 12 TMSs 2.A.1.2.17 Fluconazole resistance protein 1 -... 340 e-34
				O94528 12 TMSs 2.A.1.2.35 Caffeine resistance protein 5 - Sc... 312 e-30
				C5E4Z7 12 TMSs 2.A.1.2.45 ZYRO0E10054p OS=Zygosaccharomyces ... 310 e-30
				P28873 11 TMSs 2.A.1.2.6 Benomyl/methotrexate resistance pr... 300 e-29
				C5DX43 12 TMSs 2.A.1.2.46 ZYRO0F02090p OS=Zygosaccharomyces ... 300 e-29
Calca.g12094	Calca454_contig_497.g12094.t1	MHTPKDSSDMAQNEVQGLNAATTHDRADHALAAIGNTQIRLTESDSRAICRKTDKVILTILVWVYFLQALDKSVLGYSATYGLREDTHLTGNQYSLVGSITGIAQLALQPFSSFIIVKIPHRILVPALCLGWGIAQASIAACHDFKSLMAARFFLGLFEASCLPLFSVITSQWYRRAEQPLRVAAWYGTSGLATIIAAALSYGLGHIKSHLLKEWQIIFLFTGLITIISVPFIYWKLDNDVSSARFLTELERAQAIERLRANQTGTGNQNFKWSHIIEIIMEPKTYLWIGMALLLNVGASVTSVFGPLIVNGLVSDKYKTSLLNMPFGAIQILVILLGNFLAQKAKLKGAILAGFVAPVIAGLAMLYAIKRDNSTKASLLAGYYLLAFLFGGNPLIISW…	2.A.1.14	Q07904 12 TMSs 2.A.1.14.36 Thiamine pathway transporter THI73... 424 e-45
				P15365 12 TMSs 2.A.1.14.4 Allantoate permease - Saccharomyce... 362 e-37
				P53322 12 TMSs 2.A.1.14.11 High-affinity nicotinic acid trans... 304 e-29
				Q12235 12 TMSs 2.A.1.14.20 Uncharacterized transporter YLL055... 257 e-23
				P70786 12 TMSs 2.A.1.14.3 Putative tartrate transporter - Ag... 161 e-12
				O43000 12 TMSs 2.A.1.14.17 Pantothenate transporter liz1 - Sc... 151 e-10
				P25621 12 TMSs 2.A.1.14.18 Pantothenate transporter FEN2 - Sa... 150 e-10
				P76470 12 TMSs 2.A.1.14.35 Inner membrane transport protein R... 141 e-09
				P53241 13 TMSs 2.A.1.14.12 Vitamin H transporter (H+/biotin s... 134 e-08
				P39709 11 TMSs 2.A.1.14.37 Probable transporter SEO1 OS=Sacch... 126 e-07
Calca.g4102	Calca454_contig_112.g4102.t1	MHIPKDEPDIAHNEHQGQNEAHGPIPTIAYRHADHALAIVGNAQIQLTESESRAICRKTDKVILAILVWVYFLQILDKSVLGYGATYGLKEDTHLTGNQYSLVGSIAAIAQLAWQPFSSFLIVKVPHRILMPALCLGWGIAQASMAACYDFKSLLATRFFLGLFEAGCLPLFSIITSQWYRRAEQPLRVAAWYGTNGLATMVAAALSYGLGHIKSDLLKEWQIIFLFVGLVTVVSAPFVYWKLDNDISSARFLTESEKAQAIERLRANQTGTGNRDFKWRQAVEIIMEPKSYLWIGMALLLNVGASVTNTFGPLILNGLVSDKYQTSLLNIPFGAIQVIVILSGSFLAQKAKLKGAVLAVFMAPVIAGLAVLYAVKRDDSAKAPLLVGYYLLAFLFGGN…	2.A.1.14	Q07904 12 TMSs 2.A.1.14.36 Thiamine pathway transporter THI73... 514 e-57
				P15365 12 TMSs 2.A.1.14.4 Allantoate permease - Saccharomyce... 453 e-49
				Q12235 12 TMSs 2.A.1.14.20 Uncharacterized transporter YLL055... 354 e-36
				P53322 12 TMSs 2.A.1.14.11 High-affinity nicotinic acid trans... 345 e-35
				P25621 12 TMSs 2.A.1.14.18 Pantothenate transporter FEN2 - Sa... 217 e-18
				O43000 12 TMSs 2.A.1.14.17 Pantothenate transporter liz1 - Sc... 203 e-17
				P39709 11 TMSs 2.A.1.14.37 Probable transporter SEO1 OS=Sacch... 200 e-16
				P40445 12 TMSs 2.A.1.14.38 Uncharacterized transporter YIL166... 198 e-16
				P70786 12 TMSs 2.A.1.14.3 Putative tartrate transporter - Ag... 185 e-15
				P76470 12 TMSs 2.A.1.14.35 Inner membrane transport protein R... 172 e-13
Calca.g13406	Calca454_contig_636.g13406.t1	MGVQHQYDDPDPALESGKPLESHVEHLRQQQTRTELDPQVDKIIDRKFDIHIMPWLFGIWLFAFIDRSNIGNAKIDGLTIDLNIDTGTKFNVALLVFYIPYILVDVPGNWVIKRVKGGIFLPALITLWGTVCTCVGFTKSFGGLVAGRFFLGMFEGALLGGILVYLAMFYRRHQMLYRIGLFYCAAPLSGAFGGLLTSGLAKISYGGYKRWPWIFFIEGIITTVFGLLCFMFMPHTPADAKFLTEEERLAAMIRLKEDSHGATAVEDVNEEHFRWHWSFSLFLPTIINGLGYHETKAQLFTAPPNMAAFFAVLATSTLSDRIKARGPIMACGCLLAIGGYIMLLVAKKDAVRYGGTFLVAVGIYPCSAMIMGWLSNNLAPHYVRATGIGLLIAFANCAA…	2.A.1.14	P53322 12 TMSs 2.A.1.14.11 High-affinity nicotinic acid trans... 520 e-59
				P40445 12 TMSs 2.A.1.14.38 Uncharacterized transporter YIL166... 328 e-33
				P70786 12 TMSs 2.A.1.14.3 Putative tartrate transporter - Ag... 308 e-31
				Q9RPP3 12 TMSs 2.A.1.14.8 PHTHALATE TRANSPORTER - Burkholder... 307 e-31
				Q9RPV1 12 TMSs 2.A.1.14.9 HPAX - Salmonella dublin. 282 e-27
				Q07904 12 TMSs 2.A.1.14.36 Thiamine pathway transporter THI73... 281 e-27
				P76470 12 TMSs 2.A.1.14.35 Inner membrane transport protein R... 276 e-27
				Q12235 12 TMSs 2.A.1.14.20 Uncharacterized transporter YLL055... 231 e-20
				O43000 12 TMSs 2.A.1.14.17 Pantothenate transporter liz1 - Sc... 229 e-20
				O13880 12 TMSs 2.A.1.14.19 Vitamin H transporter 1 - Schizosa... 225 e-20
Calca.g9417	Calca454_contig_329.g9417.t1	MGVIRKASLSKPEVAGKTWPAIAIGFFVAFGGVLFGYDTGTINGIIAMKFWKDEFSTGFKDVHGDPDISGSQESAIVSILSAGTFFGALFSPFFGDFVGRKYALMISTWVFNLGVVLQTASTAIPMFVAGRFFAGLGVGLISALIPLYQSETAPKWIRGAIVGSYQLSITIGLLLASVVNNATHNRDDSGSYRIPVALQFAWSLILFCGMIFLPETPRYLVRSGKWDKASKALGRIRRLPADHPAVQEELKEVQANHDYESSLGTGSYLDCFKPPILKRLFTGMGLQGLQQLTGINFIFYYGTKYFQNSGVSSAFTISMITSAINVLSTIPGLYATDKWGRRPLLFWGAVGMATSQFIVAMCGTLSTGQESDGTITVKNLSGNKASVAFVCIYIFFFAS…	2.A.1.1.	A3M0N3 12 TMSs 2.A.1.1.68 Glucose transporter/sensor OS=Pich... 1214 e-161
				Q2MEV7 12 TMSs 2.A.1.1.51 Glucose/xylose symporter 1 - Candi... 1169 e-154
				G4N740 12 TMSs 2.A.1.1.117 Glucose transporter rco-3 OS=Magna... 1133 e-148
				B1PM37 12 TMSs 2.A.1.1.64 Glucose sensor - Pichia angusta (Y... 1112 e-144
				Q8J0V1 12 TMSs 2.A.1.1.57 Monosaccharide transporter - Asper... 1031 e-133
				Q12300 10 TMSs 2.A.1.1.19 High-affinity glucose transporter ... 998 e-125
				P10870 10 TMSs 2.A.1.1.17 High-affinity glucose transporter ... 965 e-119
				P32465 12 TMSs 2.A.1.1.108 Low-affinity glucose transporter H... 820 e-101
				Q2MDH1 12 TMSs 2.A.1.1.67 Glucose/xylose facilitator 1 OS=Ca... 781 e-96
				P32467 12 TMSs 2.A.1.1.30 Low-affinity glucose transporter H... 764 e-93
Calca.g8858	Calca454_contig_285.g8858.t1	MGVDETHVDSAVRFPSTDSSFLEKDEFANLTLWQAVKKWRRVVFYSFGLSFAILMYGYDTVIVGTVFAMPSFHANAYTPCANRKDFGQLYQGQWILPSLWLALWDFISPVCAMPGAIIAGLVQDWFGRRASLLFGTFLSAVAVAICFVSGLPSDIDARRGVFFAGKGIQGLAIGVVTATVQTYLSEVLPPVLRGSMFALFPMFMLLGQLIGAGVIYACLDMSNGYTISFASLWPFCAVPFIFTLFMPESPTYLVRKNRLVAALKAQTKLSPPDMDAQREIQLIQRNIEHESQMGKARYIDCFRGVNVRRTMIIIFSNFLPQVFGLSLLGKASYFGQVIGLTSNQSVLILILGIVCGIGANIGSMWVLATVGRRKLIVWSLLALGFIWGSMGVAGCFKGE…	2.A.1.1.	Q8J0V1 12 TMSs 2.A.1.1.57 Monosaccharide transporter - Asper... 392 e-41
				P15685 12 TMSs 2.A.1.1.10 Maltose permease MAL6T (Maltose tr... 377 e-39
				P53048 12 TMSs 2.A.1.1.11 General alpha-glucoside permease -... 367 e-38
				Q12300 10 TMSs 2.A.1.1.19 High-affinity glucose transporter ... 291 e-27
				Q2MDH1 12 TMSs 2.A.1.1.67 Glucose/xylose facilitator 1 OS=Ca... 288 e-27
				Q400D8 12 TMSs 2.A.1.1.36 Putative low affinity glucose tran... 282 e-27
				Q8J0U9 12 TMSs 2.A.1.1.58 Monosaccharide transporter - Asper... 280 e-26
				G4N740 12 TMSs 2.A.1.1.117 Glucose transporter rco-3 OS=Magna... 277 e-26
				O74969 12 TMSs 2.A.1.1.21 High-affinity glucose transporter ... 272 e-25
				Q2MEV7 12 TMSs 2.A.1.1.51 Glucose/xylose symporter 1 - Candi... 266 e-25
Calca.g9831	Calca454_contig_348.g9831.t1	MGTKEYIKTRSLKADDKRRTKAAELTLRQSIFPIALVTVLFFLWGFSYGLLDTLNKHFQKTLHIDQARSSGLQAAYFGAYPLASIGHAAWILRHYGYRAVFIWGLCLYALGALLSIAALKQKSFGGFCACIFIIGNGLGSLETAANPFIAVCGPPRYSELRINFSQAFNGIGTVIAPVLGSYVFFNFSDEKALENVQWVYLAIAVFVLLLATAFFFANIPEITDADMAFQAEETHASADDKPFYKQYRLFHAAAAQWCYTGAQVALAAGFINYAGYTANKSDSVGAKLFAGAQAAFAIGRFVGSGLMHFVRPRWVFLGFLTSCIIFAGPAITQGGNTGIAMLYVVLFFESVCFPTIVALGMRGLGRHTKRGSGYIIAGVSGGAAVPPITFAVADKHGNG…	2.A.1.7.	P0C105 12 TMSs 2.A.1.7.2 Glucose/galactose transporter - Br... 389 e-42
				P11551 12 TMSs 2.A.1.7.1 L-fucose permease - Escherichia co... 387 e-41
				A1S297 12 TMSs 2.A.1.7.11 Glucose/galactose transporter OS=S... 378 e-40
				A1S5F4 12 TMSs 2.A.1.7.10 Glucose/galactose transporter OS=S... 377 e-40
				O25788 12 TMSs 2.A.1.7.7 Putative glucose/galactose transpo... 304 e-30
				Q8XEV7 12 TMSs 2.A.1.7.5 Probable permease (Putative L-fuco... 264 e-25
				A1S4V0 12 TMSs 2.A.1.7.9 Multiple antibiotic resistance (Ma... 199 e-17
				Q8EBL0 12 TMSs 2.A.1.7.8 Glucose/galactose transporter OS=S... 179 e-14
				Q89YS8 12 TMSs 2.A.1.7.18 Glucose/galactose transporter OS=B... 98 0.0002
				Q8A5Y0 12 TMSs 2.A.1.7.16 Putative transmembrane hexose tran... 91 0.0015
Calca.g3673	Calca454_contig_101.g3673.t1	MGTGGILRAIVRNEAMRKDPQEIYGWRVFALAASACFGAMLFGWETGAIGGVLAMKPTQEKFGYAHLSDKGKTNQDQNIVSTLQAGCFLACFITSWLTEKFGRRPCLIGVGFITAIGTVFQAASAAHGNLAVMYIGRFISGLGVGAASTLTPLYVSECAPRAIRGGLTVFLPAAFYQLFIVFGTMISFWINYGCLLHVSGPAVYIVPLALQGTPAILLILGMTLSPESPRWCARKDNWEKATELLTKMRGLPADSDYVRQELQEMAEQLETERRLTGNASTKTLLRELVTIPGNRNRALISIALMIFQQMTGVNAVNYYAPQIFSNLGMNSQTSSLFATGVYGVVKVVSCAIFLIFVADTLGRRRSLLWTSAAQGIVMFIVGIYGRVQPPLKGAPVSPF…	2.A.1.1.	A2R3H2 12 TMSs 2.A.1.1.119 Putative uncharacterized protein A... 816 e-98
				P11636 12 TMSs 2.A.1.1.7 Quinate permease (Quinate transpor... 726 e-85
				Q64L87 12 TMSs 2.A.1.1.40 Xylhp (Fragment) - Debaryomyces ha... 668 e-77
				Q8J0V1 12 TMSs 2.A.1.1.57 Monosaccharide transporter - Asper... 598 e-67
				Q2MEV7 12 TMSs 2.A.1.1.51 Glucose/xylose symporter 1 - Candi... 572 e-64
				A3M0N3 12 TMSs 2.A.1.1.68 Glucose transporter/sensor OS=Pich... 549 e-61
				G4N740 12 TMSs 2.A.1.1.117 Glucose transporter rco-3 OS=Magna... 540 e-59
				P15686 12 TMSs 2.A.1.1.14 H(+)/hexose cotransporter 1 - Chlo... 538 e-59
				Q400D8 12 TMSs 2.A.1.1.36 Putative low affinity glucose tran... 536 e-59
				Q39228 12 TMSs 2.A.1.1.49 Sugar transport protein 4 - Arabid... 531 e-58
Calca.g7430	Calca454_contig_225.g7430.t1	MGSSDHNPSPAKVEATNPEYSSAEPQSRQYSPATAAEAVRDITSPGVARIEAISSCITFADRIAIFLSVFLVSYAYGLDGTLRATYQVNAAASFGEHSLQATISVIRQVIAAAAQPTSAKIADVFGRVELICVSVFFYTLGTVVEASSKDISAFSAGGVLYQIGYTMIILLVEVIIADITSTRARLAFSYIPALPFIINTWASGDITQAVLLNPKVGWKWGIGMWCIIYPACAMPLIISLSIVSRRAAKMGRLENYRSSFQVMGFQNFALELFWLLDVIGIILVIAVFGLILAPLTLAGGFQDKWKEAHIIAPLVIGICTIPAFVMWELKAPHPLVPFHLMKDRSVWAAFGIALCLNFAYAVQSDYLYTVLIVSFDFSIKSATRITSLYSFVSVIVGSL…	2.A.1.16	P39980 15 TMSs 2.A.1.16.1 Hypothetical 70.6 kDa protein in H... 1208 e-158
				P38731 15 TMSs 2.A.1.16.4 Hypothetical 70.9 kDa protein in C... 1121 e-145
				P38724 15 TMSs 2.A.1.16.3 Hypothetical 71.6 kDa protein in C... 986 e-124
				Q08299 15 TMSs 2.A.1.16.2 CHROMOSOME XV READING FRAME ORF YO... 764 e-92
				O74395 14 TMSs 2.A.1.16.6 Siderophore iron transporter 1 OS=... 638 e-74
				Q870L2 14 TMSs 2.A.1.16.7 Siderophore iron transporter mirB ... 535 e-59
				O94607 14 TMSs 2.A.1.16.5 Siderophore iron transporter 2 OS=... 487 e-53
				B6Q577 14 TMSs 2.A.1.3.68 Putative uncharacterized protein O... 161 e-12
				P33335 14 TMSs 2.A.1.3.54 Protein SGE1 OS=Saccharomyces cere... 149 e-10
				P96712 14 TMSs 2.A.1.3.50 Multidrug resistance protein 3 OS=... 146 e-10
Calca.g1969	Calca454_contig_60.g1969.t1	MGSLADPKVPTLPGEDVVSEIEPVDKARDEKTIEERNHSVEEAGGDGEPKTYYSKTSVWLMILFSGLAIGSDGYNAAVIGNIQLLLTALYPETLTKSISSRLSNAFLIGMIVGMLLFGVVVDQLGRKTGAVATTVLLVLGIAMSAASNGTTEQGLFWMLIVARGVAGVGAGGEYPVSGAGAAEATDESAGYRKRRGFMFAMLADLSSALGYVFGGLVPLLLLLCVGRQESKYGIVWRTAFALGAVPPLAIFWFRMRIAVATAYRKSAMRKQRVPYWLALKRYYRPLIGSASCWFLYNWISIPFGIFSATIVNRANTGDSLVKNLGWGVLINCFYIPGPFVGGYLSDKIGRRQTMAIGFSLQAVLGFILGGAMFQIQNVFPLFVVLYGVFLTLGEVGPGS…	2.A.1.9.	P25346 13 TMSs 2.A.1.9.7 Probable metabolite transport prot... 647 e-77
				Q01MW8 12 TMSs 2.A.1.9.4 Probable inorganic phosphate trans... 228 e-20
				Q8H6H0 12 TMSs 2.A.1.9.5 Inorganic phosphate transporter 1-... 215 e-18
				Q43650 12 TMSs 2.A.1.9.3 INORGANIC PHOSPHATE TRANSPORTER 1 ... 206 e-17
				A5H2U6 11 TMSs 2.A.1.9.6 Phosphate transporter 5 OS=Medicag... 199 e-16
				Q8VYM2 13 TMSs 2.A.1.9.9 Inorganic phosphate transporter 1-... 191 e-15
				K4HTY2 12 TMSs 2.A.1.9.11 Phosphate transporter OS=Boletus e... 187 e-15
				Q7RVX9 12 TMSs 2.A.1.9.2 Inorganic phosphate transporter PH... 174 e-13
				O34691 12 TMSs 2.A.1.82.4 Hypothetical metabolite transport ... 148 e-10
				P25297 12 TMSs 2.A.1.9.1 Inorganic phosphate transporter PH... 140 e-09
Calca.g13575	Calca454_contig_647.g13575.t1	MGRLGTFRASYLVALCCVGSFLFAYDTGIVGGVLTLKPFQKDMGFTADEKANVSSLSASLLQAGAFFACFFAWPFTARFGRRWAIVLASAIFNVGAIMQLFYSHGIATWYAGRTISGVGVGISTVLIPMYSAEMAPKQIRGRLGSMFQFFFTLGVAVSYWVDYGVSEHVAPSTMQWRIPVALQLVPGGILGLGMLLTKESTRWLAKKGRHEEALQSLVWVRGEDTTEVQLEFRDILAGIEEEERATEGVTWREYLLPANRNRILLAITIQMGAQLTGNTSLAYFSPQIFSAVGAGQNSLLLSGFFGVCKVVSCLFFLVFLVERIGRKGPLLFGSFMMGAYMLIIGIITAKYPPDSNAGLTSPAIASLTMIYLEAMTFNVSWGPVPWLYMSEIFPTRIRE…	2.A.1.1.	A2R3H2 12 TMSs 2.A.1.1.119 Putative uncharacterized protein A... 1069 e-140
				P11636 12 TMSs 2.A.1.1.7 Quinate permease (Quinate transpor... 580 e-67
				Q64L87 12 TMSs 2.A.1.1.40 Xylhp (Fragment) - Debaryomyces ha... 563 e-65
				Q2MEV7 12 TMSs 2.A.1.1.51 Glucose/xylose symporter 1 - Candi... 521 e-59
				P49374 12 TMSs 2.A.1.1.39 High-affinity glucose transporter ... 493 e-55
				Q8J0V1 12 TMSs 2.A.1.1.57 Monosaccharide transporter - Asper... 486 e-54
				O74849 12 TMSs 2.A.1.1.22 High-affinity fructose transporter... 476 e-53
				Q8G3X1 12 TMSs 2.A.1.1.42 D-Glucose-proton symporter - Bifid... 475 e-53
				G4N740 12 TMSs 2.A.1.1.117 Glucose transporter rco-3 OS=Magna... 465 e-51
				P96710 12 TMSs 2.A.1.1.55 Arabinose-proton symporter - Bacil... 457 e-50
Calca.g1178	Calca454_contig_39.g1178.t1	MGPKPRVKITLPTISGKKGSDETYRSPSAKTAEMTLVSPRPTSDPDAITAVHDLEAHPLSVEEMPKFLRSSSSNLLTPRQDDKRFFEDENTKDILDVASPPTSYTPSEKSDDASIDDTNRIGVPDGGLRAWLVVLGGFLNFTVAFGLLNSFGTFQAKYQNKWGDGSNISTVTWIGSVQLFLLFLGGIFVGPAFDRYGSRRLMLLGTFMCLLSFICTSFSITYSQYLVAQGFLFGIGNALLFYPSTGAISEWFDKKRALALGIAVSGSSFGGIFWPILVDKLFKTFPDPWVQRIIAAISIPLLLVSCFLVKERKGVAGHDTAGNQSKPAQRSFAKAIFEWRFLALCLALLFIYCGMLVPFYYIPLYAMNVGKVGEGMANNLLAIGYGGSFLGRIGSGWLA…	2.A.1.13.	Q08777 12 TMSs 2.A.1.13.4 S.cerevisiae chromosome XV reading... 390 e-41
				Q08268 12 TMSs 2.A.1.13.19 Probable transporter MCH4 OS=Sacch... 373 e-39
				Q7RTY0 12 TMSs 2.A.1.13.17 Monocarboxylate transporter 13 OS=... 292 e-28
				Q8NCK7 11 TMSs 2.A.1.13.13 Monocarboxylate transporter 11 OS=... 253 e-23
				Q6ZSM3 12 TMSs 2.A.1.13.14 Monocarboxylate transporter 12 OS=... 225 e-20
				P36032 12 TMSs 2.A.1.13.18 Probable transporter MCH2 OS=Sacch... 214 e-18
				Q9I458 12 TMSs 2.A.1.11.2 Probable major facilitator superfa... 200 e-17
				Q91Y77 12 TMSs 2.A.1.13.2 TAT1 protein - Rattus norvegicus (... 201 e-17
				Q8TF71 12 TMSs 2.A.1.13.8 Monocarboxylate transporter 10 OS=... 198 e-16
				O60669 12 TMSs 2.A.1.13.5 Monocarboxylate transporter 2 - Ho... 190 e-15
Calca.g5588	Calca454_contig_161.g5588.t1	MGNPSTPWGYRWRSKRLFIVSTVGVGLFSDLFLYGIVVPVMPFMLRDRVGVPEDRIQAYTSQLLAAYAGASVVCSVPAGWAADKMGSRKLPFLTGLATLLAGTAMLGFGTSIPVLMTARLLQGLSVAIVWAVGFAMIQDLVGSEDLGKVTGSMFSIISIGGLVAPTLGGLLYEHGGMSAVFAVSAGVLVLDFTMRLLMLDYMEMDHHGIAAEEDSTEQNRDTVPEPTAMAEAAVARATETDSLLPREDKDRNFKVADDAGWLAQAAPVMYCLRNARLSMALFTSLIQGIIIGVFDATVPTEASELFSFTSNQVGLVFIALTMPYVGLARPAGWAIDRYGPKVMGIAGYALMVLTLILLALPSLGLLEGASKVAFFCTTLALNGVALATVGPISFVEAGT…	2.A.1.2.	P0A0J7 12 TMSs 2.A.1.2.10 Quinolone resistance protein norA ... 133 e-08
				P71879 15 TMSs 2.A.1.3.49 Multidrug resistance protein stp O... 132 e-08
				Q16572 12 TMSs 2.A.1.2.28 Vesicular acetylcholine transporte... 127 e-08
				P02982 12 TMSs 2.A.1.2.4 Tetracycline resistance protein, c... 119 e-07
				P34711 11 TMSs 2.A.1.2.13 Vesicular acetylcholine transporte... 119 e-07
				Q05940 11 TMSs 2.A.1.2.29 Synaptic vesicular amine transport... 116 e-06
				P39843 12 TMSs 2.A.1.2.8 Multidrug resistance protein 2 (Mu... 113 e-06
				P33449 12 TMSs 2.A.1.2.70 Multidrug resistance protein 1 OS=... 109 e-06
				Q56RY7 12 TMSs 2.A.1.2.38 TetA(39) OS=Acinetobacter sp. LUH5... 109 e-05
				Q5JAK9 12 TMSs 2.A.1.2.39 TetA(41) OS=Serratia marcescens GN... 105 e-05
Calca.g7717	Calca454_contig_234.g7717.t1	MGNPDEVEAGSTSPPYGAIAPGYISDSSEDDSATIFKGVLDPTYEAKARIINRAIKDIGMGWYQWQLFVVVGFGWASDNLWPIVTSLILPALAKEFNVAQPPLFTLAQNIGLLAGAIFWGFGCDIFGRKTAFSLTLGITAVFGMIAASSPNFAAAGVFSALWSFGVGGNLPVDSAIFLEFLPQSHQYLLTVLSIDWAFAQLVANLVAWPLLGHRTCSEDQVPCRRSDNMGWRYFVIAMGGMTLLMFVIRLGLFTIHESPKYLIGKGRDEEAVRIIQDVAKRNGKTTNLSVEDLKACEPQGYIASSSVASAMKRHMEDLDTKKVKTLFITRQLAISSSAIMAIWGFIGLAYPLYNSFLPYIQESKGADFGDGSVYLTYRNSLIISALGVPGAVLGGVLVE…	2.A.1.19	Q9C101 11 TMSs 2.A.1.19.38 Uncharacterized MFS-type transport... 1200 e-159
				Q0CZ13 12 TMSs 2.A.1.19.48 Putative uncharacterized protein O... 883 e-112
				Q8BFT9 12 TMSs 2.A.1.82.3 Synaptic vesicle 2-related protein... 279 e-26
				Q010B9 12 TMSs 2.A.1.82.2 Synaptic vesicle transporter SVOP ... 272 e-25
				F2CRE4 11 TMSs 2.A.1.82.1 Predicted protein OS=Hordeum vulga... 253 e-23
				D6W821 12 TMSs 2.A.1.22.2 Putative uncharacterized protein O... 224 e-19
				O34691 12 TMSs 2.A.1.82.4 Hypothetical metabolite transport ... 214 e-18
				Q02563 12 TMSs 2.A.1.22.1 Synaptic vesicle protein 2 (SV2) -... 212 e-18
				D8UG81 12 TMSs 2.A.1.82.5 Putative uncharacterized protein (... 205 e-17
				B3RIT8 11 TMSs 2.A.1.22.5 Putative uncharacterized protein O... 193 e-16
Calca.g637	Calca454_contig_27.g637.t1	MGNGTQAPRSNNVDMVDEEADFEKVPAAAHTEHASNATSSPSTDLTPKEQYRRLWASLKRDKRYVLWSLYIMSLVFGWGYDAGLSGVAIAFPAFREEYGNYYAKGDQFVIPALWQSLWNAASTIGQVLGAFLTGQFADYTGRRPVLIAAVVLSISSSFALVFAPSLPVLFVSKLLLGISVGFSTATPPLYVTENAPADLRSSLSSLTNVIIVLGFFLSSLTGYGASHISGQWSYRLAFVMTFLVPSLFAFGLPFLPESPVWYIKKGNTEKAREAIKKLYGENVNVDERIAFIQSELEVVAGEKSLASQTSWKAIFSKEHRTRTLVAVLGLQSQNFSGGYFANTYQTYYFELIGQTNAFGLTAISSTLQFLSNCVAVTLSDVLPRRKALIGGGSILGVWS…	2.A.1.1.	P53048 12 TMSs 2.A.1.1.11 General alpha-glucoside permease -... 446 e-48
				Q2MEV7 12 TMSs 2.A.1.1.51 Glucose/xylose symporter 1 - Candi... 412 e-44
				A3M0N3 12 TMSs 2.A.1.1.68 Glucose transporter/sensor OS=Pich... 412 e-44
				Q8J0V1 12 TMSs 2.A.1.1.57 Monosaccharide transporter - Asper... 393 e-41
				P39924 12 TMSs 2.A.1.1.110 Hexose transporter HXT13 OS=Saccha... 384 e-40
				Q2MDH1 12 TMSs 2.A.1.1.67 Glucose/xylose facilitator 1 OS=Ca... 381 e-39
				P15685 12 TMSs 2.A.1.1.10 Maltose permease MAL6T (Maltose tr... 380 e-39
				Q12300 10 TMSs 2.A.1.1.19 High-affinity glucose transporter ... 380 e-39
				P32465 12 TMSs 2.A.1.1.108 Low-affinity glucose transporter H... 371 e-38
				O52733 12 TMSs 2.A.1.1.41 D-xylose-proton symporter - Lactob... 362 e-37
Calca.g8877	Calca454_contig_285.g8877.t1	MGNETTHVQMAESPTVEYNSPAPAFSTFTSVQKKWILFLAALSASFSPLSSFIFYPAITSIAKDLHVSVKLINLAVTTYMVVSGIVPALLANTADKFGRRPIYLLALSIYFVANLGLSLQNTYAGLLVLRMVQSAGSSAIPGTISLGYGIISDITTQDERGSYAGLLLLGPNVAPPVGPVLGGIVADKLGWKWIFWLLCILGGACLVVIILALPETAREVVGNGSIPAKGIHRTLLSVFKKPQRTEKADTETEIPVKHQPRSFFPNPIACLRLLLHADIAAVLVSNAIYYTIYCSIQASLSTLFIKDYGYESLEAGLIYLPFGIACLVSTFTWGKLLNFDYARTARQRGITIERARLGSLVEFPLEQARLRSSFYLAAITTVATTAYGWVIHYHVHPAV…	2.A.1.2.	P40474 12 TMSs 2.A.1.2.31 Uncharacterized transporter YIL121... 553 e-63
				P53943 11 TMSs 2.A.1.2.36 Probable transporter AQR1 - Saccha... 456 e-49
				P38125 12 TMSs 2.A.1.2.40 Uncharacterized transporter YBR180... 438 e-47
				B6HN82 12 TMSs 2.A.1.2.86 Pc21g09220 protein OS=Penicillium ... 307 e-30
				B6HIC2 12 TMSs 2.A.1.2.78 Pc21g01300 protein OS=Penicillium ... 279 e-26
				Q9HDX4 12 TMSs 2.A.1.2.76 Uncharacterized transporter B1A11.... 277 e-26
				B7FAY6 12 TMSs 2.A.1.2.92 CefM protein OS=Acremonium chrysog... 271 e-26
				Q8NKG7 12 TMSs 2.A.1.2.77 Multidrug resistant protein OS=Acr... 268 e-25
				O34307 12 TMSs 2.A.1.3.56 Uncharacterized MFS-type transport... 253 e-24
				P38227 12 TMSs 2.A.1.2.43 Uncharacterized transporter YBR043... 256 e-23
Calca.g11646	Calca454_contig_470.g11646.t1	MGLTKTFGSTSIANYVHAVRSMPREVCFNRHLLLAALFYAQAAAPATWDQGQASVVTNLPGFRDHFGVSKATDAGAIRNLVSLVYIGDGVGAALSYFFNDRLGRLWSFRLYSFVFMIGQLVATFSPNLAGLYASRIITGLGIGSLSATGPMTVAEIAPAEIRGLLVAWYPVMMGIALLSANFCVYGINKHVAPGLLQFRLVWIAPVCYLALWLVASFFIAESPRWLLLKGRTKEAVDTLVRLRGLPEDHPRIQQEMEAMREEIRQSLELYAGGTSRKSGLMNIVRETFTVPENLRRVQQALVLYALPQLSGANAMTSYLVPILKLIGADGDDQRNVFLSGMYAMSKFFFSLITSLFLIDLLGRRKSLFIGITIQLVTDLYLGIYIQRRQSGVDVTNASS…	2.A.1.1.	A2R3H2 12 TMSs 2.A.1.1.119 Putative uncharacterized protein A... 490 e-52
				P11636 12 TMSs 2.A.1.1.7 Quinate permease (Quinate transpor... 382 e-38
				O74849 12 TMSs 2.A.1.1.22 High-affinity fructose transporter... 352 e-35
				Q8J0U9 12 TMSs 2.A.1.1.58 Monosaccharide transporter - Asper... 340 e-33
				P0AE24 12 TMSs 2.A.1.1.2 Arabinose-proton symporter - Esche... 336 e-33
				P32465 12 TMSs 2.A.1.1.108 Low-affinity glucose transporter H... 336 e-33
				P0AEP1 12 TMSs 2.A.1.1.1 Galactose-proton symporter - Esche... 325 e-31
				Q400D8 12 TMSs 2.A.1.1.36 Putative low affinity glucose tran... 326 e-31
				G4N740 12 TMSs 2.A.1.1.117 Glucose transporter rco-3 OS=Magna... 324 e-31
				Q12300 10 TMSs 2.A.1.1.19 High-affinity glucose transporter ... 328 e-31
Calca.g11262	Calca454_contig_437.g11262.t1	MGKNNHTPPAAEDDGSNVPSVDAVSSDGPVWKPTPKLFAIIVGLGIANLLAALENNVVAIAAPVILTDLHFGADFVWVTNAFFLCSTVMQPLFGQFCNIFGRRIVTLSAIAMFVLGSGICGGASSAAMLIAGRAVQGAASGGIVLVTSIVISDLVPLRQRGSFSAIVMALLGVGTALGPFIGGAIISTTTWRWVFYLNLPIGAVAFVWLFLLLRTNYSKQSSLLERLRRIDFAGNAVIIPSTVAVLYALSYAGTRYAWSSWRTLVPLLVGIGGFFLFAALQTWSISKEPLMPARFFKNPTSVIICINTFIASMLLYWCLFFLPIYFQTVKLFSPIISGVAMLPYALLGIPGAMIGGIALVRWGRYKPIHVLAFGLQTLGLGLFSMQKETTSNAAWAIFQ…	2.A.1.3.	O32182 14 TMSs 2.A.1.3.33 Uncharacterized MFS-type transport... 542 e-61
				B6Q577 14 TMSs 2.A.1.3.68 Putative uncharacterized protein O... 525 e-59
				H2E274 14 TMSs 2.A.1.3.65 MFS multidrug transporter OS=Trich... 522 e-58
				Q09752 13 TMSs 2.A.1.48.3 Multidrug resistance protein fnx1 ... 490 e-54
				Q9ZGB6 14 TMSs 2.A.1.3.32 LanJ OS=Streptomyces cyanogenus GN... 478 e-52
				P96712 14 TMSs 2.A.1.3.50 Multidrug resistance protein 3 OS=... 467 e-51
				P38358 15 TMSs 2.A.1.48.2 Vacuolar basic amino acid transpor... 458 e-50
				O59726 14 TMSs 2.A.1.48.4 Membrane transporter - Schizosacch... 461 e-50
				O69070 14 TMSs 2.A.1.3.29 Tetracycline efflux protein - Stre... 386 e-40
[truncated: 1,673 more rows]

## Sheet: C-Pestalotiopsis sp. 
Abbreviation	Name	sequence	TCDB Category	TCDB Results (Extract)
Pesta.g34	Pesta-scaffold00001.g34.t1	MSEATAAEPVLVDKTPLSEDRATETSKPPSTDLDVPNQKMETAAPAAAGAPGIAGTKLFLLLGSLTLASFLIFLDSSIVSTAVPKITDEFHSLTDVGWYGSAYQLGSAVFVPLSGGIYHNFSLKWSYLAFFFVFEVGSAICGAAQTSAMLIAGRAVAGVGASGLNSGAFIMLAVTVSAERRPAILGMLFGIAQMGAVLGPLIGGAFTTGYTWRWCFYINLPLGALVAGPLIFMHVPEQLAKKNPLVVLKGLHRHLDLVGFGLFTPAIVMLLLALQFGGNQFAWSSSQVIGLFVGAGVTFIFWVGWNFHKGESALIPFFIVKRPAVFSSGINYAFLLATVYGSLYFLPIYFQAVKGVNAIMSGVYLLGIILPQLFTAVIGGSMVTKVGYVPPFALVGGAL…	2.A.1.3.	H2E274 14 TMSs 2.A.1.3.65 MFS multidrug transporter OS=Trich... 858 e-107
				B6Q577 14 TMSs 2.A.1.3.68 Putative uncharacterized protein O... 772 e-94
				E7M1Y1 14 TMSs 2.A.1.3.27 Vba5p OS=Saccharomyces cerevisiae ... 468 e-51
				Q9ZGB6 14 TMSs 2.A.1.3.32 LanJ OS=Streptomyces cyanogenus GN... 433 e-46
				O32182 14 TMSs 2.A.1.3.33 Uncharacterized MFS-type transport... 432 e-46
				P50080 14 TMSs 2.A.1.3.53 Azole resistance protein 1 OS=Sacc... 419 e-44
				P96712 14 TMSs 2.A.1.3.50 Multidrug resistance protein 3 OS=... 390 e-41
				P33335 14 TMSs 2.A.1.3.54 Protein SGE1 OS=Saccharomyces cere... 364 e-37
				O59726 14 TMSs 2.A.1.48.4 Membrane transporter - Schizosacch... 323 e-32
				O69070 14 TMSs 2.A.1.3.29 Tetracycline efflux protein - Stre... 309 e-30
Pesta.g84	Pesta-scaffold00001.g84.t1	MRSGTSRDSDMPPTSKEEIQYPTGLKVWLIIMSLCLAVFLVALDQTIIAPALGAITAQYGSVKDIGWYGASYLLTSTALQPVYGTIYRLFDIKLAFLGAVAFFELGSLVSAVAPSSVAFIIGRAIAGLGTAGIFSGSIVIMSYTLPLRRRPIMFGLFGGMWGIASVAGPLLGGVFTDHVTWRWCFYVNLPIGGAAMVVVFFFLNISRTDDDDDEVRSGSFLSRILQLDLLGAGILVPAIVMLLLALQWGGAEYPWSDSRIIGLFVGAGVMILLFAGVEYWQQDKGLLPPRFFKNRDVLSAMLFSFFFGACFFAMIYYLSLYFQAVQGDSAVQAGIKILPMLISTVISSMVSGALITFSGYYNPIVLVETAMLAAGAGLISTFWLDTPFAKWFGYQVLLG…	2.A.1.3.	H2E274 14 TMSs 2.A.1.3.65 MFS multidrug transporter OS=Trich... 1060 e-137
				B6Q577 14 TMSs 2.A.1.3.68 Putative uncharacterized protein O... 759 e-92
				P96712 14 TMSs 2.A.1.3.50 Multidrug resistance protein 3 OS=... 500 e-56
				Q9ZGB6 14 TMSs 2.A.1.3.32 LanJ OS=Streptomyces cyanogenus GN... 480 e-53
				P50080 14 TMSs 2.A.1.3.53 Azole resistance protein 1 OS=Sacc... 475 e-51
				O32182 14 TMSs 2.A.1.3.33 Uncharacterized MFS-type transport... 463 e-50
				E7M1Y1 14 TMSs 2.A.1.3.27 Vba5p OS=Saccharomyces cerevisiae ... 458 e-49
				O59726 14 TMSs 2.A.1.48.4 Membrane transporter - Schizosacch... 449 e-48
				O69070 14 TMSs 2.A.1.3.29 Tetracycline efflux protein - Stre... 413 e-44
				Q09752 13 TMSs 2.A.1.48.3 Multidrug resistance protein fnx1 ... 381 e-40
Pesta.g110	Pesta-scaffold00001.g110.t1	MSDSIHDKNLQETGVAVGNVDGKDAASADTARVVDPVAERRLCRKFDIRLLPVLAVMYLFNALDKGNLGNAQTAGLTDDLGIPKAKYNLIVSIFFVPYVVFAPPIAMIGKRFGPARVLPILMLVFGSMTLCTAATFNFGGIFALRFFLGVAESGFFPLVIYYLTTFYRRGELARRLAIFYAASNIANAFSGLLAFGVFQINSHLQSWRYLFIIEGSLSVLFSVFAFWYLPRDAASARFLKDDEKSLAYHRMAVDSSSIVSEKFNLRDSLKIFKYPTTYGFLLIEICLGVPIQSVALFMPQIIQRLGYSTIKTNLYTVAPNVGGAAMLLILAFSSDLLRLRFPFIMLGFILSFIGFIIYAAITDVQAQINLAYYACFMMVWGTSAPSVLLSTWYNNNIAH…	2.A.1.14.	P53322 12 TMSs 2.A.1.14.11 High-affinity nicotinic acid trans... 473 e-52
				Q9RPP3 12 TMSs 2.A.1.14.8 PHTHALATE TRANSPORTER - Burkholder... 304 e-30
				P40445 12 TMSs 2.A.1.14.38 Uncharacterized transporter YIL166... 306 e-30
				P70786 12 TMSs 2.A.1.14.3 Putative tartrate transporter - Ag... 282 e-27
				P15365 12 TMSs 2.A.1.14.4 Allantoate permease - Saccharomyce... 284 e-27
				Q9RPV1 12 TMSs 2.A.1.14.9 HPAX - Salmonella dublin. 278 e-27
				Q07904 12 TMSs 2.A.1.14.36 Thiamine pathway transporter THI73... 280 e-27
				Q12235 12 TMSs 2.A.1.14.20 Uncharacterized transporter YLL055... 277 e-26
				P76470 12 TMSs 2.A.1.14.35 Inner membrane transport protein R... 248 e-23
				O43000 12 TMSs 2.A.1.14.17 Pantothenate transporter liz1 - Sc... 247 e-22
Pesta.g116	Pesta-scaffold00001.g116.t1	MEAPSPAEAKTNSAVERAQEKPILPASTQRHSIRFWGTFAALCILSFISALDATIITIALPQITESVGGASQYVWIANSFIVATAVLSPLIGQVANAVGRRWPLIGSTALFALGSGISGGAHSATMIIAGRVVQGIGAGGINVLLDIVCCDLVPQRERGKYLGLMFAWSGVAAALGPPVGGALAQANWRWIFWMNLPICGLSLGAMLLFMRVKTGSPAPALNATAENPNIAPAILAWGQLGEVDYFGNVLFTSSMIAVLFGLIEGGNTHPWSSWRIILPLVLGGVGWIAFHIQQHYAKQPSVPTRLFANRTSATAYLLTFLTSILVQASAYFLPIYFQAVKGTTILQSGVDFLPMAMGTLIFAVAAGILLSHFGRYKPLHAISLAFSALALGLLTRLDT…	2.A.1.3.	H2E274 14 TMSs 2.A.1.3.65 MFS multidrug transporter OS=Trich... 459 e-50
				O32182 14 TMSs 2.A.1.3.33 Uncharacterized MFS-type transport... 446 e-48
				Q9ZGB6 14 TMSs 2.A.1.3.32 LanJ OS=Streptomyces cyanogenus GN... 435 e-47
				P96712 14 TMSs 2.A.1.3.50 Multidrug resistance protein 3 OS=... 430 e-46
				O59726 14 TMSs 2.A.1.48.4 Membrane transporter - Schizosacch... 382 e-40
				O69070 14 TMSs 2.A.1.3.29 Tetracycline efflux protein - Stre... 348 e-35
				E7M1Y1 14 TMSs 2.A.1.3.27 Vba5p OS=Saccharomyces cerevisiae ... 348 e-35
				Q09752 13 TMSs 2.A.1.48.3 Multidrug resistance protein fnx1 ... 327 e-33
				B6Q577 14 TMSs 2.A.1.3.68 Putative uncharacterized protein O... 327 e-33
				P46104 14 TMSs 2.A.1.3.9 Lincomycin resistance protein - St... 269 e-25
Pesta.g130	Pesta-scaffold00001.g130.t1	MSTNSLPRDKEQPSRTDLEDASPSAIHEFDSPQHFSLWRTVVVILSLCAGTLLVAIDTTIISVAIPSIATDFVAFHDVGWYGSAYLFTVTAFQPAFGSIYRFFDAKWTYLTSIVLFEAGSVLCAAAPTSPVFIFGRSVQGLGAAGLYQGALAVIGLTISLDKRPMMIGIVLSVFGLAVCFGPPVGGVLTDQVTWRWSNADSLAFSTGRNLPIGAAAFIVLFIFLRLPKTYTDRQLSFWQKMKLLDFPGIILIVGAVCCLVLALQWGGQEKPWNSSDVIGLLVGAALLLIAFILVQWREGEKATIPLRIFRQRSVFMGAWYLFFLEMSIYAYLFYLPFYFQSAQMVDAQESGIRAIPLGLSQIVAVVICSYLVTRFGFYVQFMVAGSLVAIIGNVFLARI…	2.A.1.3.	H2E274 14 TMSs 2.A.1.3.65 MFS multidrug transporter OS=Trich... 834 e-103
				B6Q577 14 TMSs 2.A.1.3.68 Putative uncharacterized protein O... 570 e-65
				Q9ZGB6 14 TMSs 2.A.1.3.32 LanJ OS=Streptomyces cyanogenus GN... 404 e-43
				O32182 14 TMSs 2.A.1.3.33 Uncharacterized MFS-type transport... 364 e-37
				P96712 14 TMSs 2.A.1.3.50 Multidrug resistance protein 3 OS=... 361 e-37
				O59726 14 TMSs 2.A.1.48.4 Membrane transporter - Schizosacch... 353 e-36
				Q09752 13 TMSs 2.A.1.48.3 Multidrug resistance protein fnx1 ... 296 e-28
				E7M1Y1 14 TMSs 2.A.1.3.27 Vba5p OS=Saccharomyces cerevisiae ... 280 e-26
				O69070 14 TMSs 2.A.1.3.29 Tetracycline efflux protein - Stre... 272 e-25
				P39886 13 TMSs 2.A.1.3.12 Tetracenomycin C resistance and ex... 267 e-25
Pesta.g155	Pesta-scaffold00001.g155.t1	MDSKEVVQKDIDDLGISHDDAKDAHIAAERGNVATDKYGHSLTTFDAAVESQLRKKIDWAILPVVAVMYLFCFIDRANLGNAKIVGLQKDLDMTGVYDYNQLASLFYVSYIIFEVPSNLACKWMGPGWFLPFLTLGFGAMSLVFAYVQNLQQACAVRFLLGMFESGVMPGMSYYLSRWYRRSEFTFRVAVFIVMSPTAGAFGGLLASAITSMSNIGALDSWRMIFFVEGLVTMAISVMAFVFLTDRPESARWLTKEEKDLAVARVKSERIAQTALLDEISYGKIWLGIWNPVVLATGWVFLLEQITVQGLAFFLPTIISTIFPASRGYTIVQQQLLTAPPYIFGAIFTLLIPYLCWKQDKRQKYFIISAPPVMLGFIIYLATNNSTARYVATFMITSTV…	2.A.1.14.	P53322 12 TMSs 2.A.1.14.11 High-affinity nicotinic acid trans... 496 e-53
				P70786 12 TMSs 2.A.1.14.3 Putative tartrate transporter - Ag... 372 e-38
				P76470 12 TMSs 2.A.1.14.35 Inner membrane transport protein R... 356 e-36
				Q9RPP3 12 TMSs 2.A.1.14.8 PHTHALATE TRANSPORTER - Burkholder... 347 e-34
				Q9RPV1 12 TMSs 2.A.1.14.9 HPAX - Salmonella dublin. 347 e-34
				P40445 12 TMSs 2.A.1.14.38 Uncharacterized transporter YIL166... 312 e-30
				O43000 12 TMSs 2.A.1.14.17 Pantothenate transporter liz1 - Sc... 304 e-29
				P25621 12 TMSs 2.A.1.14.18 Pantothenate transporter FEN2 - Sa... 288 e-27
				O13880 12 TMSs 2.A.1.14.19 Vitamin H transporter 1 - Schizosa... 288 e-27
				Q05181 11 TMSs 2.A.1.14.5 Phthalate transporter - Pseudomona... 276 e-26
Pesta.g368	Pesta-scaffold00001.g368.t1	MSTLETPDPDVVQPVHLPTAGEVRKSFHSIRKSHDAEPHVDELEKPGHANYSKIDKELAQYAGDTAIEVSEEESTRLRKLIDRRVLIIMVTVYLLQALDKGTMTFASIMGIKDYAHLVGQEYSWLTTCIYITILIVEYPQNYIIARVPVAKYLSFSVVAWGTILACHAACHNFKGLLTVRILLGLFESACQPAFVVLSSIWYKREEQASRVTYWYMMNGAQQIIGGLLAYAFSLISTGPLQSWQWLFLVYGVVSVVFGLFIGWWMPDSPMRAKCFSEQDKRLMVERVRSNQTGIQNREFKKYQVYEAFKDPQTWCYAGIQFCTTLPTSGLGSFSGIVIKSFGYTTWETQLLSMVLGAYIIVILLGSVWLVKKFQQNLLTMLAFVVPSFVGTALLMALPS…	2.A.1.14.	Q07904 12 TMSs 2.A.1.14.36 Thiamine pathway transporter THI73... 680 e-81
				P15365 12 TMSs 2.A.1.14.4 Allantoate permease - Saccharomyce... 680 e-81
				P53322 12 TMSs 2.A.1.14.11 High-affinity nicotinic acid trans... 431 e-46
				Q12235 12 TMSs 2.A.1.14.20 Uncharacterized transporter YLL055... 417 e-44
				Q9RPV1 12 TMSs 2.A.1.14.9 HPAX - Salmonella dublin. 244 e-22
				P70786 12 TMSs 2.A.1.14.3 Putative tartrate transporter - Ag... 231 e-20
				P40445 12 TMSs 2.A.1.14.38 Uncharacterized transporter YIL166... 223 e-19
				Q9RPP3 12 TMSs 2.A.1.14.8 PHTHALATE TRANSPORTER - Burkholder... 211 e-18
				P76470 12 TMSs 2.A.1.14.35 Inner membrane transport protein R... 209 e-18
				O43000 12 TMSs 2.A.1.14.17 Pantothenate transporter liz1 - Sc... 210 e-18
Pesta.g416	Pesta-scaffold00001.g416.t1	MASSPTPKDTVSTGVTPDTADKAPSVQKDLRFWLIIVALAATSLLVALEVTIVSTGTATIVAQLGGQSSYVWIPAAYLLALTSLQPLFGQLAEVFGHRWPFILSICIFMLGSGVCGGANSMAMLIAGRIIQGIGGAGANVLAELIVCDLVPLRERGSIMAIVFGASALGPAVGPVIGGAIVQQSTWRWIFYINLPLGAVGLGLAVLFLRMRNDNKTGFVRSLARIDWTGNAIFVAACTSTLIATTWGGTVYPWTSARVLVPLIVGLVGIIGFIVFEGFPKLAPNPIMPHCLFGNRTTIIVFFNTFLQGTIVIAVLYFLPVYFQAVLLSSPGRSGVQLLPMVMLQIVGAIVGGGLLEKLGHYHALHAVSFGGSILGIGLLTMLNPFSSAAEWAVFQVILA…	2.A.1.3.	Q9ZGB6 14 TMSs 2.A.1.3.32 LanJ OS=Streptomyces cyanogenus GN... 373 e-39
				P96712 14 TMSs 2.A.1.3.50 Multidrug resistance protein 3 OS=... 360 e-37
				H2E274 14 TMSs 2.A.1.3.65 MFS multidrug transporter OS=Trich... 353 e-36
				B6Q577 14 TMSs 2.A.1.3.68 Putative uncharacterized protein O... 351 e-36
				O32182 14 TMSs 2.A.1.3.33 Uncharacterized MFS-type transport... 348 e-35
				O59726 14 TMSs 2.A.1.48.4 Membrane transporter - Schizosacch... 329 e-33
				Q09752 13 TMSs 2.A.1.48.3 Multidrug resistance protein fnx1 ... 310 e-30
				E7M1Y1 14 TMSs 2.A.1.3.27 Vba5p OS=Saccharomyces cerevisiae ... 270 e-25
				O69070 14 TMSs 2.A.1.3.29 Tetracycline efflux protein - Stre... 249 e-22
				P38358 15 TMSs 2.A.1.48.2 Vacuolar basic amino acid transpor... 214 e-18
Pesta.g555	Pesta-scaffold00001.g555.t1	MEEKGQVDTDPQAVAGESIPSALADDSRDGQTVDRVNANPQLFVVHADKEPEDAVGNISGDAASDPQTLLQDETYPEGGLEAWLVVFGSFCGLVSSLGVMNSIAIFQTYNAAHQLSGYSEGTIGWIYSIYTFLAFGGGVYIGPLFDKYGPRWLILPGGLGGVASLMLMSVCTQYWHFVLVFSLLNGVCASLVFTPCFTAVGHFFKKRRGLATGIASSGGGVGGVIFPLVLQRLFDRLGWAWALRIVGFMCLFLAAVCNLLVHKRLPAARNSSVHPDFKILKDPAFLFTTIGVFMLEFALFIPIAYISSYALYAGFDQSLSFYILTILNASSVFGRLLPGYWADIIGPFNSNMLSVLVTIVACLGVWLPAGHTLPGIVVFAVLFGFGTGSNISITPVCVG…	2.A.1.13.	Q08777 12 TMSs 2.A.1.13.4 S.cerevisiae chromosome XV reading... 635 e-76
				Q08268 12 TMSs 2.A.1.13.19 Probable transporter MCH4 OS=Sacch... 600 e-71
				O15427 12 TMSs 2.A.1.13.6 Monocarboxylate transporter 4 OS=H... 261 e-24
				Q7RTY0 12 TMSs 2.A.1.13.17 Monocarboxylate transporter 13 OS=... 243 e-22
				O60669 12 TMSs 2.A.1.13.5 Monocarboxylate transporter 2 - Ho... 232 e-21
				P36021 12 TMSs 2.A.1.13.10 Monocarboxylate transporter 8 OS=H... 222 e-19
				O70324 12 TMSs 2.A.1.13.3 Monocarboxylate transporter 8 (MCT... 217 e-19
				Q6ZSM3 12 TMSs 2.A.1.13.14 Monocarboxylate transporter 12 OS=... 215 e-18
				P53985 12 TMSs 2.A.1.13.1 Monocarboxylate transporter 1 (MCT... 212 e-18
				P36032 12 TMSs 2.A.1.13.18 Probable transporter MCH2 OS=Sacch... 205 e-17
Pesta.g597	Pesta-scaffold00001.g597.t1	MAEVMHEKAAKANEPTSQQVEAVYDEKYNDEKTVGADYSGAVKKTDPGEIKLVRKLDYRIMPILWAMYFMNYLDRNAIANARLNNLEKDLGLVGSQYNTCISILFVGYLLMQIPSNMLMSSGRIRPSWYMCSCMAAWAVVSALTAIVHNYTGLVVVRFFLGIAEAPFYPGALYMLSIFYTRKEIATRISILYSGNIFATAFAGLIAAATFSTLDGAHGLAGWKWLFIIEGVVTFGVAGIGIMMLPDSPLTTSWLTPEERQLAHDRMLRDTVGSEGSKGTRAGFMQAVKDPKLYLLAFMQNMHLSACSFNNFFPTVVGSLGFQTTITLVLTCPPYLVSGVVGCIVGYTSGRYNERTWHITLSMGAALAGFVISCATLNVGARYLACFLFASGAYAVNSVI…	2.A.1.14.	P53322 12 TMSs 2.A.1.14.11 High-affinity nicotinic acid trans... 393 e-40
				P70786 12 TMSs 2.A.1.14.3 Putative tartrate transporter - Ag... 340 e-34
				O43000 12 TMSs 2.A.1.14.17 Pantothenate transporter liz1 - Sc... 340 e-33
				Q9RPP3 12 TMSs 2.A.1.14.8 PHTHALATE TRANSPORTER - Burkholder... 328 e-32
				P39709 11 TMSs 2.A.1.14.37 Probable transporter SEO1 OS=Sacch... 294 e-27
				Q05181 11 TMSs 2.A.1.14.5 Phthalate transporter - Pseudomona... 268 e-25
				P40445 12 TMSs 2.A.1.14.38 Uncharacterized transporter YIL166... 265 e-24
				Q9RPV1 12 TMSs 2.A.1.14.9 HPAX - Salmonella dublin. 261 e-24
				P25621 12 TMSs 2.A.1.14.18 Pantothenate transporter FEN2 - Sa... 253 e-22
				P76470 12 TMSs 2.A.1.14.35 Inner membrane transport protein R... 243 e-22
Pesta.g616	Pesta-scaffold00001.g616.t1	MEKEQLSTNAEGTEPAAEQVEGFHYISGWRLYVVALGLSLVLFLVNFEVTIVGTALVSITNDLRDFSRSSWVITGYLATYVGGLVIWAKMSDLFGRKQTLLTALLIFTAFSGGSGGAQTMIQLIIFRVLQGLGGSGIFSISMVMLYELVPKEKYPKYTSAVMIMYALSLVLGPIVGGAISLRTTWRWVFLINVPAGVLLGCLLLVAIPKDFPYQGLTTQRPRSGLAALDFVGALLLLVALFLLITGFEQAASLLTWTTGSVLGPICVFVVVYVAFLVNERYASRAGSQRQPVFPWKFVKSRIVLGLFLNAFTTGAVGVTCIILIPVRYQTVVQSNPLQAALRLIPFTVAGPTGTVIVASLAKGRRVPPIYLTIAAQVLQIIGLAFISRGSGDNLDWSAL…	2.A.1.3.	P96712 14 TMSs 2.A.1.3.50 Multidrug resistance protein 3 OS=... 318 e-32
				H2E274 14 TMSs 2.A.1.3.65 MFS multidrug transporter OS=Trich... 307 e-30
				O32182 14 TMSs 2.A.1.3.33 Uncharacterized MFS-type transport... 259 e-24
				O69070 14 TMSs 2.A.1.3.29 Tetracycline efflux protein - Stre... 255 e-23
				E7M1Y1 14 TMSs 2.A.1.3.27 Vba5p OS=Saccharomyces cerevisiae ... 250 e-22
				Q9ZGB6 14 TMSs 2.A.1.3.32 LanJ OS=Streptomyces cyanogenus GN... 241 e-21
				B6Q577 14 TMSs 2.A.1.3.68 Putative uncharacterized protein O... 240 e-21
				P33335 14 TMSs 2.A.1.3.54 Protein SGE1 OS=Saccharomyces cere... 225 e-19
				P50080 14 TMSs 2.A.1.3.53 Azole resistance protein 1 OS=Sacc... 221 e-19
				A3M347 15 TMSs 2.A.1.3.62 Putative MFS family drug transport... 203 e-17
Pesta.g619	Pesta-scaffold00001.g619.t1	MSFSTTEVRPVKDDGDIADVMVQSTACNNQLTVIPPIHSRASQSDGDERCNASFPPDTTPGQSSDAAGKMSGTTITLTMTSLCLSATLSALDMTIVTTAVPAIVASLDSTAGYIWVGSAFILGFTAVTPIWGSISDLWGRRPIILIALAIFLVGSLLCALAPHMNALIAGRAVQGIGASGMGVMVNTIICDMFSLRDRGLYLAITSIIWAVGSALGPVLGGVFTTRLNWRWCFWINLPLGAVVFIVLLFFLKVPSPNTSVKAGLQAIDWTGSAFCVGGALMVLLGLDFGDETYPWSSAAVICLIVFGFAAIGIFLVNEWKFAANPVIPLRLLSSWSKFSAYGVFSLNAYVLIGFTYYLPLYSQSVLGADALTSGLHLLPLIVSCSLSAAGAGVFIQQTG…	2.A.1.3.	H2E274 14 TMSs 2.A.1.3.65 MFS multidrug transporter OS=Trich... 512 e-54
				Q9ZGB6 14 TMSs 2.A.1.3.32 LanJ OS=Streptomyces cyanogenus GN... 505 e-54
				P96712 14 TMSs 2.A.1.3.50 Multidrug resistance protein 3 OS=... 485 e-51
				Q09752 13 TMSs 2.A.1.48.3 Multidrug resistance protein fnx1 ... 474 e-50
				B6Q577 14 TMSs 2.A.1.3.68 Putative uncharacterized protein O... 463 e-48
				E7M1Y1 14 TMSs 2.A.1.3.27 Vba5p OS=Saccharomyces cerevisiae ... 434 e-44
				O32182 14 TMSs 2.A.1.3.33 Uncharacterized MFS-type transport... 432 e-44
				O59726 14 TMSs 2.A.1.48.4 Membrane transporter - Schizosacch... 397 e-40
				P50080 14 TMSs 2.A.1.3.53 Azole resistance protein 1 OS=Sacc... 384 e-38
				O69070 14 TMSs 2.A.1.3.29 Tetracycline efflux protein - Stre... 371 e-37
Pesta.g633	Pesta-scaffold00001.g633.t1	MAPVEPSTRKRVLKVIFISLLLDLVSRIDLWIWELSRAIESFLALLTTARQISFTFILPLFPKLLEFYRNSEAGTDSQSTLLARILHGLNAYKSAFARPIDSRYDIVLLGGALGSLFSLLQAIASPFIGRLSDKYGRRTALLASMSGNILSVLLWVVAVDFRTFLASRVVGGLSEGNVQLATAIASDISDETSRGSTMALIGACFSIAFTFGPALGAYLSTIPTVAANPFATAAGVSLFLIVAETLYLYVALPETLPSKTEAKPAADAAKAAEAKPKTTQRLNSHALLNLTHFVFLLFFSGMEFSLPFMTYDLFNFGAAQNGRLLGFVGLIASILQGGVTRHLPPLLSVQVGVVSCLLAFSLLGTVATVGRLYLAATFLAVTSATVVSGLNTLSSLEAS…	2.A.1.2.	Q9D2V8 14 TMSs 2.A.1.2.73 Major facilitator superfamily doma... 562 e-66
				Q56RY7 12 TMSs 2.A.1.2.38 TetA(39) OS=Acinetobacter sp. LUH5... 211 e-18
				Q5JAK9 12 TMSs 2.A.1.2.39 TetA(41) OS=Serratia marcescens GN... 197 e-16
				B2YGG2 12 TMSs 2.A.1.2.41 Tetracycline resistance protein OS... 196 e-16
				Q8ZUX8 12 TMSs 2.A.1.2.49 Tetracycline resistance protein OS... 185 e-15
				Q07282 12 TMSs 2.A.1.2.75 Tetracycline resistance protein, c... 178 e-14
				P02982 12 TMSs 2.A.1.2.4 Tetracycline resistance protein, c... 177 e-14
				Q5SR56 12 TMSs 2.A.1.2.30 Hippocampus abundant transcript-li... 175 e-13
				P02980 12 TMSs 2.A.1.2.68 Tetracycline resistance protein, c... 166 e-12
				P39843 12 TMSs 2.A.1.2.8 Multidrug resistance protein 2 (Mu... 151 e-11
Pesta.g634	Pesta-scaffold00001.g634.t1	MPEWAYLQNKHAEGVPPVAGRVVERLRVVRDPLVPHEDGAGLVPDATLEVLPLGDVVEQELEEVVGLLLVEPHDALGVHGVDDYVRGDDVSRKENSTDHARDGVGENNLHKAFSLVTGWTMTTGCSWTSSWRRMTAPSPFLSSCLTPSLLLWMAVRPSSRLRNRGDSDLYACTLELISVSPPAAAGDSSIPMNVTPGGCGSGVWSECHCTGLRPFQERRTRRSLFDGYNDHVLRATSRGMRCPAVDVQRPKVRHDLLLRLEAHADKVLVAKDQAAALRGQEGQLVQARGAELRQLDALDLGADAGRQVVHLGGAREQVRERGVRAVADVDVLKVAQVFHLLQRVVVREEVRASSAEPPLATVFLLLGGDVCAEGCHEAVSSRAAFAELIIGRHRDLVLS…	2.A.1.14.	P53322 12 TMSs 2.A.1.14.11 High-affinity nicotinic acid trans... 551 e-61
				P70786 12 TMSs 2.A.1.14.3 Putative tartrate transporter - Ag... 375 e-38
				P76470 12 TMSs 2.A.1.14.35 Inner membrane transport protein R... 314 e-30
				Q9RPP3 12 TMSs 2.A.1.14.8 PHTHALATE TRANSPORTER - Burkholder... 302 e-29
				P25621 12 TMSs 2.A.1.14.18 Pantothenate transporter FEN2 - Sa... 293 e-27
				Q9RPV1 12 TMSs 2.A.1.14.9 HPAX - Salmonella dublin. 291 e-27
				O43000 12 TMSs 2.A.1.14.17 Pantothenate transporter liz1 - Sc... 291 e-27
				Q05181 11 TMSs 2.A.1.14.5 Phthalate transporter - Pseudomona... 261 e-24
				O13880 12 TMSs 2.A.1.14.19 Vitamin H transporter 1 - Schizosa... 261 e-23
				P40445 12 TMSs 2.A.1.14.38 Uncharacterized transporter YIL166... 256 e-23
				P15365 12 TMSs 2.A.1.14.4 Allantoate permease - Saccharomyce... 253 e-22
Pesta.g643	Pesta-scaffold00001.g643.t1	MGKQEQSTPVPHDIAEAPNDSLTAEAAVKAVKAGRAKDVDIAAQIIAECGEDGTITWTEEEERQLIRKVDWHIIPILFVCATLSGLDKTAISAAAIYGLKTDLHLTGQDYSWVGSAPFFGGLAFMGPAAYCLQKVPAATFFSFNVFMWGVCSMCMAACTTFGGLFACRFLLGGFEALLIPAVTLLVSMWYRPIILNVIAPILNGFIAWLCGYHKGSFAAWKIIFLAIGAFSSLWAVVTFMFLPNNPLDARWLSSREKYMVIQRKAADNTGLETKKFKPEQVWEAARDPKTWLIWFAIVALQVPNGGLTTFNTLIISGLGFDSLHTSLLAMPPGLMSTASGIALSYLASTTRRWRTPMVAGAILLPLLGAVLCYTLPRDNLAGQLVGLYILYTYWAPYVT…	2.A.1.14.	P15365 12 TMSs 2.A.1.14.4 Allantoate permease - Saccharomyce... 580 e-65
				Q07904 12 TMSs 2.A.1.14.36 Thiamine pathway transporter THI73... 558 e-62
				Q12235 12 TMSs 2.A.1.14.20 Uncharacterized transporter YLL055... 387 e-39
				P53322 12 TMSs 2.A.1.14.11 High-affinity nicotinic acid trans... 350 e-35
				Q9RPP3 12 TMSs 2.A.1.14.8 PHTHALATE TRANSPORTER - Burkholder... 235 e-20
				Q05181 11 TMSs 2.A.1.14.5 Phthalate transporter - Pseudomona... 232 e-20
				P70786 12 TMSs 2.A.1.14.3 Putative tartrate transporter - Ag... 207 e-17
				P94774 9 TMSs 2.A.1.14.41 ExuT OS=Dickeya chrysanthemi GN=ex... 191 e-15
				P0AA78 13 TMSs 2.A.1.14.2 Hexuronate transporter - Escherich... 191 e-15
				P76470 12 TMSs 2.A.1.14.35 Inner membrane transport protein R... 190 e-15
Pesta.g706	Pesta-scaffold00001.g706.t1	MAEAQSQEDGMQPSRRGPSAKVLERLRWTPSWLRWDETANHDLTWTRNIIFGCAVAFSVANLYYSHPILNVLADDFNVTDERASLVPTIMQAGYAGGLLFVIPIGDIVHRRPLILGLIFCTTFIWLGLTLTRSFSVFLGLSFIVGVLTVTPQLMFPLVVQYAPQRHRATMISIVMSGLFFGILIARLLAGIITQYSSWRSVYWMSFGLQVAIFVLLFAYMPDYPVLRPGGTYLRALLTIIKMPFKHPVLTQCGFIAFCTMGMFTSFWTTLTFQLADQFRLSTLAIGLFALVGISPVCLNPVVSKFLTSRIHPSGTQIIAILVTMSAVLVGTFVGTFSLAGPVIWAFLGDLGMNTIVVANRMAFANVDPTAQNAVNSVYMVMTFCGQLFGTAVGNNLYAQ…	2.A.1.36.	P76628 12 TMSs 2.A.1.36.3 Putative uncharacterized transport... 338 e-35
				Q9ADP8 12 TMSs 2.A.1.36.4 Putative integral membrane protein... 295 e-29
				A8GHT9 12 TMSs 2.A.1.36.2 Major facilitator superfamily MFS_... 273 e-26
				P43531 12 TMSs 2.A.1.36.1 Hypothetical transport protein ynf... 153 e-11
				P42432 12 TMSs 2.A.1.8.2 Nitrate transporter - Bacillus sub... 128 e-08
				Q986N1 12 TMSs 2.A.1.36.5 Mll7282 protein OS=Rhizobium loti ... 109 e-06
				Q8VUZ0 12 TMSs 2.A.1.15.14 2,4-D transporter OS=Bradyrhizobiu... 104 e-05
				P32482 12 TMSs 2.A.1.2.3 Chloramphenicol resistance protein... 100 0.0001
				G9FS16 14 TMSs 2.A.1.3.46 Florfenicol exporter protein,FexB ... 95 0.0006
				Q6FBB3 12 TMSs 2.A.1.15.7 Putative benzoate transport protei... 94 0.0007
				Q46M63 12 TMSs 2.A.1.15.3 2,4-D transport protein 94 0.0007
Pesta.g708	Pesta-scaffold00001.g708.t1	MDETQPLLPAEAARTSELERDQPADKNLVTFDPEGDAENPLDWPNTYKWSIVGLLAFMAFTVTFTCISVVPVANRIVADLDDGRTSKSASVLLVTIWELGEAAGPLLIAPLSEMYGRYPVMNVCNVGFILTTLLAVLSENSTMFIAARALTGVVVATNVLNPAIVGDLFVSERRGSAMSLISLAPLTGGAVGPLISVAVSENLGWRAVCWMSIILAGIAEIGFLTCFRETYKVPILNKKAARLRQETGNVELKSPYDEGAHSVAKLRDAMMRPLIVLSQSVVLQLSALFGSMTFTFFYIISTSLPDIVEGVMHLDPSFTGASFICFSGGSIAFTLVLNHSLDKVFVRLRDKNGGIERPEYRLPFVILGSFLLPLAIAFYGWVPQLHLSVPFLYLAITLF…	2.A.1.2	B7FAY6 12 TMSs 2.A.1.2.92 CefM protein OS=Acremonium chrysog... 692 e-84
				B6HN82 12 TMSs 2.A.1.2.86 Pc21g09220 protein OS=Penicillium ... 582 e-68
				Q8NKG7 12 TMSs 2.A.1.2.77 Multidrug resistant protein OS=Acr... 456 e-50
				Q9HDX4 12 TMSs 2.A.1.2.76 Uncharacterized transporter B1A11.... 432 e-47
				B6HIC2 12 TMSs 2.A.1.2.78 Pc21g01300 protein OS=Penicillium ... 432 e-46
				Q07824 12 TMSs 2.A.1.2.16 CHROMOSOME XII READING FRAME ORF Y... 387 e-40
				P32071 12 TMSs 2.A.1.2.2 Cycloheximide resistance protein -... 383 e-40
				B6H9Q3 12 TMSs 2.A.1.2.85 Pc16g11960 protein OS=Penicillium ... 364 e-38
				P53283 11 TMSs 2.A.1.2.67 Polyamine transporter 2 OS=Sacchar... 362 e-37
				Q06451 12 TMSs 2.A.1.2.66 Polyamine transporter 3 OS=Sacchar... 359 e-37
Pesta.g741	Pesta-scaffold00001.g741.t1	MASTLNNDHQLPLAGKLALVTGASRGIGEGIAFELASRGASVVLAYASPKSEAKVEALKKRIEALPHRPAAHPVRADLGSIDGPEQIITELRRWTNGKLFLDILVNNAGMERVKSLQEIQVDDYDAVYNLNVRGIIFLTQAVLPYLRDNARIINLGSVGARAGFKSLSLYCSSKAALEGLTRCWAAELGENGTTVNCVNPGPVQSEMLDNIPKEIVDMQKAQTPIQNRLGTIPEVANIVAGLAGRDGAWVTGQVISASGGWAMPLGLHVAPIRRVRRDDAEHGRVLRIAPLGLHDWEEENGEEDRREVVDLQTLVVARRRHALVRRVLQSRVENDHVYAVQALAPRGELLHGLVAFHVDEPDFYPGGWIIQPVLTQDFSHLVLAPALPRHGARQLGAVR…	2.A.1.14	O43000 12 TMSs 2.A.1.14.17 Pantothenate transporter liz1 - Sc... 562 e-61
				P39709 11 TMSs 2.A.1.14.37 Probable transporter SEO1 OS=Sacch... 509 e-54
				P25621 12 TMSs 2.A.1.14.18 Pantothenate transporter FEN2 - Sa... 498 e-53
				P53241 13 TMSs 2.A.1.14.12 Vitamin H transporter (H+/biotin s... 436 e-45
				P70786 12 TMSs 2.A.1.14.3 Putative tartrate transporter - Ag... 229 e-20
				P40445 12 TMSs 2.A.1.14.38 Uncharacterized transporter YIL166... 183 e-14
				P53322 12 TMSs 2.A.1.14.11 High-affinity nicotinic acid trans... 180 e-13
				Q9RPP3 12 TMSs 2.A.1.14.8 PHTHALATE TRANSPORTER - Burkholder... 169 e-12
				O13880 12 TMSs 2.A.1.14.19 Vitamin H transporter 1 - Schizosa... 168 e-12
				Q9RPV1 12 TMSs 2.A.1.14.9 HPAX - Salmonella dublin. 161 e-11
Pesta.g779	Pesta-scaffold00001.g779.t1	MEEKPRTGDVEGDSVNVKAPVSHEIENLAADHRQYLMDRHGSLALEPVPSMDPADPYNWPRRTKIVTLILVAFHAMMGPFTAAAIQSAYVNIAADMNIPVQQATYLTSLVIAFLGGAPLFWKPLSNVYGRRPIFLIALICSMAGNIGCGFSPTYGTMALCRAITAFFISPAAAIGSAVVSEMFFKHERATFMGAWTIMVTLGIPIAPFLFGFVALRVNYRWIYFVLAITNFVQFVLHFFFGPETLYRRDFAVKPSSPKFKHKYFAFGRINPDPLSWRDFLHPFVYFTRPVVFLPAMSYAMIFLWAIIMTSIEIPSLFPELFGLNTQQVGLQFLAFILGSIIGEQIGGRLSDYWMNRRHKATGTPAPPEWRLWLSYLGQAFAIIGVIVFLIQTSAASSVW…	2.A.1.2.	B6HN82 12 TMSs 2.A.1.2.86 Pc21g09220 protein OS=Penicillium ... 338 e-34
				B6HIC2 12 TMSs 2.A.1.2.78 Pc21g01300 protein OS=Penicillium ... 337 e-34
				B7FAY6 12 TMSs 2.A.1.2.92 CefM protein OS=Acremonium chrysog... 328 e-33
				Q8NKG7 12 TMSs 2.A.1.2.77 Multidrug resistant protein OS=Acr... 321 e-32
				Q9HDX4 12 TMSs 2.A.1.2.76 Uncharacterized transporter B1A11.... 310 e-31
				B6H9Q3 12 TMSs 2.A.1.2.85 Pc16g11960 protein OS=Penicillium ... 298 e-29
				P53283 11 TMSs 2.A.1.2.67 Polyamine transporter 2 OS=Sacchar... 271 e-25
				P38776 12 TMSs 2.A.1.2.63 Probable drug/proton antiporter YH... 268 e-25
				P32071 12 TMSs 2.A.1.2.2 Cycloheximide resistance protein -... 267 e-25
				Q06451 12 TMSs 2.A.1.2.66 Polyamine transporter 3 OS=Sacchar... 266 e-25
Pesta.g875	Pesta-scaffold00001.g875.t1	MADVGISDPASREVATGHTASLAPRRAQHPPQHRMVSRAPDALPNHQDLDNKECRSEESDARALGLIITQPAPISSAAAGLAPEAPEGVIFEQQHPGMSTAMSSHGVSNTEEDEPPPTDLDIEAAPLLGTIKIERQYLSNTNPRLFMLIFLSILLAMFIAIFDGTIMASSHPVPSRGGSVMTIGRKPPYIVTMAMFAAATIWCALADSIESLILARAFCGLGAGGMMSMGNIIISDLVPVDQSRGLTLYPINPRRRGVYQSYINVVFGLSAASGAALGGLMADTLGWRWEFGVQIPAILICLVVAITLVPPDIGIQGNKETLKEAMRSFDGKGSILLTASTTFLILALNLGGNIFPWSHPLIIASFAIVAVCFPSCLWVESKAKRPIMPLYLLHSSPRA…	2.A.1.48.	Q09752 13 TMSs 2.A.1.48.3 Multidrug resistance protein fnx1 ... 357 e-36
				O32182 14 TMSs 2.A.1.3.33 Uncharacterized MFS-type transport... 328 e-32
				P38358 15 TMSs 2.A.1.48.2 Vacuolar basic amino acid transpor... 318 e-31
				O59726 14 TMSs 2.A.1.48.4 Membrane transporter - Schizosacch... 312 e-30
				Q9ZGB6 14 TMSs 2.A.1.3.32 LanJ OS=Streptomyces cyanogenus GN... 277 e-26
				H2E274 14 TMSs 2.A.1.3.65 MFS multidrug transporter OS=Trich... 276 e-26
				P96712 14 TMSs 2.A.1.3.50 Multidrug resistance protein 3 OS=... 273 e-25
				Q04301 14 TMSs 2.A.1.48.1 Hypothetical transport protein YMR... 245 e-22
				O69070 14 TMSs 2.A.1.3.29 Tetracycline efflux protein - Stre... 230 e-20
				B6Q577 14 TMSs 2.A.1.3.68 Putative uncharacterized protein O... 219 e-19
Pesta.g951	Pesta-scaffold00002.g951.t1	MSGWKYAFALSKAEVKEATPPGTVLLIEHRGKIDQEVGGNDDVTIRFPRPSADPADPLNWAPWRKHTVLLTVSLFALFSNFTSASLAPGLSLWPLYYPDDPRPFTVLARLMAVNVLFQGAGNIWWVPLSNILGRRPVLIAATLLLTLCTMWCGLAGGYNSLLAARIFQGFGNAAADTVAPAIVGDIYFMDERGRAMSLYTVCLVAGPLIGGIAGGYIAYNVSLAYVFWVGTALSAFTFVSTVFLVPETLYFRDESSGRPRQEEVSSTTKEVALHLEQTTTRTDYRPYTFARSLGFAKPPGGWLHHFVQPWRTLALPGTWVVMLHYGGLVGGIVTISTIGPQLVAAPPYLWAGNAGLINVGPLIGSILGAVYTYLLADARLRSQARHESHGFAEPESRLP…	2.A.1.2.	P53389 11 TMSs 2.A.1.2.33 Protein HOL1 - Saccharomyces cerev... 256 e-22
				B6HN82 12 TMSs 2.A.1.2.86 Pc21g09220 protein OS=Penicillium ... 236 e-20
				B6HIC2 12 TMSs 2.A.1.2.78 Pc21g01300 protein OS=Penicillium ... 225 e-19
				Q07824 12 TMSs 2.A.1.2.16 CHROMOSOME XII READING FRAME ORF Y... 211 e-17
				Q8NKG7 12 TMSs 2.A.1.2.77 Multidrug resistant protein OS=Acr... 191 e-15
				Q9HDX4 12 TMSs 2.A.1.2.76 Uncharacterized transporter B1A11.... 182 e-14
				A0ST42 12 TMSs 2.A.1.2.79 MFS transporter OS=Cercospora nico... 178 e-13
				B6H9Q3 12 TMSs 2.A.1.2.85 Pc16g11960 protein OS=Penicillium ... 178 e-13
				B7FAY6 12 TMSs 2.A.1.2.92 CefM protein OS=Acremonium chrysog... 168 e-12
				Q06451 12 TMSs 2.A.1.2.66 Polyamine transporter 3 OS=Sacchar... 168 e-12
Pesta.g993	Pesta-scaffold00002.g993.t1	MGTATTTVAMEPEKEVSSVAQEGVLTPTDDGSSTTEEPYSIYTRRQKWFIVGIVAVAGFHSPLPANIYFPAIPVMAKAFGTSEEVINQTVTAYLVMQGICAGVTGDIATPEERGGYFGLFNLGPMLAPCIGPAIGGALAENLGWRSIFWALVIMAGSCWIMLYIFLPETLRRLAGNGSIPLTGIHRPLITVVGRGRKAPSATVAPPPAKKQSMNPFILFTYPDVVIALVFTGVIYSVNYSIMATISSAFSDVYPWLSETLLGICYLPTGLGMIVGTQVTGRLLDGEYARVKRSHPEGQPFPKEYARLRTMPYHLVVFVLAVVGWGLSLGLAAHVAVPLVLSVILGWTGMAILNTTMTLMIDILQTRSSGATACTNLVRCSLGAIVVATTDRMITDLGYI…	2.A.1.2.	P53943 11 TMSs 2.A.1.2.36 Probable transporter AQR1 - Saccha... 403 e-43
				P40474 12 TMSs 2.A.1.2.31 Uncharacterized transporter YIL121... 397 e-42
				B7FAY6 12 TMSs 2.A.1.2.92 CefM protein OS=Acremonium chrysog... 268 e-25
				P38125 12 TMSs 2.A.1.2.40 Uncharacterized transporter YBR180... 264 e-25
				B6HN82 12 TMSs 2.A.1.2.86 Pc21g09220 protein OS=Penicillium ... 252 e-23
				B6HIC2 12 TMSs 2.A.1.2.78 Pc21g01300 protein OS=Penicillium ... 240 e-22
				Q8NKG7 12 TMSs 2.A.1.2.77 Multidrug resistant protein OS=Acr... 222 e-19
				P38227 12 TMSs 2.A.1.2.43 Uncharacterized transporter YBR043... 195 e-16
				Q07824 12 TMSs 2.A.1.2.16 CHROMOSOME XII READING FRAME ORF Y... 177 e-14
				Q9HDX4 12 TMSs 2.A.1.2.76 Uncharacterized transporter B1A11.... 174 e-13
Pesta.g1124	Pesta-scaffold00002.g1124.t1	MTVGAKPIDTTAERHLVHSHAHEGSVPGTVNLQAVEGDDTALGQALFPVPAEDPNDPLQWSAFKKRMILFICCAYSFLGNAFLVGPAPYITLYSELFDVSPAQASGLISYPNLAFGFGSLVLVPLYLKFGRRPVMLGSMLFFVVGIIGASQAHDFTGLMVARVFASFGSGICEAIPVQLVNDIFFLHERGKQLAVYSLKKVAICIGAISPIISSHLLIEPYSWRLFFYVVLAFALTLLILTFLFVEETAYEREAHTAVASIHLRHSDSGEKPSQGNDEHVGELVPPRTSFIKTLDPRGRYDPTVPFWMTIARSFTYFLVPQVLWVITSFGIYIGLGAFAFNYTFPIKITGPPYNWTEESSGFNALATLIGFILAVPFAPTSDHLAARLTRRNNGIREAE…	2.A.1.2.	B6HN82 12 TMSs 2.A.1.2.86 Pc21g09220 protein OS=Penicillium ... 223 e-19
				Q9HDX4 12 TMSs 2.A.1.2.76 Uncharacterized transporter B1A11.... 218 e-19
				B7FAY6 12 TMSs 2.A.1.2.92 CefM protein OS=Acremonium chrysog... 190 e-15
				B6HIC2 12 TMSs 2.A.1.2.78 Pc21g01300 protein OS=Penicillium ... 184 e-14
				Q9KMQ3 12 TMSs 2.A.1.2.42 Multidrug resistance protein D OS=... 165 e-12
				Q8NKG7 12 TMSs 2.A.1.2.77 Multidrug resistant protein OS=Acr... 161 e-12
				Q07824 12 TMSs 2.A.1.2.16 CHROMOSOME XII READING FRAME ORF Y... 161 e-12
				P53389 11 TMSs 2.A.1.2.33 Protein HOL1 - Saccharomyces cerev... 151 e-10
				P28873 11 TMSs 2.A.1.2.6 Benomyl/methotrexate resistance pr... 150 e-10
				P38776 12 TMSs 2.A.1.2.63 Probable drug/proton antiporter YH... 142 e-09
Pesta.g1128	Pesta-scaffold00002.g1128.t1	MDGITAAAEPAKPPADQEGELPATTTKMQDNTPFVPLDLEETPLVREKWRLYLILAAFYLGLFLSALDVTIIAQSIPTICSELHSAAGYVWVGGAYLLANAATGPIWAKCSDIWGRKPMILAAVSLFAVASILAALSTNMPMLIAGRALQGTAGGGLVQLSIITISDLFSVRERSVYLGFSGFVWAIAGSIGPLIGGAFTQSATWRWCFWINVPLCAVTFLLLLVFLDVHNPRTKLSEGLRAIDWLGTLSILAITLLLLLALDFGGAIFPWSDAKVISLLVVGTLMIGFFIFNERRARYPLMPLVVFRSWSNNAVFLVVVSHAMVIIGIEYYMPLYFQSVLQASPLRSGVLLLPLIVVQATGELLAGFTIRRTGRYREFIWIGSLLLPLGTGLYIMLGP…	2.A.1.3.	H2E274 14 TMSs 2.A.1.3.65 MFS multidrug transporter OS=Trich... 529 e-58
				Q9ZGB6 14 TMSs 2.A.1.3.32 LanJ OS=Streptomyces cyanogenus GN... 505 e-55
				B6Q577 14 TMSs 2.A.1.3.68 Putative uncharacterized protein O... 504 e-54
				P96712 14 TMSs 2.A.1.3.50 Multidrug resistance protein 3 OS=... 476 e-51
				O59726 14 TMSs 2.A.1.48.4 Membrane transporter - Schizosacch... 454 e-48
				O32182 14 TMSs 2.A.1.3.33 Uncharacterized MFS-type transport... 437 e-46
				Q09752 13 TMSs 2.A.1.48.3 Multidrug resistance protein fnx1 ... 428 e-44
				O69070 14 TMSs 2.A.1.3.29 Tetracycline efflux protein - Stre... 377 e-38
				P38358 15 TMSs 2.A.1.48.2 Vacuolar basic amino acid transpor... 353 e-35
				P33335 14 TMSs 2.A.1.3.54 Protein SGE1 OS=Saccharomyces cere... 350 e-35
Pesta.g1163	Pesta-scaffold00002.g1163.t1	MADLAILQTAASAARRQSTFELEEPGRRESLRLPPQQVSAPSPDYDVPNGGYGWVCALSVFLINAHTWGVNASWAVILAWFSANDRYPGATQLEYSLIGGLSISQALIISPIVTNCYHRYGLRTNLLLGTVLEFIALFTTSYATEVWHLFLSQGLCFGWGMGFLYITASSALPPWFSTNRSLAVGLSTAGAGGGGVIYSLATNAAIESVGIEWTYRILGLCTLVANFGSSLLMRDVHHGVHHNNRREPMFRIRDFAQIEVLLVVFWGIITELGYITLLYSLPSYATSIGLTSTQGSVANAMLNLGLALGRPLIGYFSDRLGRINMALYMTALCGVFCFTLWIPARGFALLSIFALLAGGLCGTVWATVTPILGEVVGVSKLARIFGVICLCMVLPTTFA…	2.A.1.13.	P36032 12 TMSs 2.A.1.13.18 Probable transporter MCH2 OS=Sacch... 554 e-64
				Q08777 12 TMSs 2.A.1.13.4 S.cerevisiae chromosome XV reading... 206 e-17
				Q08268 12 TMSs 2.A.1.13.19 Probable transporter MCH4 OS=Sacch... 205 e-17
				Q8TF71 12 TMSs 2.A.1.13.8 Monocarboxylate transporter 10 OS=... 190 e-15
				Q8NCK7 11 TMSs 2.A.1.13.13 Monocarboxylate transporter 11 OS=... 180 e-14
				Q91Y77 12 TMSs 2.A.1.13.2 TAT1 protein - Rattus norvegicus (... 180 e-14
				O70324 12 TMSs 2.A.1.13.3 Monocarboxylate transporter 8 (MCT... 169 e-13
				P36021 12 TMSs 2.A.1.13.10 Monocarboxylate transporter 8 OS=H... 168 e-13
				Q6ZSM3 12 TMSs 2.A.1.13.14 Monocarboxylate transporter 12 OS=... 162 e-12
				Q7RTY0 12 TMSs 2.A.1.13.17 Monocarboxylate transporter 13 OS=... 157 e-11
Pesta.g1290	Pesta-scaffold00002.g1290.t1	MEQSEKTVHDDGPAEKQDTGQYPPRKVVLPAMAAIWLAFFLVALDRTIIGTAIPTISADFNSFGDIAWYEAGFLLPLCVLQLSFGLVYKYYSTKWVLISLVAIFEIGSLVCALAPNSNALIIGRVITGIGGAGISAGAFLLITYLVPLASRPKYIGSLGSVFGITSAIGPILGGYLTSITWRWCFWINLPVGVVSLVLLVLLTPKTPPTEQRADTWLGKVKQLDPLGFILIAPAVICLLFALEWGDVRYPWSDGRIIALFVVFGVCILSFVGSQVWRKEKATVPPRVALNPSIISACFAYVGTGSVLVIFAFYLPIWFQVIQGKSSQDSGVSLLPFLLGIVFAVIGSGILTSVIGYYTVLMIIGSALLIVGSALITLWTPDTKTGTWIGYQIVVGVGIG…	2.A.1.3.	H2E274 14 TMSs 2.A.1.3.65 MFS multidrug transporter OS=Trich... 925 e-117
				B6Q577 14 TMSs 2.A.1.3.68 Putative uncharacterized protein O... 554 e-63
				E7M1Y1 14 TMSs 2.A.1.3.27 Vba5p OS=Saccharomyces cerevisiae ... 404 e-42
				P96712 14 TMSs 2.A.1.3.50 Multidrug resistance protein 3 OS=... 393 e-41
				Q9ZGB6 14 TMSs 2.A.1.3.32 LanJ OS=Streptomyces cyanogenus GN... 363 e-37
				O32182 14 TMSs 2.A.1.3.33 Uncharacterized MFS-type transport... 332 e-33
				P50080 14 TMSs 2.A.1.3.53 Azole resistance protein 1 OS=Sacc... 327 e-32
				O69070 14 TMSs 2.A.1.3.29 Tetracycline efflux protein - Stre... 294 e-28
				P33335 14 TMSs 2.A.1.3.54 Protein SGE1 OS=Saccharomyces cere... 285 e-27
				O59726 14 TMSs 2.A.1.48.4 Membrane transporter - Schizosacch... 266 e-24
Pesta.g1305	Pesta-scaffold00002.g1305.t1	MANRNDNIEAAPTNPRLSADHGPPVKGEVADEGYELFEETAPDAFSQEAADAVRRKIDLHLLPLMCALYGLNYVDKVANGWAVLFDLRADLGLVGTEYSWASSMFYFGYLVAQYPANYILQRFQTARVLSISVIIWGILMLGHLGLRNFAGFMVIRFLLGVAESVVTPGFVLYTSMFYTRKEQVWRTMLWAAMQGCFSIVTALISYGLGHITNTALRPWMYIFLVLGLLSLIVGFGWHFYMPQTPNKARFLTPEERVIAVQRVAGNMMGIKGYQWKSYQIWHAVIDPKVWLILAFVLFTQLPNGGLTSFGSLVVSGFGFDSFRTLLIGLPSSVVSAGSMIVWGTFSIKHGNLRTWGMIIPLLPAIAGIAAVYGTMNTDANKYGRVVAYWLINSYAVTWP…	2.A.1.14.	P15365 12 TMSs 2.A.1.14.4 Allantoate permease - Saccharomyce... 677 e-79
				Q07904 12 TMSs 2.A.1.14.36 Thiamine pathway transporter THI73... 524 e-58
				Q12235 12 TMSs 2.A.1.14.20 Uncharacterized transporter YLL055... 365 e-37
				P53322 12 TMSs 2.A.1.14.11 High-affinity nicotinic acid trans... 351 e-35
				P70786 12 TMSs 2.A.1.14.3 Putative tartrate transporter - Ag... 289 e-27
				P40445 12 TMSs 2.A.1.14.38 Uncharacterized transporter YIL166... 289 e-27
				Q9RPP3 12 TMSs 2.A.1.14.8 PHTHALATE TRANSPORTER - Burkholder... 240 e-21
				P76470 12 TMSs 2.A.1.14.35 Inner membrane transport protein R... 233 e-20
				Q05181 11 TMSs 2.A.1.14.5 Phthalate transporter - Pseudomona... 219 e-19
				Q9RPV1 12 TMSs 2.A.1.14.9 HPAX - Salmonella dublin. 219 e-19
Pesta.g1350	Pesta-scaffold00002.g1350.t1	MLIENAQPYPEGGTKAWLVVLGAWCAMIPSMGLLNTLAVLQAFVSENQLSGMSESKIGWIFSCYAFFLYFCGAQVGPIVDAHDIQLVILPGGIGIIAALICLSFSTEFYQIFLSFGVLGGISASLLFNPSLAAIGHWFQRRRAFATGLACTAGGLGGVGFPLIILYCAPHIGFPWAIRIIALICAVTLSVAGLTLRKRLPSNKTSGAAIDLKALREVKFASTTLAIFLIEFAVFIPYSYISSYAIHNGFAPRDAYLLNTLLNAGAVPGRALPGYAADRFGVFNTMCVTAAICAACILGTWLNADGSRALTTAYTVLFGFWSGAAISLTPVCVSQVCDIQDYGKRNGTAFFVSSFGALIGIPIAGTILEVWDGAYRGLIIFAGSFYVAAFAAFCLARERN…	2.A.1.13.	Q08268 12 TMSs 2.A.1.13.19 Probable transporter MCH4 OS=Sacch... 494 e-54
				Q08777 12 TMSs 2.A.1.13.4 S.cerevisiae chromosome XV reading... 495 e-54
				Q7RTY0 12 TMSs 2.A.1.13.17 Monocarboxylate transporter 13 OS=... 180 e-14
				Q91Y77 12 TMSs 2.A.1.13.2 TAT1 protein - Rattus norvegicus (... 178 e-14
				Q8TF71 12 TMSs 2.A.1.13.8 Monocarboxylate transporter 10 OS=... 177 e-13
				Q6ZSM3 12 TMSs 2.A.1.13.14 Monocarboxylate transporter 12 OS=... 163 e-12
				O70324 12 TMSs 2.A.1.13.3 Monocarboxylate transporter 8 (MCT... 162 e-12
				P36021 12 TMSs 2.A.1.13.10 Monocarboxylate transporter 8 OS=H... 161 e-11
				Q8NCK7 11 TMSs 2.A.1.13.13 Monocarboxylate transporter 11 OS=... 149 e-10
				O15427 12 TMSs 2.A.1.13.6 Monocarboxylate transporter 4 OS=H... 147 e-10
Pesta.g1363	Pesta-scaffold00002.g1363.t1	MAESEKGSAQKGSDSNSVPTAPSYHRGSIELPDDEAIESFYGSAVSESYRLKSELVAEHLLGIGMGKFQWILFVVSGCGWAVDNLFSQGLTAARPAAVMEFTDVVSPSFSSVAYYVGLIIGASFWSLSADVVGRKFAFNATTFTGGIFACAVAGAQNFTSFSALWAMIGTAAGGNVPVDSIVFLEFVPSTHQWLLVSLSAWWNFGQVVVALLSWVFLSYYACADSEGCTMQENMGWRYLMITLGAIALAFGLLRIFIFKIPESPKYLLSKGRDAEAVEAVNYIARFNGKPETLTLEMMQAIDARIGSQVSTTVHDVESGKPAKLSYVQIMKDSFKDYDIASVKALFAGRKMAQHSSVTFLIWLTIGVAYPLYFNFITSYLQANSNYTTDSSLSYTYKIY…	2.A.1.19.	Q9C101 11 TMSs 2.A.1.19.38 Uncharacterized MFS-type transport... 884 e-111
				Q0CZ13 12 TMSs 2.A.1.19.48 Putative uncharacterized protein O... 816 e-101
				F2CRE4 11 TMSs 2.A.1.82.1 Predicted protein OS=Hordeum vulga... 302 e-29
				Q010B9 12 TMSs 2.A.1.82.2 Synaptic vesicle transporter SVOP ... 301 e-29
				D6W821 12 TMSs 2.A.1.22.2 Putative uncharacterized protein O... 288 e-27
				Q9Y226 12 TMSs 2.A.1.19.17 Solute carrier family 22 member 13... 232 e-20
				Q8BFT9 12 TMSs 2.A.1.82.3 Synaptic vesicle 2-related protein... 225 e-19
				Q9VCA2 12 TMSs 2.A.1.19.36 Organic cation transporter protein... 217 e-18
				P37514 11 TMSs 2.A.1.1.113 Putative metabolite transport prot... 199 e-16
				D8UG81 12 TMSs 2.A.1.82.5 Putative uncharacterized protein (... 195 e-16
Pesta.g1447	Pesta-scaffold00002.g1447.t1	MAEEAEKRPIGSNTLGSSDGVSVENIVVDKAAERSYVRKLDFYLLPFLSLMYFFNSVDRSNLGNAQTDGLGADLGFVGNQYSLLILLFYIPNGLCDLPLNMLTKKFSGKVMLPGLMFAWGSMALFQNAAKNFAGLLVIRLLLGAFEAGFFAGTVFYLTLFYTRGELGFRIALFFGSALLGSAFSGLISFGVFQIKNTSLHGWQWLFIIEGALTVIIAIVGYFWLPATSSSAWFLTEHEREAARLRSLRDASGKVDTEFSLRESFQQWHDWKFPVWCVIAFTYPVAFATCANFLPIVLQRLGYSTVVTNLLTVPPNCCGFIVLLIVTYWSDRLRERTYHIVFSLTLSLVGLIILATVDGLTHRGVAYFACFLLASGAYIPSCLVQSWHNNNNLNENSRAA…	2.A.1.14.	P53322 12 TMSs 2.A.1.14.11 High-affinity nicotinic acid trans... 482 e-53
				Q07904 12 TMSs 2.A.1.14.36 Thiamine pathway transporter THI73... 395 e-42
				P70786 12 TMSs 2.A.1.14.3 Putative tartrate transporter - Ag... 357 e-37
				P25621 12 TMSs 2.A.1.14.18 Pantothenate transporter FEN2 - Sa... 352 e-36
				Q9RPP3 12 TMSs 2.A.1.14.8 PHTHALATE TRANSPORTER - Burkholder... 349 e-36
				P40445 12 TMSs 2.A.1.14.38 Uncharacterized transporter YIL166... 349 e-36
				P39709 11 TMSs 2.A.1.14.37 Probable transporter SEO1 OS=Sacch... 350 e-36
				Q9RPV1 12 TMSs 2.A.1.14.9 HPAX - Salmonella dublin. 325 e-33
				P53241 13 TMSs 2.A.1.14.12 Vitamin H transporter (H+/biotin s... 325 e-32
				O43000 12 TMSs 2.A.1.14.17 Pantothenate transporter liz1 - Sc... 296 e-29
Pesta.g1475	Pesta-scaffold00002.g1475.t1	MTVSSSSESVEGQLPRDIEKQSDDIEAANNGRPRDERVEHTKEHDIVTEADDEWSVPEEPDILHTDAEGVGGTVARVLSRISTNASWNPGPPPDGGKAAWLCALCGHLVIANTWGFVNSFGVFQSYYTSTLGRPPSDISWIGSIQIFLTFFVGTFTGRITDAGFFRPILFLGTLFVTLGIFTTSAATQYWQLILSQGICMGLGNGCLFCPAISVVSTYFEKKRSLALGITASGSVTGGLVFPAMARQLLPAIGFGWTIRAIGFVQVGTLLLTNCFMKSRLPPRRTGSIVEWGAFKEAEYVFYALGMFFNFWAVYFGFYYIASFSRTAVTPALSYTDSLNLLLLMNGIGLIGRLLPNHFADKAGPLNMMIPTCLITGIALLSWIAVRTPGQLYAWTVFYG…	2.A.1.13.	Q08777 12 TMSs 2.A.1.13.4 S.cerevisiae chromosome XV reading... 388 e-40
				Q08268 12 TMSs 2.A.1.13.19 Probable transporter MCH4 OS=Sacch... 385 e-39
				P36032 12 TMSs 2.A.1.13.18 Probable transporter MCH2 OS=Sacch... 231 e-20
				O15427 12 TMSs 2.A.1.13.6 Monocarboxylate transporter 4 OS=H... 211 e-18
				O15403 12 TMSs 2.A.1.13.15 Monocarboxylate transporter 7 OS=H... 207 e-17
				O95907 12 TMSs 2.A.1.13.9 Monocarboxylate transporter 3 OS=H... 206 e-17
				Q8NCK7 11 TMSs 2.A.1.13.13 Monocarboxylate transporter 11 OS=... 195 e-16
				Q7RTY0 12 TMSs 2.A.1.13.17 Monocarboxylate transporter 13 OS=... 194 e-16
				O60669 12 TMSs 2.A.1.13.5 Monocarboxylate transporter 2 - Ho... 188 e-15
				Q7RTX9 12 TMSs 2.A.1.13.12 Monocarboxylate transporter 14 OS=... 183 e-14
Pesta.g1524	Pesta-scaffold00002.g1524.t1	MADQNRHSRRGPPVSYSGYQQEDAEHDPAAEIIQRVADAMIANTHSHARRYSDSLYHNNQGTDYRTHEPRTSAQESADYFMNLGDYGARDRAVRQRGPSRSMEARRQYGGSSQSTDRREPSREPFPTFYAFPPPSDTMSGPRRSEPAISSHERGRRDSDRSSYSLAVDMPPRVASWSPTNDLAAPPSALSRSRSGSDSPMEFSNDRRHVGQRPLTGTTHIDRHFSYTPRHSHVPVEDYGDDHVYESVQENNMHPATKSGAFGASNATTLLQPQSYQMLPREEKNPVPVSIQVGQYTYVREDAQADWQAELQRQLNEKPPPEKTKFQKLFHEVAFVFVIAVAQALMLAGVAQALVPAAIIGTSFGYDRPADLAWFSAAYALTAGTFVLPAGRLGDLFGHK…	2.A.1.3	Q08902 14 TMSs 2.A.1.3.52 Drug resistance protein YOR378W OS... 1130 e-144
				Q03263 13 TMSs 2.A.1.3.69 Uncharacterized transporter YMR279... 729 e-86
				P13090 13 TMSs 2.A.1.3.1 Aminotriazole resistance protein -... 685 e-79
				P42670 14 TMSs 2.A.1.3.11 Puromycin resistance protein pur8 ... 263 e-24
				P96712 14 TMSs 2.A.1.3.50 Multidrug resistance protein 3 OS=... 241 e-21
				Q04733 14 TMSs 2.A.1.3.8 Cephamycin export protein cmcT - N... 231 e-20
				O32182 14 TMSs 2.A.1.3.33 Uncharacterized MFS-type transport... 216 e-18
				P71879 15 TMSs 2.A.1.3.49 Multidrug resistance protein stp O... 209 e-17
				Q97YH0 16 TMSs 2.A.1.3.70 Permease, multidrug efflux OS=Sulf... 197 e-16
				Q00538 14 TMSs 2.A.1.3.10 Methylenomycin A resistance protei... 196 e-16
Pesta.g1701	Pesta-scaffold00003.g1701.t1	MTLDKQLHNARIVSSVAATVISLACGTNYVYSAWAPQFADRLLLSATESNLVGLFGNLGMYSMGVPVGILVDNKGPRPAVISGSVLLLVGYWPLHSAYNAGHGSVPLMCFFSYLTGLGGCLAFAAAIKTSALNWPHHRGSATAFPMAAFGLSAFFFALVGSIFFPGDPGRFLELLAAGTFGLTFIGFFFLRVYPHGHYHPVPHVEENLSDSQELHRSVSHDSKRSRAGRGHSVEPGMSSNDSTVPETNASESGTPGSSDSHVIDVEAAGSSKGLPAEVDEVAEADETSSLMSRSTSASSLPGDLLLQNSVDLDRSHRVDIRGWALLKNIEFWQLFSIMGILSGIGLMTINNIGNDATALWKHWDDSIDDKTLVLRQQLHVSILSIGSFTGRLLSGTGSD…	2.A.1.75.	C4YGN0 12 TMSs 2.A.1.75.3 Putative uncharacterized protein O... 249 e-22
				D2W1L7 12 TMSs 2.A.1.75.4 Predicted protein OS=Naegleria gru... 123 e-07
				P37489 12 TMSs 2.A.1.14.39 Uncharacterized transporter YybO O... 95 0.0007
				Q07376 12 TMSs 2.A.1.75.1 Probable transporter MCH1 OS=Sacch... 88 0.0049
				I7I0I4 12 TMSs 2.A.1.53.10 Putative Major facilitator family ... 82 0.0244
				Q51330 11 TMSs 2.A.1.11.1 OXALATE:FORMATE ANTIPORT PROTEIN -... 81 0.0320
				Q8TD20 12 TMSs 2.A.1.1.87 Solute carrier family 2, facilitat... 81 0.0362
				P37662 12 TMSs 2.A.1.11.3 Inner membrane protein yhjX OS=Esc... 80 0.0416
				P43531 12 TMSs 2.A.1.36.1 Hypothetical transport protein ynf... 80 0.0422
				Q7RTY0 12 TMSs 2.A.1.13.17 Monocarboxylate transporter 13 OS=... 80 0.0426
Pesta.g1850	Pesta-scaffold00003.g1850.t1	MAETPNSSGSESTLNHNDHEEADVHAMTGLADMAKQKTRDPELDVNLPYRTLSERANMAEYTTEQPNGQIPITAPDSKKEYTLVAFVENDPENPKNWSKAYKWWCTMVVAITCFVVALASAVITADLDAPAAELGVSKEVSLLAITVFVVGFGVGPMLFAPLSEVYGRRVIYGSTLLLAVIFIIPCAVAPNIATLLVCRAIDGIAFSAPMTLVGGTLADLWKNEERGVPMAAFSAAPFIGPAIGPLIGGWLSMAAGWRWLYWIQLILAAVVWILITFTVPETYAPTILKRRAEKMRKETGDDQFVTEQELDKRPMSARMKVFLLRPFQLLFQELIVFLISLYMSVLYGLLYMFFVAYPIIFQEGKGYSAGVTGLMFIPIAVGVVMSAMCSPLVNKHYLT…	2.A.1.2.	Q8NKG7 12 TMSs 2.A.1.2.77 Multidrug resistant protein OS=Acr... 1985 0.0000
				B6HIC2 12 TMSs 2.A.1.2.78 Pc21g01300 protein OS=Penicillium ... 1838 0.0000
				B6H9Q3 12 TMSs 2.A.1.2.85 Pc16g11960 protein OS=Penicillium ... 1059 e-137
				Q06451 12 TMSs 2.A.1.2.66 Polyamine transporter 3 OS=Sacchar... 1018 e-130
				P53283 11 TMSs 2.A.1.2.67 Polyamine transporter 2 OS=Sacchar... 1011 e-129
				B6HN82 12 TMSs 2.A.1.2.86 Pc21g09220 protein OS=Penicillium ... 846 e-106
				B7FAY6 12 TMSs 2.A.1.2.92 CefM protein OS=Acremonium chrysog... 757 e-93
				P38776 12 TMSs 2.A.1.2.63 Probable drug/proton antiporter YH... 750 e-91
				Q07824 12 TMSs 2.A.1.2.16 CHROMOSOME XII READING FRAME ORF Y... 721 e-86
				C5E4Z7 12 TMSs 2.A.1.2.45 ZYRO0E10054p OS=Zygosaccharomyces ... 716 e-85
Pesta.g1876	Pesta-scaffold00003.g1876.t1	MIGKTQDVAEINEKHAPSNAEAMNEEHRKNVSNSGLTGASALTVRQSIWPITLVTILFFLWGFAYGLLDVLNAKFQTALDITAAKAGGLQGAYFGAYFIGPLTYSGWFVRKLGYRWTFIIGLCIYGVGALMFWPSAVYRSFPGFCGSLFIVGSGLSTLETSANPFIATCGPPRLSEFRLELSQSFQAIGSVVAPLLASRVFFANTTEDDLSKVQWTYLGIAAFVFLLSVVFFFSKIPEVTDADMELQAEQTTALTGFQDKPLKQQYRLFFGVAAQFCYVGAQVGVAANFISYAAESAGIDHAAASDRYAIAQALFAIGRFAAAGLMMYFKPRKILMVFMSAIMIFIALAMGIKGEGGVAMLSLVLFFESCIFPTIFTLSIRGLGRHTKRGSSWIVAAVS…	2.A.1.7.	P11551 12 TMSs 2.A.1.7.1 L-fucose permease - Escherichia co... 515 e-59
				P0C105 12 TMSs 2.A.1.7.2 Glucose/galactose transporter - Br... 504 e-58
				A1S297 12 TMSs 2.A.1.7.11 Glucose/galactose transporter OS=S... 502 e-58
				A1S5F4 12 TMSs 2.A.1.7.10 Glucose/galactose transporter OS=S... 473 e-53
				O25788 12 TMSs 2.A.1.7.7 Putative glucose/galactose transpo... 430 e-47
				Q8XEV7 12 TMSs 2.A.1.7.5 Probable permease (Putative L-fuco... 328 e-33
				A1S4V0 12 TMSs 2.A.1.7.9 Multiple antibiotic resistance (Ma... 289 e-28
				Q8EBL0 12 TMSs 2.A.1.7.8 Glucose/galactose transporter OS=S... 277 e-27
				Q89YS8 12 TMSs 2.A.1.7.18 Glucose/galactose transporter OS=B... 172 e-13
				Q07W00 11 TMSs 2.A.1.7.6 Major facilitator superfamily MFS_... 152 e-11
Pesta.g1989	Pesta-scaffold00003.g1989.t1	MEKVESAQIETAGDFPEKSLGQQHHNKGDIVLIGQNQEVRKIPIPTDDPNDPLNWPRWRKFGVVGTCCWFAIFSLLAISGTGTFMNTLYVMYMPAHTAEEITGLSTYPTMVMAFGSFGLLPLAFVFGRRPIFLFAVLLAFVTTLTAGSSQEYEGHFISRIFLGLATGATESLLPLIISDATFLDERSFYFGIYWSVQNCVSAALQIGLSYLTAAGTWRWFYWLFAITLGLSTLFAFFLLPETRFQRPAASINGQIVYTDEFGTTHFLSDEDARARFGDIAQPVSGGAVLPKRTFVQELKPWSPVADNGFQIWAGAYGKILKSLSSPGVLFAMLSSSISLGIGVAITLIYSTILEESYGWSASSVGLFNIGIIPASFLAMLHSGWLADKINVRLAARNGG…	2.A.1.2.	P53389 11 TMSs 2.A.1.2.33 Protein HOL1 - Saccharomyces cerev... 194 e-16
				B6HN82 12 TMSs 2.A.1.2.86 Pc21g09220 protein OS=Penicillium ... 183 e-14
				Q8NKG7 12 TMSs 2.A.1.2.77 Multidrug resistant protein OS=Acr... 157 e-11
				P53943 11 TMSs 2.A.1.2.36 Probable transporter AQR1 - Saccha... 154 e-11
				O94528 12 TMSs 2.A.1.2.35 Caffeine resistance protein 5 - Sc... 153 e-11
				B6HIC2 12 TMSs 2.A.1.2.78 Pc21g01300 protein OS=Penicillium ... 148 e-10
				P40474 12 TMSs 2.A.1.2.31 Uncharacterized transporter YIL121... 138 e-09
				P33532 12 TMSs 2.A.1.2.1 Amiloride resistance protein car1 ... 136 e-09
				A0ST42 12 TMSs 2.A.1.2.79 MFS transporter OS=Cercospora nico... 135 e-08
				Q12256 12 TMSs 2.A.1.2.64 Polyamine transporter 4 OS=Sacchar... 135 e-08
Pesta.g2017	Pesta-scaffold00003.g2017.t1	MASELPEGALRKIADSVKNLITPAEGPDTSTAEPSARGMPPETGAGTAKTQSRNTEQTLHMEQAAPVEHETVKRLEHEVVETVVDREVHQDHYHRTIQPVKERVVLPAKHIYIDTEEGREIDHRGDTAAEGASRDAHLYPDEGVGGHNLRSTKKHLPTLQDNEHADCYVEETVRNVVTKETILPPPIETTQHIHKSRQLVPEQQSAPDYKIRPEEHKNEGSSTKVSSQSKKHQPGSGGIRSVAQIMTVADWNPRFSNNRPHNLLALVDLLLECATMGEKENTTEPRVVDDTPYSQFGYRRRQYLVLLLGYVTLASSLTATIYFPVIELLADQFQFSIQGIDLTITLYVVFQAISPALFAPLSDSFGRRPVLLITFGLYVGVSLGLALNRSSYACLLVLR…	2.A.1.2.	P40474 12 TMSs 2.A.1.2.31 Uncharacterized transporter YIL121... 296 e-28
				P53943 11 TMSs 2.A.1.2.36 Probable transporter AQR1 - Saccha... 279 e-26
				P38125 12 TMSs 2.A.1.2.40 Uncharacterized transporter YBR180... 248 e-22
				P32071 12 TMSs 2.A.1.2.2 Cycloheximide resistance protein -... 200 e-16
				P32482 12 TMSs 2.A.1.2.3 Chloramphenicol resistance protein... 185 e-15
				B6H9Q3 12 TMSs 2.A.1.2.85 Pc16g11960 protein OS=Penicillium ... 184 e-14
				B6HIC2 12 TMSs 2.A.1.2.78 Pc21g01300 protein OS=Penicillium ... 172 e-13
				Q9HDX4 12 TMSs 2.A.1.2.76 Uncharacterized transporter B1A11.... 170 e-13
				P38227 12 TMSs 2.A.1.2.43 Uncharacterized transporter YBR043... 166 e-12
				P38124 12 TMSs 2.A.1.2.17 Fluconazole resistance protein 1 -... 164 e-12
Pesta.g2020	Pesta-scaffold00003.g2020.t1	MATISEVATLPAELKSTLALGHDIDKKDPYSEKQDVESVAAGQVDESGSTPPTYTDEEYKKLKRKIDMYLLPLMWLCYGIQQTDKTSLGTQATFGLRDDTGLVGQQYAWLTTIFYITYMCFEFPSNILLQRYKMGRTLAIYMLCWGVVVLCIGFAKNFTQLITLRALQGMFECCISPGFILVVGSWYTTREHASRALVFQSANAGFNIISSLVLYGIGTIEFEHPELESWRYMSYFLGSLTIIVGLLCLFLLGTPSEVRWLSDEERKMANTRILSNNTGHDRTGIKRWQWKQARECLADPCFWFAGVNAFLSSVPNGGLTTFGSIINTTFGFTNLQVILLDIPRSTFSVLWFVLIGVLTSRKKDLRMWFMMFSTLPPFCGFLMMALLPNEAQYKWVKWG…	2.A.1.14.	P15365 12 TMSs 2.A.1.14.4 Allantoate permease - Saccharomyce... 560 e-64
				Q07904 12 TMSs 2.A.1.14.36 Thiamine pathway transporter THI73... 404 e-43
				P53322 12 TMSs 2.A.1.14.11 High-affinity nicotinic acid trans... 389 e-41
				Q12235 12 TMSs 2.A.1.14.20 Uncharacterized transporter YLL055... 377 e-39
				P40445 12 TMSs 2.A.1.14.38 Uncharacterized transporter YIL166... 261 e-24
				P70786 12 TMSs 2.A.1.14.3 Putative tartrate transporter - Ag... 228 e-20
				Q9RPP3 12 TMSs 2.A.1.14.8 PHTHALATE TRANSPORTER - Burkholder... 217 e-19
				Q9RPV1 12 TMSs 2.A.1.14.9 HPAX - Salmonella dublin. 205 e-17
				P25621 12 TMSs 2.A.1.14.18 Pantothenate transporter FEN2 - Sa... 187 e-15
				O43000 12 TMSs 2.A.1.14.17 Pantothenate transporter liz1 - Sc... 170 e-13
Pesta.g2051	Pesta-scaffold00003.g2051.t1	MAQLLTRVASALREKPDIIPGTDLVYKDGTAGEITGPTDLVLIPKPTSDPHDPLNWSTRWKSIVIMNQFLFTFITIMTPLSISPLSVIFEHEFGKTLPEVNLLFGVAAITLGYANFLIVPAANVFGRRPVLIICSIVCILANVWQGLVTSYPSFLGARVVSGLGAAANESLMPMVIADMLFLHQRGRGMTFYFWAYFMGLFIGPIISGAIASQINWRWFFWVCTILQGVSFSFILVAHPETKYERPPSASQTSSPAASLRQVTENKPAPSSQSSETASPRTSSTGRTAVNKGSRSPPPSSPQLSGDKRTGKPSRQQFGVLPIPRFNRQGGWASVVRDVVSPIQILFYPIVLWASLAMGFASNSLLVLNITQAQVFAAPPFLFTPDQIGLVNFAFVVGAA…	2.A.1.2.	P53389 11 TMSs 2.A.1.2.33 Protein HOL1 - Saccharomyces cerev... 510 e-56
				Q9HDX4 12 TMSs 2.A.1.2.76 Uncharacterized transporter B1A11.... 277 e-26
				B7FAY6 12 TMSs 2.A.1.2.92 CefM protein OS=Acremonium chrysog... 241 e-21
				Q8NKG7 12 TMSs 2.A.1.2.77 Multidrug resistant protein OS=Acr... 226 e-19
				B6HIC2 12 TMSs 2.A.1.2.78 Pc21g01300 protein OS=Penicillium ... 222 e-19
				B6HN82 12 TMSs 2.A.1.2.86 Pc21g09220 protein OS=Penicillium ... 188 e-15
				Q12256 12 TMSs 2.A.1.2.64 Polyamine transporter 4 OS=Sacchar... 188 e-15
				P38227 12 TMSs 2.A.1.2.43 Uncharacterized transporter YBR043... 166 e-12
				P53943 11 TMSs 2.A.1.2.36 Probable transporter AQR1 - Saccha... 165 e-12
				P32071 12 TMSs 2.A.1.2.2 Cycloheximide resistance protein -... 162 e-12
Pesta.g2081	Pesta-scaffold00003.g2081.t1	MTLGTTSSIPPRDTGRQAWTVLVAVSLMLTLTWGFGSCFGVFREYYFHHEPLAGNQLVVSTGVIQIGILQISPPFLLRYLSEKPAYRKPMMWLGMILVVAASLGAAFSTSNRQPVGVIMTQGVLYGIGSGFLFAPSISFIDEWFLLRRGIANGIFFGANNLAAAACSPIFSVVLQKFGSRTTLIAWAIIAGAGISLGILFVKPRVPVKSEEGPKASFSWQPFRRPRFYLFALSMFLQGLGNFLPAAYLPSYSTDIGLPLAQGSLLITFLSLSGMIGQSLLGLLTDKIGAQVPLLLSTLVSTFAVLVFWGLGTHYWMLVILAVLFGAFSFSFAVVRSHMASAVVGNTDHPNEETVVSAALLAVRGVACVASGYTGAAVVGSSENIGIQPGFGAGKWRSLI…	2.A.1.13.	O15427 12 TMSs 2.A.1.13.6 Monocarboxylate transporter 4 OS=H... 181 e-14
				P36032 12 TMSs 2.A.1.13.18 Probable transporter MCH2 OS=Sacch... 181 e-14
				Q8NCK7 11 TMSs 2.A.1.13.13 Monocarboxylate transporter 11 OS=... 178 e-14
				Q7RTY0 12 TMSs 2.A.1.13.17 Monocarboxylate transporter 13 OS=... 166 e-13
				O95907 12 TMSs 2.A.1.13.9 Monocarboxylate transporter 3 OS=H... 165 e-12
				Q08268 12 TMSs 2.A.1.13.19 Probable transporter MCH4 OS=Sacch... 137 e-09
				O60669 12 TMSs 2.A.1.13.5 Monocarboxylate transporter 2 - Ho... 131 e-08
				P37662 12 TMSs 2.A.1.11.3 Inner membrane protein yhjX OS=Esc... 129 e-08
				P36021 12 TMSs 2.A.1.13.10 Monocarboxylate transporter 8 OS=H... 123 e-07
				O70324 12 TMSs 2.A.1.13.3 Monocarboxylate transporter 8 (MCT... 123 e-07
Pesta.g2087	Pesta-scaffold00003.g2087.t1	MADTSDSERPGNKNQPLEKYADSERFAGLGDGVNRPNDSSSVDIGTMQEDQVFFSIDPVLNAKMQLVNKTMDEIGWTNLHLKLFFLNGFGYAADSLILALQAVTSSQAALEFQPSFAYGLNVAVYTGMLLGVLFWGLGADVIGRRFAFNVSLFSSSIFAIVAGASPNWIVLATFVGLAAFGAGGNLVLDTTVFLEYLPSNKQWLITMMACWWGLAYVIVAAFCWPIFSNPTYTCDGATTCTKDNNMGWRYIWYGNGALVFVCSILRVTVIRLRETPKYLLIKGDDAAVVEIFQDIAQKYNRPCRLNLEALESLGTIDSTYGKSRRGFGEFWAHIRGLFVTRKLALSTLMIWLSWLLVGLAYPLYYVFLPDYLASRGAETGESGVYYTWRNYMLSSIAGI…	2.A.1.19.	Q0CZ13 12 TMSs 2.A.1.19.48 Putative uncharacterized protein O... 1519 0.0000
				Q9C101 11 TMSs 2.A.1.19.38 Uncharacterized MFS-type transport... 842 e-105
				Q8BFT9 12 TMSs 2.A.1.82.3 Synaptic vesicle 2-related protein... 227 e-20
				F2CRE4 11 TMSs 2.A.1.82.1 Predicted protein OS=Hordeum vulga... 226 e-20
				D8UG81 12 TMSs 2.A.1.82.5 Putative uncharacterized protein (... 210 e-18
				P37514 11 TMSs 2.A.1.1.113 Putative metabolite transport prot... 209 e-18
				O34691 12 TMSs 2.A.1.82.4 Hypothetical metabolite transport ... 199 e-17
				D6W821 12 TMSs 2.A.1.22.2 Putative uncharacterized protein O... 197 e-16
				O24842 12 TMSs 2.A.1.15.6 HYPOTHETICAL 47.9 kDa PROTEIN - Ac... 176 e-14
				Q7QES5 12 TMSs 2.A.1.22.3 AGAP000128-PA OS=Anopheles gambiae... 167 e-12
Pesta.g2124	Pesta-scaffold00003.g2124.t1	MMERTRSRNHDTDAPAIHVADLNDGILSEVQKAEPRLVDETVKGSEPPDGGLTAWLQVVGSFFLYWNSWGLVNAFGVYQTYYQNDLLQNMSPSAISWLGSIQSFLLLFVGVISGPLYDKGYLRSLLLSGSFFVILGLMMTSLCTQFWQLVLAQAVCAGLGTGLLYIPSLAIIPQYFFHRKALALGVVVSGSSFGGVVYSIVFTQLEPRIGFGWTLRVKGLIALCTLSISVAVLRRREPPSDKVRSLFDLKAFREGPYRLYCAALCLSNVAFFTPVFYMQPFALVHGLGGQTVALYLVAIMNASSIPGRLSPSLVANRLGPVQTLFCTVTCTAITVFGWVGTDAGWGNIAFAVSFGFFSGGIVALPAVVLTSFTPDLGRLGTRLGMSSVLNALGSLVGAP…	2.A.1.13.	Q08777 12 TMSs 2.A.1.13.4 S.cerevisiae chromosome XV reading... 343 e-34
				Q08268 12 TMSs 2.A.1.13.19 Probable transporter MCH4 OS=Sacch... 318 e-31
				Q7RTY0 12 TMSs 2.A.1.13.17 Monocarboxylate transporter 13 OS=... 221 e-19
				O15427 12 TMSs 2.A.1.13.6 Monocarboxylate transporter 4 OS=H... 220 e-19
				Q8NCK7 11 TMSs 2.A.1.13.13 Monocarboxylate transporter 11 OS=... 215 e-18
				O15403 12 TMSs 2.A.1.13.15 Monocarboxylate transporter 7 OS=H... 184 e-14
				O60669 12 TMSs 2.A.1.13.5 Monocarboxylate transporter 2 - Ho... 181 e-14
				Q91Y77 12 TMSs 2.A.1.13.2 TAT1 protein - Rattus norvegicus (... 162 e-11
				O95907 12 TMSs 2.A.1.13.9 Monocarboxylate transporter 3 OS=H... 161 e-11
				Q7RTX9 12 TMSs 2.A.1.13.12 Monocarboxylate transporter 14 OS=... 157 e-11
Pesta.g2253	Pesta-scaffold00004.g2253.t1	MSVMANEEAVLPPGTVQLLAFAHGLTEDGGVILVPKPSNDVNDPLNWPLWRKSLNFDLVTAVTIAEFTVAKHHRLSIQTTFWSQMLAEMDVSYSDLTNAQAVQLVGLAVGCIVVIPCSQKYGRRSTYIFSTATLAGVTWWAAYMRTNAEVMVTSLLLGLAGAPNEAVVQMTITDMFFLHQRATANSIYFFAVMIGSFLTPMVAGYQASISGWRESYVALAISLSILTIIFIPFLEETKYIPVIDDSATTTEGPDQVLVSDLVAGQQQRKGHKPTTKNDSASMTEQTGRIQRPSSWRERMRLFTPTEEPLFKTLYYPIYTICLPHVIFTAVQFASCVCWLVVVSSMISIIFSAPPYGFDSAAVGYMFAGPFVGTVFGSIYGGPFLDWAVVRLAKRNGGLF…	2.A.1.2.	P53389 11 TMSs 2.A.1.2.33 Protein HOL1 - Saccharomyces cerev... 436 e-46
				B6HN82 12 TMSs 2.A.1.2.86 Pc21g09220 protein OS=Penicillium ... 241 e-21
				B7FAY6 12 TMSs 2.A.1.2.92 CefM protein OS=Acremonium chrysog... 218 e-19
				Q9HDX4 12 TMSs 2.A.1.2.76 Uncharacterized transporter B1A11.... 201 e-17
				B6HIC2 12 TMSs 2.A.1.2.78 Pc21g01300 protein OS=Penicillium ... 201 e-16
				Q70WR7 12 TMSs 2.A.1.2.23 Fructose facilitator - Zygosacchar... 192 e-15
				Q8NKG7 12 TMSs 2.A.1.2.77 Multidrug resistant protein OS=Acr... 186 e-15
				Q07824 12 TMSs 2.A.1.2.16 CHROMOSOME XII READING FRAME ORF Y... 170 e-13
				Q06451 12 TMSs 2.A.1.2.66 Polyamine transporter 3 OS=Sacchar... 151 e-10
				P38227 12 TMSs 2.A.1.2.43 Uncharacterized transporter YBR043... 151 e-10
Pesta.g2322	Pesta-scaffold00004.g2322.t1	METSPPKQRRATLKACARCHRRKQRCVGFPACANCRSANIPCSRDSTPLMRRLSALSKEELMKKIEALHDQLPNPNVDEGADTSDLYSPNDASDGLPSTSASLNSNANMHGEELHHQESVDGAQHSDPSLDAFSPGISMNAAHFAVTSPPQASWPTEMSTLGVVPRGAGPASVDERQLLATFLESLHRRLPFCDYRGLVETSKSGYTNSASSRDAASTMQWFRLQMACAIGAKVRQLTGSMQPLHSEFYISRALEAEGHLDDKDPVQMTERLLWHIMYKLRASFTSDVWYSTGLAMRTAIDAGMHRKDHYQDLLPADADVRRHLFWSVYIIERSVAWQLKRPVSISDFDIDTELPFPGTYPTSLDGNDGVGLDHGSSRPLDLRVFTAIIHLSRINSQAH…	2.A.1.14.	P40445 12 TMSs 2.A.1.14.38 Uncharacterized transporter YIL166... 392 e-39
				P70786 12 TMSs 2.A.1.14.3 Putative tartrate transporter - Ag... 340 e-33
				P53322 12 TMSs 2.A.1.14.11 High-affinity nicotinic acid trans... 302 e-28
				Q9RPV1 12 TMSs 2.A.1.14.9 HPAX - Salmonella dublin. 242 e-21
				O43000 12 TMSs 2.A.1.14.17 Pantothenate transporter liz1 - Sc... 240 e-21
				Q9RPP3 12 TMSs 2.A.1.14.8 PHTHALATE TRANSPORTER - Burkholder... 232 e-20
				Q07904 12 TMSs 2.A.1.14.36 Thiamine pathway transporter THI73... 222 e-18
				P15365 12 TMSs 2.A.1.14.4 Allantoate permease - Saccharomyce... 217 e-18
				P76470 12 TMSs 2.A.1.14.35 Inner membrane transport protein R... 207 e-17
				P39709 11 TMSs 2.A.1.14.37 Probable transporter SEO1 OS=Sacch... 209 e-17
Pesta.g2323	Pesta-scaffold00004.g2323.t1	MSTRPTVQVVVKSDEESPLLGEVQSFDGGFQNNEENVKPVVLWMVLPILLFGIFLSEAISSVVIATNQHIASEFDALSSSAWILNAYTLSQSASQPLYGKLSDIYGRRKCIIFGWLVFGSGCLLVGVGRIFWHIILGRAISGIGSAGKIALTSIMIADLVPLRNIARYRAYVNLTATISRSIGGPIGGWLAGSVGWRWPFFIQFPVAIVGLALVIWKLPEPRPSLKTRHHSNNASALQRIDFAGAFALVGVIVSGLLSVDFATKGGWSWLAAVLVSCFGGSLFAFIAIEKYYAREPIFPLKLLTNQDVLTSYAVTLFQAAGQFGLLYAIPIYFQVVGRESISISGTRILPIVLGNASGTVLSGHFITRYKRYKVMTAIGNVVGFVGFLIIFLRWRGSTR…	2.A.1.48.	O59726 14 TMSs 2.A.1.48.4 Membrane transporter - Schizosacch... 632 e-74
				Q09752 13 TMSs 2.A.1.48.3 Multidrug resistance protein fnx1 ... 593 e-69
				P38358 15 TMSs 2.A.1.48.2 Vacuolar basic amino acid transpor... 471 e-52
				Q04301 14 TMSs 2.A.1.48.1 Hypothetical transport protein YMR... 460 e-50
				O69070 14 TMSs 2.A.1.3.29 Tetracycline efflux protein - Stre... 426 e-45
				O32182 14 TMSs 2.A.1.3.33 Uncharacterized MFS-type transport... 389 e-41
				H2E274 14 TMSs 2.A.1.3.65 MFS multidrug transporter OS=Trich... 366 e-38
				P96712 14 TMSs 2.A.1.3.50 Multidrug resistance protein 3 OS=... 363 e-37
				Q9ZGB6 14 TMSs 2.A.1.3.32 LanJ OS=Streptomyces cyanogenus GN... 353 e-36
				B6Q577 14 TMSs 2.A.1.3.68 Putative uncharacterized protein O... 277 e-26
Pesta.g2335	Pesta-scaffold00004.g2335.t1	MAQIDEKMTEQELSNHIERKSSDCPDVVMKEEGNASGLPDDEWKAAEKRLVRKLDMTLVPILWVFYLFNYLDRNNIAQARLSSFEKDLGLVGSQFNVAVSILNVGYMLMQLPSNMLITRTRPSIYLPACVALWSIISGSTAAARNYQDLISIRFFLGIAEAPFFPGAMYMLSCWYPRKELALRTAFLYSGVLLATAFSGLIAAGVLSSLEGAHGIAGWRWLFIIEGTGSFGAALIGFFLLPDFPGMKSGVMRWLLTDEEQKVAVERIARDRVSLPTEDSSVWKGLALAVKDVRTWIFSIMLTANHSAYGFNNFFPTLVKSMKLGNDTTTLLLTAPPYLAGTIVAFLTAWSSDRRKERGYHISIPQGVACVGFIVTLATTNNAARYAVAFLYICGCFSSN…	2.A.1.14.	P53322 12 TMSs 2.A.1.14.11 High-affinity nicotinic acid trans... 442 e-47
				O43000 12 TMSs 2.A.1.14.17 Pantothenate transporter liz1 - Sc... 433 e-46
				P25621 12 TMSs 2.A.1.14.18 Pantothenate transporter FEN2 - Sa... 422 e-45
				Q9RPP3 12 TMSs 2.A.1.14.8 PHTHALATE TRANSPORTER - Burkholder... 404 e-43
				P70786 12 TMSs 2.A.1.14.3 Putative tartrate transporter - Ag... 397 e-42
				P40445 12 TMSs 2.A.1.14.38 Uncharacterized transporter YIL166... 396 e-41
				Q9RPV1 12 TMSs 2.A.1.14.9 HPAX - Salmonella dublin. 384 e-40
				P39709 11 TMSs 2.A.1.14.37 Probable transporter SEO1 OS=Sacch... 374 e-38
				P53241 13 TMSs 2.A.1.14.12 Vitamin H transporter (H+/biotin s... 350 e-35
				P76470 12 TMSs 2.A.1.14.35 Inner membrane transport protein R... 329 e-33
Pesta.g2405	Pesta-scaffold00004.g2405.t1	MADAHPPDETPNGDLPHGNLPEGDPPESKTPRIVTKQDIGVRACAVLLRSSRFGWSSTAISDLFGNDESGKRKFPPATINTIYRRTVKRGFDPTSPTLVMKDEWFADGPRSGRPRKHPKKNAKNAEPAPSASASGQQHSAAVFQVFPGQPPRGPIATELQPVDLISSGAAHYIVPPPRKSHESPIEASPAAMAGETPAVKTLAKTRATIVIAQLSGLTLFGSFCNGVIVVGLPAMIETLGLEEGLLLWPTSVYYLTAGSCLLMAGSIADVIGTKRVNLVGCFLGAASALACGLAQTGSELIAFRALQGISNAIITPSSISIISTSVEDGQPRNIGFASLGVASTLGFSLGLVLGGVFVDHTGWRPAFYFAGAASFALSVVGIWALPRDLRPRHEKSNWE…	2.A.1.3.	Q08902 14 TMSs 2.A.1.3.52 Drug resistance protein YOR378W OS... 211 e-17
				P13090 13 TMSs 2.A.1.3.1 Aminotriazole resistance protein -... 162 e-11
				Q9L1B4 14 TMSs 2.A.1.3.19 Putative transmembrane-transport p... 157 e-11
				Q00538 14 TMSs 2.A.1.3.10 Methylenomycin A resistance protei... 151 e-10
				P0A0J9 14 TMSs 2.A.1.3.4 Antiseptic resistance protein - St... 151 e-10
				Q03263 13 TMSs 2.A.1.3.69 Uncharacterized transporter YMR279... 151 e-10
				P42670 14 TMSs 2.A.1.3.11 Puromycin resistance protein pur8 ... 131 e-07
				P96712 14 TMSs 2.A.1.3.50 Multidrug resistance protein 3 OS=... 125 e-07
				C4PAW9 14 TMSs 2.A.1.3.43 Major facilitator superfamily effl... 122 e-06
				Q50392 16 TMSs 2.A.1.3.3 PROTON ANTIPORTER EFFLUX PUMP - My... 119 e-06
Pesta.g2503	Pesta-scaffold00004.g2503.t1	MAEEKPMSEIEQGLGADSKQHDPHLKTALTSAILTTSAEERALLFKQDIRIIPLSAAIYFLCNLDRSNIGNARILNSTNKNDMQTELGMTPVQFNIALMIFLIGYFAFEVPSNIMLKKMRPSRWIAFLMLSWGAITIGLGGTHNFSQVTGIRFLLGAFEAGLFPGLVYYLTFWYKSNERSVRVAFILASATLAGAFGGAIAYGIGHINQAGGLSGWRWLFIIEGIPSCLSAVAIWFILPDFPETARWLSPQERELATRRLLVEGSKGDSHNITWASAKATLTDWRLYGHYLIYFAVSLPFSSLSLFTPSITAGLGYKDLQAQLMTVPPWAVAYVVQILVAWSADHFNARGLHCAGAAFVGAIGFLASAAAPPDAYRGRYACLIIGTSGAFSSIPPMLGW…	2.A.1.14.	P70786 12 TMSs 2.A.1.14.3 Putative tartrate transporter - Ag... 459 e-51
				P53322 12 TMSs 2.A.1.14.11 High-affinity nicotinic acid trans... 378 e-39
				Q9RPP3 12 TMSs 2.A.1.14.8 PHTHALATE TRANSPORTER - Burkholder... 339 e-35
				O13880 12 TMSs 2.A.1.14.19 Vitamin H transporter 1 - Schizosa... 319 e-32
				P76470 12 TMSs 2.A.1.14.35 Inner membrane transport protein R... 303 e-30
				O43000 12 TMSs 2.A.1.14.17 Pantothenate transporter liz1 - Sc... 302 e-30
				Q9RPV1 12 TMSs 2.A.1.14.9 HPAX - Salmonella dublin. 299 e-29
				P40445 12 TMSs 2.A.1.14.38 Uncharacterized transporter YIL166... 294 e-28
				P25621 12 TMSs 2.A.1.14.18 Pantothenate transporter FEN2 - Sa... 276 e-26
				Q05181 11 TMSs 2.A.1.14.5 Phthalate transporter - Pseudomona... 259 e-24
Pesta.g2511	Pesta-scaffold00004.g2511.t1	MANLQEEISDGEKNNTQVTTSSQAPSDKDVTFARGAEHFYAPNEKYEGAHRYDPHFQWSEQEEKHLIRRLDRGNITQALSDNMLTDLGLTTNQYNYGQTIFYLSFLCAELPSQMISKKLGPDVWIPIQMCTWSIVACSQSRLTGESSFYATRSLMGLIEGGFIPDVVLYLSYFYKGKELPVRLAFFWSSFIMTNIVSAFLAYGILHMRGISGWAGWRWMFALEGGVTAIIGIMSWFYLPPSPTETASWFRGKDGWFSEREEKIMVNRILRDDPGKSTMHNRQGLTPKLLWEAMKDYDLWPIYLYGLTWSIPMTPITAYITLNLKSLGFDTFQTNLLTIPAYVLYLLQLLFWTWYSEKINNRFLIVLITQIWALPLLIALELLSSNASPWSWYALSALLI…	2.A.1.14.	P40445 12 TMSs 2.A.1.14.38 Uncharacterized transporter YIL166... 1100 e-144
				P70786 12 TMSs 2.A.1.14.3 Putative tartrate transporter - Ag... 322 e-32
				Q9RPP3 12 TMSs 2.A.1.14.8 PHTHALATE TRANSPORTER - Burkholder... 290 e-28
				Q9RPV1 12 TMSs 2.A.1.14.9 HPAX - Salmonella dublin. 290 e-28
				P76470 12 TMSs 2.A.1.14.35 Inner membrane transport protein R... 262 e-25
				P53322 12 TMSs 2.A.1.14.11 High-affinity nicotinic acid trans... 261 e-24
				Q12235 12 TMSs 2.A.1.14.20 Uncharacterized transporter YLL055... 239 e-21
				Q05181 11 TMSs 2.A.1.14.5 Phthalate transporter - Pseudomona... 235 e-21
				P39709 11 TMSs 2.A.1.14.37 Probable transporter SEO1 OS=Sacch... 231 e-20
				P25621 12 TMSs 2.A.1.14.18 Pantothenate transporter FEN2 - Sa... 223 e-19
Pesta.g2520	Pesta-scaffold00004.g2520.t1	MSVQVQPRKKWWHVQWYSDLDSSEERKLILKLDLLFVPYAVLSYWVKYIDQANLNNAYVAGLKEELGFYGNELVQLQTLYVVGAVVGQLPFLWLFTHVPMYWLIPIMDVAWGVFTLLQYRAHSFAELAAYRFLVGWFEAAFFPAIHYVFGSWYRGDEIARRGGVFYVGLSLGTLTAGLIQAGASARLDGVNGLAGWRWMYIICAIITIPIGLLGYFLIPGTPQQPNRWVLKQHDIDLSIERLKRAGHSARGSVTLATVKKVLLSPHFWAIIAVDVLFWNAGIHTSAGAFLLWIKSLGRYSIAHVNELGTIAPALGIFYTLFVCFSSDLFLGPAWAITLATGWNALGLLILVIWDVPEAAKWFAFSTIYASVAMSSVLHGWVNTQLRGNPAERSFTLVLM…	2.A.1.14.	P39709 11 TMSs 2.A.1.14.37 Probable transporter SEO1 OS=Sacch... 867 e-109
				P53241 13 TMSs 2.A.1.14.12 Vitamin H transporter (H+/biotin s... 823 e-102
				O43000 12 TMSs 2.A.1.14.17 Pantothenate transporter liz1 - Sc... 641 e-76
				P25621 12 TMSs 2.A.1.14.18 Pantothenate transporter FEN2 - Sa... 532 e-61
				P70786 12 TMSs 2.A.1.14.3 Putative tartrate transporter - Ag... 219 e-19
				P40445 12 TMSs 2.A.1.14.38 Uncharacterized transporter YIL166... 209 e-18
				Q9RPP3 12 TMSs 2.A.1.14.8 PHTHALATE TRANSPORTER - Burkholder... 199 e-16
				Q07904 12 TMSs 2.A.1.14.36 Thiamine pathway transporter THI73... 192 e-16
				Q05181 11 TMSs 2.A.1.14.5 Phthalate transporter - Pseudomona... 185 e-15
				P15365 12 TMSs 2.A.1.14.4 Allantoate permease - Saccharomyce... 183 e-14
Pesta.g2578	Pesta-scaffold00004.g2578.t1	MSTIQADDKMGSGEESVVDRTSRNEDDQVVGLELTPARARRLVLKTDLVVMPLAVLSMTLAFLDKVSSLASQERKNTKLKPTRLMHRKYLQNALGYAAVLGIKTDAHLHGQQYSWLSSIFYFGYLAMEFPNLWLMTRLPIGKYVGSCLTIWGALICVMAACHSFASLAAVRFLLGVFEAAILPCMMLLNSMWYRREEQPLRTAFWYNTFAGVFGGILSYAIGKIVGPLSTWRYIFLIYGAVTVLCGGLFILAMPDSPSKAWFFTAQEKELAVVRLASNQTGIDSKRIWEAARDPKCYCIWICALGYAVANAGITNFNPLIISGYGFSSTKTTLMATPQAAVAMTSQAILTAISFFVPNLRCIFWVASSLVGLVGALMVHLLDIETQRDASLAGVYLMGF…	2.A.1.14.	P15365 12 TMSs 2.A.1.14.4 Allantoate permease - Saccharomyce... 559 e-61
				Q07904 12 TMSs 2.A.1.14.36 Thiamine pathway transporter THI73... 463 e-49
				Q12235 12 TMSs 2.A.1.14.20 Uncharacterized transporter YLL055... 389 e-39
				P53322 12 TMSs 2.A.1.14.11 High-affinity nicotinic acid trans... 365 e-36
				Q9RPP3 12 TMSs 2.A.1.14.8 PHTHALATE TRANSPORTER - Burkholder... 214 e-18
				O43000 12 TMSs 2.A.1.14.17 Pantothenate transporter liz1 - Sc... 209 e-17
				P76470 12 TMSs 2.A.1.14.35 Inner membrane transport protein R... 201 e-16
				P70786 12 TMSs 2.A.1.14.3 Putative tartrate transporter - Ag... 198 e-16
				P39709 11 TMSs 2.A.1.14.37 Probable transporter SEO1 OS=Sacch... 198 e-16
				P25621 12 TMSs 2.A.1.14.18 Pantothenate transporter FEN2 - Sa... 173 e-13
Pesta.g2590	Pesta-scaffold00004.g2590.t1	MANVKDKKPDITPGEMEDSSSVGIGKVASTGDGDVAAAYAHQLSGESAYSQKEWRRLRWKLDLRLVPLLWFNVTLGAMDKVTTATAALYGFKTDTNLTGDRYSWVGSAFYFGYLFWCFPSGSLLQRFPVAKLMFVAQIIWGVILIGTGFANNFATLIALRVLLGMLEAPIVPGNLLVMTMWYTRREQPLRTGLMYTGLSVCFTGPIGWGIGFLSGEHQWRTMFWITGAMTIVWACVIGLLLPDNPVKAKFVTEREKAIVIDRLREDQTGVENKTFKKQQMVEAFLDPKTWLMFLFQIWINIPNGGLTNFAPLIIKGLGYTSQRSVLLTMPTGIMQTMSSYICNGGVFLCVKYFPTKQFRSVFIIFGIIVGLISSVFLYTLPLDNYNGRLAALYMSYFYL…	2.A.1.14.	P15365 12 TMSs 2.A.1.14.4 Allantoate permease - Saccharomyce... 626 e-74
				Q07904 12 TMSs 2.A.1.14.36 Thiamine pathway transporter THI73... 482 e-53
				Q12235 12 TMSs 2.A.1.14.20 Uncharacterized transporter YLL055... 342 e-35
				P53322 12 TMSs 2.A.1.14.11 High-affinity nicotinic acid trans... 321 e-32
				Q9RPP3 12 TMSs 2.A.1.14.8 PHTHALATE TRANSPORTER - Burkholder... 216 e-19
				P76470 12 TMSs 2.A.1.14.35 Inner membrane transport protein R... 206 e-17
				Q05181 11 TMSs 2.A.1.14.5 Phthalate transporter - Pseudomona... 194 e-16
				P70786 12 TMSs 2.A.1.14.3 Putative tartrate transporter - Ag... 192 e-16
				O43000 12 TMSs 2.A.1.14.17 Pantothenate transporter liz1 - Sc... 178 e-14
				P0AA76 11 TMSs 2.A.1.14.7 D-galactonate transporter - Escher... 175 e-13
Pesta.g2632	Pesta-scaffold00004.g2632.t1	MKLSYIWASPEVNPINRKARSVPFLNPINVYGRVFFFSWFGFMTAFWAWYTFPPLLSHTIKSNLGLSSAQVANSNIVSLCATLLIRFIAGPLCDQFGPRWVFAGLLLVGSIPLGLAPLVHDATGLYVSRFFIGILGGAFVPCMVWSTGFFDKNVVGTANALTGGWGNAGGGITYFIMPAVFDSLKGRGYADGQAWRITFVVPLIIVITTALGMITLCPDTPTGKWSERHLQADVNLHAHGVTTPTDGTQTPNTTTGGVKGGVVDVPGVITDKDSATGFPVSEEKEKDSRIVANNNNKRQHGSDWDHEAAMTQEEMRATAKGEVVAKPSLAEGIRVLLCLQTAFHVSTYFCSFGGELAINSILGAYYLKNFPGLGQTGASNWAAMFGFLNFVTRPLGGVV…	2.A.1.8.	P22152 12 TMSs 2.A.1.8.5 Nitrate transporter (Nitrate perme... 1148 e-151
				Q8X193 12 TMSs 2.A.1.8.13 High affinity nitrate transporter ... 1144 e-151
				Q9SWR8 11 TMSs 2.A.1.8.4 NITRATE TRANSPORTER - Cylindrothec... 307 e-30
				O82811 12 TMSs 2.A.1.8.12 High-affinity nitrate transporter ... 246 e-22
				A8J4P3 11 TMSs 2.A.1.8.7 High affinity nitrate transporter ... 230 e-20
				Q39608 12 TMSs 2.A.1.8.6 NITRATE TRANSPORTER COMPONENT - Ch... 227 e-20
				Q9RA38 14 TMSs 2.A.1.8.14 Nitrate permease OS=Trichodesmium ... 180 e-14
				Q9R6U5 14 TMSs 2.A.1.8.3 NITRATE TRANSPORTER - Synechococcu... 171 e-13
				Q9RA46 12 TMSs 2.A.1.8.8 NARK1 - Thermus thermophilus. 156 e-11
				Q9KYI2 12 TMSs 2.A.1.2.89 Putative membrane transport protei... 102 e-05
Pesta.g2718	Pesta-scaffold00005.g2718.t1	MKPDTMSKHDTDVASSVEFPVTIKEVRSGSISSDDEAPFRPDAQLKLAFSALVVLTFMVAMNSTALAVAIPTIAADLNGSALETFWAGTGFLLTEAIFMAPLGRLSDVMGRVPVLNFSTGLFLAGTIVSSAAPTLTILIFGRAVQGAGGGGIAVLLEIIITDLVPLQVRGNYFSVISALWTLGDVAGPILGGLVASRASWRWIFWSNIPVAIVGLVLTNRFIHLRPVPGTYSEKFKQVDWIGIAVSVAAFTSLLIGITWGGVLYTWDSPSTIVPIVMGLVGIGLVVVCEKYVVSEPLIRFELLGSYNMIYALFAAFFHTVLVLGLIYVLPLYFEAVQRCESLQAALSMIPYGITLAPFSALAGLAISRTGNISWVLRAGWALAILGSGLLVLLDASTAA…	2.A.1.3.	O69070 14 TMSs 2.A.1.3.29 Tetracycline efflux protein - Stre... 339 e-34
				Q9ZGB6 14 TMSs 2.A.1.3.32 LanJ OS=Streptomyces cyanogenus GN... 325 e-32
				Q09752 13 TMSs 2.A.1.48.3 Multidrug resistance protein fnx1 ... 321 e-32
				O59726 14 TMSs 2.A.1.48.4 Membrane transporter - Schizosacch... 295 e-28
				O32182 14 TMSs 2.A.1.3.33 Uncharacterized MFS-type transport... 285 e-27
				H2E274 14 TMSs 2.A.1.3.65 MFS multidrug transporter OS=Trich... 281 e-26
				B6Q577 14 TMSs 2.A.1.3.68 Putative uncharacterized protein O... 271 e-25
				P96712 14 TMSs 2.A.1.3.50 Multidrug resistance protein 3 OS=... 261 e-24
				P0AEJ0 14 TMSs 2.A.1.3.2 Multidrug resistance protein B - E... 231 e-20
				E7M1Y1 14 TMSs 2.A.1.3.27 Vba5p OS=Saccharomyces cerevisiae ... 203 e-17
Pesta.g2824	Pesta-scaffold00005.g2824.t1	MEHSSSEVTPLLGTASKQEDVSSTKETSPPDSSSTHRDGGIPRTAPTKTPASWSSYLWDRDPDRTPEERAFLRKLDVYLITMLSLGYFIKNLDQGNVSNAFVSGMKEDLGMTGNQINLVDAAWTAGYVAGQIPSQVVLARGVRPSVWVPSCELVWTLLTFCLALATRSEHVVAIRFFVGLAESSFYPAAHTILGGWYKPGELGKRACVFHASSAAASMFSGYLQAGVYTGLNGVSGLPGWKWLFIMDGLVSLPICLAGYFIIPDLPENTRAFYMSKDDREMAQRRMASVGRAPRAKLDKSAFKRIFGRWHIYLLSVLYIIFINLGPSSSVNPFSLWLKSTGHSVAQINIIPTAASAIQLVLTVVLAMISDALRARARIMSISTVLGGTAAFILAIWHVP…	2.A.1.14.	O43000 12 TMSs 2.A.1.14.17 Pantothenate transporter liz1 - Sc... 689 e-80
				P25621 12 TMSs 2.A.1.14.18 Pantothenate transporter FEN2 - Sa... 639 e-73
				P39709 11 TMSs 2.A.1.14.37 Probable transporter SEO1 OS=Sacch... 632 e-71
				P53241 13 TMSs 2.A.1.14.12 Vitamin H transporter (H+/biotin s... 562 e-62
				P40445 12 TMSs 2.A.1.14.38 Uncharacterized transporter YIL166... 246 e-22
				P70786 12 TMSs 2.A.1.14.3 Putative tartrate transporter - Ag... 238 e-21
				Q9RPP3 12 TMSs 2.A.1.14.8 PHTHALATE TRANSPORTER - Burkholder... 227 e-20
				Q9RPV1 12 TMSs 2.A.1.14.9 HPAX - Salmonella dublin. 211 e-18
				Q12235 12 TMSs 2.A.1.14.20 Uncharacterized transporter YLL055... 207 e-17
				P53322 12 TMSs 2.A.1.14.11 High-affinity nicotinic acid trans... 207 e-17
Pesta.g2884	Pesta-scaffold00005.g2884.t1	MQSYLQYKRFRHAVKAQLERKQAQQNTSEKQEESGLAEGSFPLSPGDAQRDLERNVRSGRREYPCHPHEQLHAPHGYRPGELAGRDGGGGPREAEQAMVATNRPREEVEPRYQPSESDREEEDGDGDGDGEGEGRHRDGLAGQHRESNASLSQLTTQVTEGTRLGRRMTGINVRRRNTTEGGGGNVFVVGYEGDGDPLDPHNWSFATRLKCTFILAAIGCVVGVASSIDSSAIPEAAREFGVSEVVASLGTGLFLIGFGAGALIAGPFSETVGRNPVYIGTLVLYMIFIMAAGLAPNLGAWLAFRFIAGVFGATPLVCAGGSLSDLWRPMERTWSFPIFANASFTGPLLGPVIGGWIAQSPLVSWRWTEWITLIMSGFVLVIVILFQPETYPPTLLKWK…	2.A.1.2.	Q8NKG7 12 TMSs 2.A.1.2.77 Multidrug resistant protein OS=Acr... 658 e-77
				B6HIC2 12 TMSs 2.A.1.2.78 Pc21g01300 protein OS=Penicillium ... 641 e-74
				B6H9Q3 12 TMSs 2.A.1.2.85 Pc16g11960 protein OS=Penicillium ... 607 e-69
				B7FAY6 12 TMSs 2.A.1.2.92 CefM protein OS=Acremonium chrysog... 567 e-64
				Q12256 12 TMSs 2.A.1.2.64 Polyamine transporter 4 OS=Sacchar... 568 e-63
				O94528 12 TMSs 2.A.1.2.35 Caffeine resistance protein 5 - Sc... 544 e-61
				Q07824 12 TMSs 2.A.1.2.16 CHROMOSOME XII READING FRAME ORF Y... 536 e-59
				B6HN82 12 TMSs 2.A.1.2.86 Pc21g09220 protein OS=Penicillium ... 524 e-58
				A0ST42 12 TMSs 2.A.1.2.79 MFS transporter OS=Cercospora nico... 524 e-58
				P53283 11 TMSs 2.A.1.2.67 Polyamine transporter 2 OS=Sacchar... 521 e-57
Pesta.g2903	Pesta-scaffold00005.g2903.t1	MDPTQTKTPFPTRQMLVLAICRICEPIAFMGIFPYIYFMVKDFHMTDDDSKISLYAGMVTAAFTFAEFSTGVLWGRLSDKIGRKPVLLTGLMGTAISVVIFGFSPNLYVALAARAVGGLLNGNMGVLQSTIAELVTDKAHQPRAYTIMPVVWCLGSIIGPMIGGALAKPCELYPGIFSTGTIWEKFPYLLPNLFSAAVCIIGLVNGLLFLEETHSGKKQQRDRGVELGKWLLSKFSRSSAEDNSEQAVANQSKFDEWSSESQPLLSEQLPGYRTSENSPENSPRIVSSDVAEEPREPLDLATGFHPNSKIFTRPVVLNVICFGILAFHTMTYDSLFPVFLSTPHSENSTVSLPFKFSDGLNMPQQEIGIILSAQGIYSLLVNMLVVPWAIQRFGPLRLF…	2.A.1.2.	Q8RWN2 12 TMSs 2.A.1.2.58 Protein ZINC INDUCED FACILITATOR 1... 335 e-34
				Q3EAQ5 12 TMSs 2.A.1.2.96 Probable peptide/nitrate transport... 299 e-29
				A2QTF4 9 TMSs 2.A.1.2.48 Putative uncharacterized protein A... 177 e-14
				P02982 12 TMSs 2.A.1.2.4 Tetracycline resistance protein, c... 145 e-10
				B2YGG2 12 TMSs 2.A.1.2.41 Tetracycline resistance protein OS... 141 e-09
				Q5JAK9 12 TMSs 2.A.1.2.39 TetA(41) OS=Serratia marcescens GN... 138 e-09
				P25744 12 TMSs 2.A.1.2.20 Hypothetical transport protein yce... 127 e-08
				P33449 12 TMSs 2.A.1.2.70 Multidrug resistance protein 1 OS=... 119 e-07
				P39843 12 TMSs 2.A.1.2.8 Multidrug resistance protein 2 (Mu... 114 e-06
				Q07282 12 TMSs 2.A.1.2.75 Tetracycline resistance protein, c... 113 e-06
Pesta.g2922	Pesta-scaffold00005.g2922.t1	MSGGHGAPAQDEGGGSITGAANERTALLAAAPRSHHYQHQNLYDAGHETESDDGDCGERLDAHDSELLLARTASISSAVGLAPEAASEGAMFQHRLQKQRSSGSLFPPATPGYDVEEGAPLLGTAAVADKSERQYLINTNFRRFVTIFAAIMLGSFLSIFDGTIMASSHPVITSYFHSSNSASWLSTAFLLTSTASQPLLGRLSDAATAWCGLATSMTSFIIARAVCGVGAGGIMALGTIIISDLVPIEQRGTYQSYVNVVFGLASAAGAALGGLMADTLGWRWEFGVQVPAILLCLVAIVILVPNDLGLVGKRETFMEAMRVFDFKGSILLTASTTFLILGLNLGGNVLPWGHPLITASLVLFAVCFPACLWAESKAERPIMPLALLHSSPRANLIFA…	2.A.1.48.	Q09752 13 TMSs 2.A.1.48.3 Multidrug resistance protein fnx1 ... 447 e-48
				O59726 14 TMSs 2.A.1.48.4 Membrane transporter - Schizosacch... 375 e-38
				P38358 15 TMSs 2.A.1.48.2 Vacuolar basic amino acid transpor... 362 e-37
				Q04301 14 TMSs 2.A.1.48.1 Hypothetical transport protein YMR... 278 e-26
				O32182 14 TMSs 2.A.1.3.33 Uncharacterized MFS-type transport... 260 e-24
				H2E274 14 TMSs 2.A.1.3.65 MFS multidrug transporter OS=Trich... 260 e-24
				P96712 14 TMSs 2.A.1.3.50 Multidrug resistance protein 3 OS=... 246 e-22
				B6Q577 14 TMSs 2.A.1.3.68 Putative uncharacterized protein O... 223 e-19
				O69070 14 TMSs 2.A.1.3.29 Tetracycline efflux protein - Stre... 223 e-19
				Q9ZGB6 14 TMSs 2.A.1.3.32 LanJ OS=Streptomyces cyanogenus GN... 217 e-18
Pesta.g2985	Pesta-scaffold00005.g2985.t1	MSADVQNKTGEQSVEAIPPDAEPASEQPVEENTAPKYSIFTTWEKRYIVLGAAMAAFFSPLTAQIYLPALNLLAKDFNITESQANLTVTTYMIFQGITPMFIGSFADSTGRRPAYLICFVIYIAANIGCALAPNYVALLILRMLQSAGSSTTVALCQAVVADIVTSAERGQYVGFVTVPIILAPSLGPVIGGLLAQFLGWRWIFWFLTILAGACLVLYALFMPETCRNVVGDGSIRPHPFFRTFWQLIGDAYAKWKAKRSGDDLALQKITTQTSQKRKLTMKKPNPLRSLKILFELEMFLLLMYSSLVFAGFYAIATSMPSQFADLYGFDELKVGLMYLPMGGGSVVAAIIMGKFVNWNYRRHCKKLGIPFEQSRQQDLSDFPIERARLEIGIPLLLLC…	2.A.1.2.	P40474 12 TMSs 2.A.1.2.31 Uncharacterized transporter YIL121... 642 e-73
				P53943 11 TMSs 2.A.1.2.36 Probable transporter AQR1 - Saccha... 520 e-56
				B7FAY6 12 TMSs 2.A.1.2.92 CefM protein OS=Acremonium chrysog... 407 e-42
				P38125 12 TMSs 2.A.1.2.40 Uncharacterized transporter YBR180... 408 e-42
				B6HN82 12 TMSs 2.A.1.2.86 Pc21g09220 protein OS=Penicillium ... 366 e-37
				B6HIC2 12 TMSs 2.A.1.2.78 Pc21g01300 protein OS=Penicillium ... 317 e-30
				P38227 12 TMSs 2.A.1.2.43 Uncharacterized transporter YBR043... 304 e-28
				Q8NKG7 12 TMSs 2.A.1.2.77 Multidrug resistant protein OS=Acr... 300 e-28
				B6H9Q3 12 TMSs 2.A.1.2.85 Pc16g11960 protein OS=Penicillium ... 299 e-28
				O34307 12 TMSs 2.A.1.3.56 Uncharacterized MFS-type transport... 294 e-28
Pesta.g3077	Pesta-scaffold00005.g3077.t1	MGKNLHQRLRLNSPWTQNFISGIGVGCSAGLYVALNLLGAGGGRPDSAQVVQVVNATLCSVWFLSSSFGGSILNKLGPGPTMCIGVQTYAVYVGSLWYYDETGKRDYPFASGPIIGIGAGCVFITAGYVATAYPEENEKGAYATMLMNMQALGSVIGGIIPVIINRDSNTTAGVPRSVYITFIAIMVVGGLLCLSLQRPHKLKRKDGSVVAVNPPRGAWEEFRDNLSVFRDPKLLMMLPAFFPSECFLVYSGAVNAYLNNLRVRSLLSFIAVVLQIPAGYGLQWILDHKTWGRRKRGLIGLTVVSVPIIAAWIWEMVRVRDFNRAQPPTAPTDWTEPRFGGIFILFMLTWISCQLWHNIVYYWIGALTNNPRTLTHYVGVFRGVLGAGEALCFGLDSIQ…	2.A.1.58.	Q01HW9 11 TMSs 2.A.1.58.4 B0616E02-H0507E05.3 protein OS=Ory... 401 e-43
				Q5A7S4 10 TMSs 2.A.1.58.1 Putative uncharacterized protein -... 342 e-35
				C9S7Y7 10 TMSs 2.A.1.58.5 DUF895 domain membrane protein OS=... 278 e-27
				Q59WB3 12 TMSs 2.A.3.10.25 Potential general amino acid perme... 77 0.0845
				F2YPN7 11 TMSs 2.A.1.14.26 Lethal (2) 01810 OS=Drosophila mel... 74 0.1840
				P42670 14 TMSs 2.A.1.3.11 Puromycin resistance protein pur8 ... 73 0.2435
				Q03031 9 TMSs 3.B.1.1.1 OXALOACETATE DECARBOXYLASE BETA CH... 72 0.3076
				Q9I458 12 TMSs 2.A.1.11.2 Probable major facilitator superfa... 71 0.3952
				O43868 11 TMSs 2.A.41.2.4 SODIUM/NUCLEOSIDE COTRANSPORTER 2 ... 69 0.7785
				Q97ZC1 7 TMSs 3.A.1.1.15 Sugar ABC transporter - Sulfolobus... 66 1.3458
Pesta.g3111	Pesta-scaffold00005.g3111.t1	MIEAPTGLPRMPYQAYIVNKDVPQIEQSTLADKGRMEQNCDNDSDRTSQIEDEIVYIHGLRFWSITAVIAVLMFLVLLEIPIVMTALVAITTELGDLDNVGWIVASYLLGYIGVIVIFAKFSDIVGRKLMLLISAAFFIISSAACGASQTLVQVIVFRAFQGIGGGGCYSICTIMMMEIVPPEKYTQYVSGISVMSALALLLGPIIGGAIAANTTWRWIFLINVPIGMIAFVMAFVSIPWRFPYQDSTATHKRGKATLGRVDIPGTVLLILATLGMTAGFEEAGAKFPWKSAYVISMITISGILWIVLVSWERYVTSSNKIREPVLPWRFFVNRQMMGLLLNQFLLGGPTLIGMYILPQKFQLVYGLSGLQAGVRLIPFSFAIPVATIFASAIAGKQKV…	2.A.1.3.	P96712 14 TMSs 2.A.1.3.50 Multidrug resistance protein 3 OS=... 401 e-40
				H2E274 14 TMSs 2.A.1.3.65 MFS multidrug transporter OS=Trich... 385 e-38
				O59726 14 TMSs 2.A.1.48.4 Membrane transporter - Schizosacch... 347 e-34
				B6Q577 14 TMSs 2.A.1.3.68 Putative uncharacterized protein O... 340 e-33
				Q09752 13 TMSs 2.A.1.48.3 Multidrug resistance protein fnx1 ... 309 e-29
				O32182 14 TMSs 2.A.1.3.33 Uncharacterized MFS-type transport... 308 e-29
				Q9ZGB6 14 TMSs 2.A.1.3.32 LanJ OS=Streptomyces cyanogenus GN... 297 e-28
				E7M1Y1 14 TMSs 2.A.1.3.27 Vba5p OS=Saccharomyces cerevisiae ... 276 e-25
				P38358 15 TMSs 2.A.1.48.2 Vacuolar basic amino acid transpor... 269 e-24
				O52557 14 TMSs 2.A.1.3.15 RIFAMYCIN EFFLUX PROTEIN - Amycola... 263 e-23
Pesta.g3114	Pesta-scaffold00005.g3114.t1	MGFLKRLFGRNADTNYKYRGTKLPTEPLTPREIEEMHKKLHPETHVNNAALPKEQKPIFDSWDWSVSYTQSLEEKFSAASADVSLQKAQSKSLLFSRLPPEVRTQIWCHVVGNHKLHLTVHRGRLRQSAFESSNYQWWPQMGLLRVPLICRAAYMESISYLYSDNTFCFGFGQASSKLALTSVDTMLPKQHVAAMRHIEVGWHLFGAPETEALWNNVCAELVKLSHLRTLRIVVWLSGDGRAQFVKMERLMLAPLLAMGHLERFDIYLPWNQDDPSLWNNAPFRVSRRFKVKEMYGVSVPLLDDTADDFYWSGSAAQHRRYSRPGALLFQDDWSSIGPLSLAQAMSNKLKHIDASPVPFMKRGPPFENTVTIQHLYIIVFVRFNGQTILITPAMSSNDE…	2.A.1.2.	E9ELL4 12 TMSs 2.A.1.2.91 Major facilitator superfamily doma... 351 e-34
				B2YGG2 12 TMSs 2.A.1.2.41 Tetracycline resistance protein OS... 126 e-07
				P02980 12 TMSs 2.A.1.2.68 Tetracycline resistance protein, c... 110 e-05
				Q56RY7 12 TMSs 2.A.1.2.38 TetA(39) OS=Acinetobacter sp. LUH5... 106 e-05
				Q07W00 11 TMSs 2.A.1.7.6 Major facilitator superfamily MFS_... 101 0.0003
				P42237 12 TMSs 2.A.1.14.1 Probable glucarate transporter (D-... 100 0.0005
				O06742 12 TMSs 2.A.1.32.1 YITG PROTEIN - Bacillus subtilis. 99 0.0006
				Q96NT5 12 TMSs 2.A.1.50.1 Heme carrier protein 1 - Homo sapi... 99 0.0006
				Q9Y226 12 TMSs 2.A.1.19.17 Solute carrier family 22 member 13... 92 0.0045
				Q9KYD4 12 TMSs 2.A.1.21.19 Putative integral membrane protein... 91 0.0052
Pesta.g3303	Pesta-scaffold00006.g3303.t1	MEPEKDSRTMTDSELGKPTPSDFFADGLPLERETLTPAQEAQVVRKLDWNLMPLLFVLYMLAFLDRGNIGNAKIAGMATDLDLTGNKYQWLINIFYITYIVFDFSILFWKIFPPHIVCTIVVFGWGLLATVQAGVQNWSGMMALRFLLGAFEAAFGPGIIYLLSFFYLRHEIGFRLGIFASAAPLASTFSGALAYGITSGHGAKLANWRLLFLVEGLPTIAMAAVAFFFVPDSPEKARFLNAEEKSIVHSRAIGQVGTGASARIGGIKVKEIIPVVLDAKVWICALMYFCVNVSYSSLPVFLPTIIQDMGYTSINAQGLSAPPSFAAFFAALLTTWVADRKQQRCIVVLASSLVGGVGFILLACVETVGVRYFATFLASAGVFSVVPNVLAITLNNQGS…	2.A.1.14	P53322 12 TMSs 2.A.1.14.11 High-affinity nicotinic acid trans... 490 e-54
				P70786 12 TMSs 2.A.1.14.3 Putative tartrate transporter - Ag... 380 e-40
				P15365 12 TMSs 2.A.1.14.4 Allantoate permease - Saccharomyce... 315 e-31
				Q07904 12 TMSs 2.A.1.14.36 Thiamine pathway transporter THI73... 307 e-30
				P40445 12 TMSs 2.A.1.14.38 Uncharacterized transporter YIL166... 306 e-30
				P76470 12 TMSs 2.A.1.14.35 Inner membrane transport protein R... 302 e-30
				Q9RPV1 12 TMSs 2.A.1.14.9 HPAX - Salmonella dublin. 299 e-29
				Q9RPP3 12 TMSs 2.A.1.14.8 PHTHALATE TRANSPORTER - Burkholder... 289 e-28
				O43000 12 TMSs 2.A.1.14.17 Pantothenate transporter liz1 - Sc... 271 e-25
				Q05181 11 TMSs 2.A.1.14.5 Phthalate transporter - Pseudomona... 253 e-23
Pesta.g3313	Pesta-scaffold00006.g3313.t1	MEEASPNPLPVQAPVVAPTVGEAAASGSGSSDGWKPTKRFLLAFMSLFTIIAAVAIDSTSLPTALPIMSAELGGSALEAFWSGTGFLLASTIIQPTVASMSHVLGRKIMLYVSSAGFVGGSLICALARNFNVVLIGRTVQGAGGGGLIVLLEILISDLVPLAHRGTWFSVISAMWGIGTSTGPLIGAGFAQEVSWRWIFWINLPIIGLGMLFVALFLKQAPVPGHIVEKLKKFDWLGSVLFSAGSASFLFGLTAGGVRYPWASYQALLPLIIGLFGMVSFVYWEFNFASEPIVDKRIFKTWTAISTYIQTMLHGLVLWAAIYFLTLYYQAVKLYSPVTSAVALFPETVGLSLSSIAVGALTGRWKRYRWALWGGWSLTTLGAGLLYLLHTDTTTTQWIF…	2.A.1.3.	H2E274 14 TMSs 2.A.1.3.65 MFS multidrug transporter OS=Trich... 382 e-40
				O59726 14 TMSs 2.A.1.48.4 Membrane transporter - Schizosacch... 374 e-38
				O32182 14 TMSs 2.A.1.3.33 Uncharacterized MFS-type transport... 373 e-38
				P96712 14 TMSs 2.A.1.3.50 Multidrug resistance protein 3 OS=... 370 e-38
				B6Q577 14 TMSs 2.A.1.3.68 Putative uncharacterized protein O... 355 e-36
				Q09752 13 TMSs 2.A.1.48.3 Multidrug resistance protein fnx1 ... 354 e-36
				Q9ZGB6 14 TMSs 2.A.1.3.32 LanJ OS=Streptomyces cyanogenus GN... 341 e-34
				O69070 14 TMSs 2.A.1.3.29 Tetracycline efflux protein - Stre... 327 e-32
				E7M1Y1 14 TMSs 2.A.1.3.27 Vba5p OS=Saccharomyces cerevisiae ... 307 e-30
				P33335 14 TMSs 2.A.1.3.54 Protein SGE1 OS=Saccharomyces cere... 286 e-27
Pesta.g3434	Pesta-scaffold00006.g3434.t1	MSPTTEKAVSTGALHIAPVTTSNDHDTSAEKSVAKGADALLAYVDHTDAVVLDEATNRRIVRKIDTHVLPWLCGLYILQYLDKGVVSYSSVMGIMTDANLTTSQFTWLGSIYYLGYMAALPLHNRMFQVFAPSKYIAANMMAWGLVLALMALCHDFTGLMVQRAFLGSLESVVNCGFVLLTARWYRKYEHGARVSLWSACNGLATVVGALIAYGCLSGAESGLRAALPSWKIMALCLGCASMVYGLAMFLVVAPSLLEARFLTDHEKRLAVERLRDNHQGIGSSAFKWHQAREALLDARTWLYVAFVLTSQMPSAGLSLLSSLLIKSLDFDSRQTLLLGMPGGALQIVFQLSAGYLADRYQQRSLTALAYQILCLFGGALLIGLGNVSPLYDRAGQLVA…	2.A.1.14.	P15365 12 TMSs 2.A.1.14.4 Allantoate permease - Saccharomyce... 617 e-72
				Q07904 12 TMSs 2.A.1.14.36 Thiamine pathway transporter THI73... 565 e-65
				Q12235 12 TMSs 2.A.1.14.20 Uncharacterized transporter YLL055... 356 e-36
				P53322 12 TMSs 2.A.1.14.11 High-affinity nicotinic acid trans... 274 e-26
				P70786 12 TMSs 2.A.1.14.3 Putative tartrate transporter - Ag... 210 e-18
				O43000 12 TMSs 2.A.1.14.17 Pantothenate transporter liz1 - Sc... 178 e-14
				P76470 12 TMSs 2.A.1.14.35 Inner membrane transport protein R... 176 e-14
				Q05181 11 TMSs 2.A.1.14.5 Phthalate transporter - Pseudomona... 161 e-12
				Q9RPP3 12 TMSs 2.A.1.14.8 PHTHALATE TRANSPORTER - Burkholder... 152 e-11
				P25621 12 TMSs 2.A.1.14.18 Pantothenate transporter FEN2 - Sa... 145 e-10
Pesta.g3512	Pesta-scaffold00006.g3512.t1	MTAGSGQLVIDEAKPPASERHPVKWNRSTFYNMTILGLCNLAAPGIWGAMNSLGAGGAASTQLINAANALTFCLMVVSCYFSSVIVHYIGIKGALIVGTIGYAPYAAGLYTNNRFGNEWFVLLGAALCGISAGIFWMAEAAIAIAYPEPWNRGKALGYWLTYRLCGQILGGAINLGINANRNEAGSVSYTVYLVFIALQATGPFVALLLNKPAQVERQDGKKVSLSILENPWHEVKETTKDFFKPKFLLIVLWIGQAVFSEAVFFSYLALWFTVRSRALGSFLSGISAIIAGNLLGNWLDRTKFSLKLRTRSTFWFLVVTQGAWWTWITVLATRFRTEAPVYDWTTPGFGAAFAVYIMHTIGFQINYLFLYFIVTNLANGEAEVIRYAALLRGTESAWQ…	2.A.1.58.	C9S7Y7 10 TMSs 2.A.1.58.5 DUF895 domain membrane protein OS=... 1535 0.0000
				Q01HW9 11 TMSs 2.A.1.58.4 B0616E02-H0507E05.3 protein OS=Ory... 257 e-24
				Q5A7S4 10 TMSs 2.A.1.58.1 Putative uncharacterized protein -... 257 e-24
				Q54E67 12 TMSs 2.A.1.58.6 Putative uncharacterized protein O... 99 0.0002
				B6H9Q3 12 TMSs 2.A.1.2.85 Pc16g11960 protein OS=Penicillium ... 79 0.0466
				A3M0N3 12 TMSs 2.A.1.1.68 Glucose transporter/sensor OS=Pich... 76 0.1049
				P57057 12 TMSs 2.A.1.4.7 Glycerol-3-phosphate transporter -... 73 0.2412
				P23585 12 TMSs 2.A.1.1.111 High-affinity glucose transporter ... 69 0.7308
				Q9R0M8 10 TMSs 2.A.7.12.8 UDP-galactose translocator - Mus m... 68 0.8818
				P30145 9 TMSs 2.A.25.1.2 SODIUM/PROTON-DEPENDENT ALANINE CA... 68 0.9179
Pesta.g3575	Pesta-scaffold00006.g3575.t1	MLCSGLLSILERLHIPDQAVDPLVSRREDDLELLELKLQLVARLPRLSQLPLRLIVVFRVGVLSRGREQLVQLELERLAELRAAALPHLVLDHPLDLAPHRLPHVGPYLARRVAPGDSLPADLCNPGVPGREVGVGGAAAARPRRLVELGEHLRGRRAAVRLPDDGLLHAAQVQRAAGRPRRGDGVQLGPGAVVRAVLAGAVQVGELGEGGEERPHVGGVGAGLAVAGLGGAVRVEPQAEGRVVGRLDAQAKVGQLERQVAVAVLGVEDVARPHVAVCDPVGRQVLQRLEHAPACRVDDLAQREQPRRLDAVDVARQGGPHDLDVRPALGFPGPGVAKRVGLATFHGLGTLSDIFHFTSPSRLLLLTEGDGHALDNDEFFLVVRLVQPERAAASSGRLR…	2.A.1.58.	C9S7Y7 10 TMSs 2.A.1.58.5 DUF895 domain membrane protein OS=... 638 e-73
				Q01HW9 11 TMSs 2.A.1.58.4 B0616E02-H0507E05.3 protein OS=Ory... 362 e-36
				Q5A7S4 10 TMSs 2.A.1.58.1 Putative uncharacterized protein -... 347 e-34
				Q39228 12 TMSs 2.A.1.1.49 Sugar transport protein 4 - Arabid... 97 0.0008
				Q8NRB5 12 TMSs 2.A.1.2.24 Permeases of the major facilitator... 82 0.0453
				P69367 12 TMSs 2.A.1.2.21 Multidrug resistance protein mdtH ... 79 0.1032
				O06473 12 TMSs 2.A.1.32.3 Multidrug efflux protein yfmO OS=B... 77 0.1781
				Q2JF02 6 TMSs 9.B.98.1.3 Putative membrane protein OS=Frank... 75 0.2870
				916553301 11 TMSs 2.A.1.71.3 hypothetical protein [Patulibacter... 75 0.3022
				Q8XT32 12 TMSs 2.A.66.1.36 Probable dna-damage-inducible f tr... 75 0.3256
Pesta.g3656	Pesta-scaffold00006.g3656.t1	MESGANASGSDARESQSIEKQERSTNDSGPRPEADEAQHEHTEDWTISKHELYIILSLTIINMVVALDASVIVTALNSIISDIGGNTTEGFWIGTSYLLASTVVMPPMANVSEIFGRPGCLMVSLILFTIGSILCCVAGDINVLLGGRAVQGIGGGGIWVVSLLLLTDIVPLRHRPKWWSVISLGWAVGLVIGPLIGGAIGQNTTWRWVFYLNFPFCAFGLVVTPVLLTMRPKAETYQEKLARLDWIGGALFTGSLTTFLFGLTAGGVQFSWNSAKILAPLIVGFLGLVATAVWEEYGARESMLKRSLFHDWSSVITYFGGFVQGLVMYGELYYVPFFALAVKQVSPIRAGVILLPVMLILVPSGAVAGAIISRVNNYRYIIWIGWLLATLSAGLQLLW…	2.A.1.3.	B6Q577 14 TMSs 2.A.1.3.68 Putative uncharacterized protein O... 348 e-35
				O69070 14 TMSs 2.A.1.3.29 Tetracycline efflux protein - Stre... 345 e-35
				P96712 14 TMSs 2.A.1.3.50 Multidrug resistance protein 3 OS=... 295 e-28
				O32182 14 TMSs 2.A.1.3.33 Uncharacterized MFS-type transport... 292 e-28
				H2E274 14 TMSs 2.A.1.3.65 MFS multidrug transporter OS=Trich... 285 e-27
				Q9ZGB6 14 TMSs 2.A.1.3.32 LanJ OS=Streptomyces cyanogenus GN... 278 e-26
				O59726 14 TMSs 2.A.1.48.4 Membrane transporter - Schizosacch... 270 e-25
				E7M1Y1 14 TMSs 2.A.1.3.27 Vba5p OS=Saccharomyces cerevisiae ... 239 e-21
				P33335 14 TMSs 2.A.1.3.54 Protein SGE1 OS=Saccharomyces cere... 213 e-18
				Q09752 13 TMSs 2.A.1.48.3 Multidrug resistance protein fnx1 ... 211 e-18
Pesta.g3793	Pesta-scaffold00007.g3793.t1	MAARQCEHCGSFNIRPLSRFDPFAGDEDYFHNMPSRPARTHFAGPDESYSESRPESRDVPLQSLGPSSDLEREAGHECKESNKLDWDGPDDPENPQNWPTYKRRMQVILIALITLVNNLAMTMFAPGASELMAEFHSTSETLGSLTVSIYVVGYVVGSSVLAPLSEMYGRLPIYSASVGLYAAFTIGCAFATNLGMFIAFRLLAGCAASSTLVLCGGTLADVIPKADQGRWMSLFVLGPLAGPVIGPIAGGFIVQAIGWRWIFRIILMAYAAIAVLCIIFLRETYGTVILRRRAVRRGQDLSAFTQPGSARSKFANDILRPIRLLIYSPIVLFLSLYAAFAFGLQFLLFTTFTDVFMNRYHWSVGVSGLAYVGLGVGMFAAVIAHTVYAEKIVRSRAAK…	2.A.1.2.	B6HN82 12 TMSs 2.A.1.2.86 Pc21g09220 protein OS=Penicillium ... 899 e-114
				B7FAY6 12 TMSs 2.A.1.2.92 CefM protein OS=Acremonium chrysog... 829 e-104
				Q12256 12 TMSs 2.A.1.2.64 Polyamine transporter 4 OS=Sacchar... 597 e-68
				P38124 12 TMSs 2.A.1.2.17 Fluconazole resistance protein 1 -... 566 e-65
				Q9HDX4 12 TMSs 2.A.1.2.76 Uncharacterized transporter B1A11.... 557 e-64
				B6HIC2 12 TMSs 2.A.1.2.78 Pc21g01300 protein OS=Penicillium ... 533 e-60
				Q8NKG7 12 TMSs 2.A.1.2.77 Multidrug resistant protein OS=Acr... 510 e-57
				O94528 12 TMSs 2.A.1.2.35 Caffeine resistance protein 5 - Sc... 500 e-56
				Q07824 12 TMSs 2.A.1.2.16 CHROMOSOME XII READING FRAME ORF Y... 493 e-54
				P32071 12 TMSs 2.A.1.2.2 Cycloheximide resistance protein -... 491 e-54
Pesta.g3851	Pesta-scaffold00007.g3851.t1	MRVLNLCLFLFASADSLEVTKEDAANFKLYAQYAGASYCKIGKTGAPTYCNGDICLDNTTTIATFSGSTTEISAYLSVNTYQRELIVGVRGSTDLRNWLTDLRFLQDYCPYGNGCRVHGGLWQAFQDIKDDSFYETLRESIHSYPDYNVTVTGHSLCGAVALLLGSGAREEFYGTNVDIYTYGAPRAGNAVLMNYIRNQPGSEYRITHYNDQVPRLPPAAYLGYAHTTPEYWLRDGPQNRLAYTEDQIATCTDFVNMDCVGAAIYPGVIAHNYYFVHMTRCEGHAHSPTAPWTGNPGNALEKTFWNQTGYDKDLLERLEIFSQIDQRYAEIVVEVANQGNPAGAENGGIDLKKPSRVRPASSSVQSDQEEIREMSSQTIQSHDSEVIATEKANPLTTPF…	2.A.1.2.	B6HN82 12 TMSs 2.A.1.2.86 Pc21g09220 protein OS=Penicillium ... 802 e-93
				B7FAY6 12 TMSs 2.A.1.2.92 CefM protein OS=Acremonium chrysog... 793 e-92
				Q8NKG7 12 TMSs 2.A.1.2.77 Multidrug resistant protein OS=Acr... 488 e-51
				B6HIC2 12 TMSs 2.A.1.2.78 Pc21g01300 protein OS=Penicillium ... 485 e-51
				Q9HDX4 12 TMSs 2.A.1.2.76 Uncharacterized transporter B1A11.... 465 e-49
				P32071 12 TMSs 2.A.1.2.2 Cycloheximide resistance protein -... 441 e-45
				Q07824 12 TMSs 2.A.1.2.16 CHROMOSOME XII READING FRAME ORF Y... 429 e-44
				B6H9Q3 12 TMSs 2.A.1.2.85 Pc16g11960 protein OS=Penicillium ... 412 e-42
				P28873 11 TMSs 2.A.1.2.6 Benomyl/methotrexate resistance pr... 391 e-39
				Q12256 12 TMSs 2.A.1.2.64 Polyamine transporter 4 OS=Sacchar... 392 e-39
Pesta.g3863	Pesta-scaffold00007.g3863.t1	MPPHAYSFCSPQFEEFETPSFRRSLYGAANLVNPQEYPVYMRLGNISESSIDPFQAGLAYHELPSPQEEKPIQTEIDDVKLNGGFTAWSQVFVSFLLVFNGFGYFSSFGLFQSHWTEVLHSTQSDIAWVGSISLFLLFFLGTISGPLMDRGHFRSILAVGCAFQILGAFSTSAVYTYWQLILAQGVVQGIGNGMLFTPCVALVSTYFTKNRAFALSLAACGAPIGGIIFPLISRQVSGNIGYPWTIRIFGFIMVLNTALIFTFGRPRKFKKDKRPLIEPSAFKEPVYLLYAIGIFFTLWGLYIAYFYTSTYGRNVIGISATDSLTLVIILNAVGIPGRLIPAFVADRYFGPFNTMLPFVIGSSIMLLVWMRIDTAGGFYAFVSLYGVCSNAVQTLFPST…	2.A.1.13.	Q08777 12 TMSs 2.A.1.13.4 S.cerevisiae chromosome XV reading... 470 e-52
				Q08268 12 TMSs 2.A.1.13.19 Probable transporter MCH4 OS=Sacch... 403 e-43
				O15427 12 TMSs 2.A.1.13.6 Monocarboxylate transporter 4 OS=H... 276 e-26
				P53985 12 TMSs 2.A.1.13.1 Monocarboxylate transporter 1 (MCT... 238 e-21
				O60669 12 TMSs 2.A.1.13.5 Monocarboxylate transporter 2 - Ho... 235 e-21
				Q8TF71 12 TMSs 2.A.1.13.8 Monocarboxylate transporter 10 OS=... 224 e-20
				Q8NCK7 11 TMSs 2.A.1.13.13 Monocarboxylate transporter 11 OS=... 222 e-19
				P36021 12 TMSs 2.A.1.13.10 Monocarboxylate transporter 8 OS=H... 220 e-19
				O70324 12 TMSs 2.A.1.13.3 Monocarboxylate transporter 8 (MCT... 220 e-19
				O95907 12 TMSs 2.A.1.13.9 Monocarboxylate transporter 3 OS=H... 214 e-18
Pesta.g3977	Pesta-scaffold00007.g3977.t1	MSNLEKQLGADDQAAGPQATGSRDHVSDEAPPNGGLIAWLQVAGCFALYLNTLGLLNTFGVFQTYYETTLLKDSSPSAISWIGSIQAFCLMSIGVFIGPLYDAGYFRVLLFSGTFLVTFGFMMTSISSEYYQIFLAQGICIGLGTSCLSIPSIALVPMYFTPPKRALAMGIATIGSGVGSTAYPIMFQALQSRIGFPWTVRLLGFISLVFCIFAIVVTRPKYKKTTLAAAVASEEGAAKKARSIRSIIREAQLGERRYLVYVVAVFFNNVAFFEPLYYIEGYAEAHGMAGMAVTGYLLAILNGSSILGRLAPAAMARRLGPVNTFIVIYFLSGASVFYWVSARNAAGNIAFAVLYGFFSGGVVAFQPVVLTCFTDDLAYLGTRLGALSIMKGIGSLAGP…	2.A.1.13.	Q08777 12 TMSs 2.A.1.13.4 S.cerevisiae chromosome XV reading... 371 e-39
				Q08268 12 TMSs 2.A.1.13.19 Probable transporter MCH4 OS=Sacch... 329 e-33
				Q7RTY0 12 TMSs 2.A.1.13.17 Monocarboxylate transporter 13 OS=... 244 e-22
				Q6ZSM3 12 TMSs 2.A.1.13.14 Monocarboxylate transporter 12 OS=... 241 e-22
				O15427 12 TMSs 2.A.1.13.6 Monocarboxylate transporter 4 OS=H... 225 e-20
				P36032 12 TMSs 2.A.1.13.18 Probable transporter MCH2 OS=Sacch... 204 e-17
				O95907 12 TMSs 2.A.1.13.9 Monocarboxylate transporter 3 OS=H... 203 e-17
				O31444 12 TMSs 2.A.1.11.6 Uncharacterized MFS-type transport... 199 e-17
				O15403 12 TMSs 2.A.1.13.15 Monocarboxylate transporter 7 OS=H... 184 e-15
				O60669 12 TMSs 2.A.1.13.5 Monocarboxylate transporter 2 - Ho... 183 e-15
Pesta.g4069	Pesta-scaffold00007.g4069.t1	MTDADVEKKGPYPGDDIEKKAASHEPGQQHEVGVIKHADTNDADEAYKVFAAQAGEHLTITPEEERRLLKKIDWNLMPLLCLCYGLNYLDKTAISYASVMGLKADIGLSGTDYSWVASMFYFGYLAFEWPTNRLLQRFPLAKYSAFNIIMWGLTLCCMAAVKNFAGAMTVRFFLGVFESAVSPGFALFTSQWWTIREQGSRTAFWFSFNGWGQILGGFIAYGIAVGTEAHPVAIKSWQLVFLVVGFFTAAMGVLFLYFMPDNQLNARFLTEKERLMAVERIRINQQGVGNKHWKLYQVKEALTDPMIWAFVFYSLVADIPNGGISNFFSQLIVSFGYTNTQSLLLGTPGGAVEVVALVVAGYLGDRFKNRLLVSTSGLLIAALGMLLIACLPESKNVGR…	2.A.1.14.	P15365 12 TMSs 2.A.1.14.4 Allantoate permease - Saccharomyce... 837 e-97
				Q07904 12 TMSs 2.A.1.14.36 Thiamine pathway transporter THI73... 675 e-76
				Q12235 12 TMSs 2.A.1.14.20 Uncharacterized transporter YLL055... 433 e-44
				P53322 12 TMSs 2.A.1.14.11 High-affinity nicotinic acid trans... 337 e-32
				P70786 12 TMSs 2.A.1.14.3 Putative tartrate transporter - Ag... 302 e-28
				Q9RPP3 12 TMSs 2.A.1.14.8 PHTHALATE TRANSPORTER - Burkholder... 262 e-24
				P40445 12 TMSs 2.A.1.14.38 Uncharacterized transporter YIL166... 252 e-22
				O43000 12 TMSs 2.A.1.14.17 Pantothenate transporter liz1 - Sc... 247 e-21
				Q42524 1 TMSs 4.C.1.1.7 4-coumarate--CoA ligase 1 - Arabid... 236 e-20
				P39709 11 TMSs 2.A.1.14.37 Probable transporter SEO1 OS=Sacch... 234 e-20
Pesta.g4208	Pesta-scaffold00008.g4208.t1	MSETGEKNTAQMAEQIESVNSIKKTKTVDTLRDDEGLRVLANHEGEQHWDEAEEKKLRRKIDWRLMPVLCMTYCLQYYDKAMLSQAALFGLRTELGLTGNRYSWTASIFYLGFIAGAYPSMVLAQKFPIERVASATVILWGLCLILTTVCRDYRDIYAQRFFLGVLESGISPMFMLIVGSWYKKHEQAMRMGIWYSCTGYVSCISPLINFGLGQIGDGVSSWRYMYYFSGGLTMAWGWVLYFVLPPDPIRAKGFRPRERYILVARLRTNNSGVRNVHYKVDQVTELFLDIKHWLLFSVALLSMIANGPISTFVPIIINGFGFSTLNSLLLLIPAGFYAGCTQLLMPFLAMKLPKARCYLIFVAQMGTTLGALLLWLLPLSERGGLLFATTILPSLGSGY…	2.A.1.14.	P15365 12 TMSs 2.A.1.14.4 Allantoate permease - Saccharomyce... 520 e-59
				Q07904 12 TMSs 2.A.1.14.36 Thiamine pathway transporter THI73... 455 e-50
				Q12235 12 TMSs 2.A.1.14.20 Uncharacterized transporter YLL055... 327 e-33
				O43000 12 TMSs 2.A.1.14.17 Pantothenate transporter liz1 - Sc... 257 e-24
				P53322 12 TMSs 2.A.1.14.11 High-affinity nicotinic acid trans... 254 e-23
				Q9RPP3 12 TMSs 2.A.1.14.8 PHTHALATE TRANSPORTER - Burkholder... 219 e-19
				P40445 12 TMSs 2.A.1.14.38 Uncharacterized transporter YIL166... 219 e-19
				P70786 12 TMSs 2.A.1.14.3 Putative tartrate transporter - Ag... 213 e-18
				P39709 11 TMSs 2.A.1.14.37 Probable transporter SEO1 OS=Sacch... 214 e-18
				P25621 12 TMSs 2.A.1.14.18 Pantothenate transporter FEN2 - Sa... 181 e-14
Pesta.g4256	Pesta-scaffold00008.g4256.t1	MEVKNDTKATAAHPASPDEGTFGHVAAYIDPVKEAKMMRKFDIGMYFRMSQIQKEVPKLILYSRSNIGNAQTAGIGTDIGLVGNQYGTAVTLLYATYVPFEGPVAVLLKIIGPKYLLTFCCFAWGCVCLSTGFVQNWQGLYACRLLTGFFEAGLIPCINVYLGMVYKKSERGKRSSVIFAFSALASAFGGLFAYGLTQIESNTYFRSWRALFIIEGMMTILICPVFYFLFPESPTTAKFLTAEEKEMMRLRYEQDQHWGIDDTFSWDAVVAALTDPKFFALFIFQFSVDISLYGFTTFLPAIIKGLGFTSVQANLLTVPVYFWGLATFIFTAYMSDKMRNRGFWIGGPLLCLIVGYALLISVESVKVRYFACFVVVMGVYPTTGMSIMWLSDNVARHFK…	2.A.1.14.	P53322 12 TMSs 2.A.1.14.11 High-affinity nicotinic acid trans... 701 e-85
				P70786 12 TMSs 2.A.1.14.3 Putative tartrate transporter - Ag... 261 e-24
				Q9RPV1 12 TMSs 2.A.1.14.9 HPAX - Salmonella dublin. 260 e-24
				P15365 12 TMSs 2.A.1.14.4 Allantoate permease - Saccharomyce... 237 e-21
				Q9RPP3 12 TMSs 2.A.1.14.8 PHTHALATE TRANSPORTER - Burkholder... 231 e-20
				P40445 12 TMSs 2.A.1.14.38 Uncharacterized transporter YIL166... 232 e-20
				Q07904 12 TMSs 2.A.1.14.36 Thiamine pathway transporter THI73... 218 e-19
				P39709 11 TMSs 2.A.1.14.37 Probable transporter SEO1 OS=Sacch... 193 e-16
				Q05181 11 TMSs 2.A.1.14.5 Phthalate transporter - Pseudomona... 188 e-15
				Q12235 12 TMSs 2.A.1.14.20 Uncharacterized transporter YLL055... 184 e-15
Pesta.g4335	Pesta-scaffold00008.g4335.t1	MGGVVLAPDEGRPSCERLLDQPRTSYSTMGASEQVGPETAPGSQSFAGHHEIDDAAAKRIMRKIDWHIIPLLFITYVFNFMDKTILSSAAVFGLKKDTNLVGQQYSWVSSVFYFGYFFWTYPTTILIARLPVGKYLSATILFWGAVVALTAACSNYGGLITVRFFLGVAEATVTPALMFITTTWYTRDEIPKRTGIWFAGNSVGGIISSLLAYGIGHIDDKVGPWRWMFIILGVATFLWAFAVFFLLPDSISKAKFLTPEERQWAIDRVVIAGTGNTEKAPWKWDQMVECLSDPKTWLIWIIALLCQIPNGGTQNFANLVITSFGFSSLESTLINIPYSVITVIAITGTGWLAGRFRSLNCILAALIVLPPVVGSALIGKRADLPKGVSLFGYFLLSTG…	2.A.1.14	P15365 12 TMSs 2.A.1.14.4 Allantoate permease - Saccharomyce... 613 e-71
				Q07904 12 TMSs 2.A.1.14.36 Thiamine pathway transporter THI73... 514 e-58
				Q12235 12 TMSs 2.A.1.14.20 Uncharacterized transporter YLL055... 423 e-45
				P53322 12 TMSs 2.A.1.14.11 High-affinity nicotinic acid trans... 353 e-36
				O43000 12 TMSs 2.A.1.14.17 Pantothenate transporter liz1 - Sc... 300 e-29
				P70786 12 TMSs 2.A.1.14.3 Putative tartrate transporter - Ag... 269 e-25
				Q9RPP3 12 TMSs 2.A.1.14.8 PHTHALATE TRANSPORTER - Burkholder... 259 e-24
				P76470 12 TMSs 2.A.1.14.35 Inner membrane transport protein R... 244 e-22
				P25621 12 TMSs 2.A.1.14.18 Pantothenate transporter FEN2 - Sa... 232 e-20
				O13880 12 TMSs 2.A.1.14.19 Vitamin H transporter 1 - Schizosa... 223 e-19
Pesta.g4485	Pesta-scaffold00008.g4485.t1	MDNRRARPPARLTSRGSFRAGSPLPTLRSTLRKSGTLRRQSTTQHYHTFPTPPPKTAGHRGRGSNSSSSTSLAADAHSSATPLPITQLALLALLSLAEQTALNSISPYLPAMVASFPGVDSERVGVYVGLLASSFALAQLTTNLLWGYLSDIIGRKPVMLMGTSLLCGCFILFGFCTRYWHIVLVHVAMGLLNGNAAVVPTCLGELTDRSNQSKAFTWLPVVYSLGSITGPALGGLLVGKLGGDTYPFLAPNIMGASLLAASVIILFFWFHETLEEHGESSDWQEKLQWLCCCMRRTKNKLKHSLNSSSSDGQNGAASGGGGEQRGLLGSDDAEDDDDDDDTKGPSDPATWRQLSNRTTVLLLITYLVFQVSNISFSSLYPLFASGSPPTGRGLHADVI…	2.A.1.2.	Q3EAQ5 12 TMSs 2.A.1.2.96 Probable peptide/nitrate transport... 170 e-13
				P02980 12 TMSs 2.A.1.2.68 Tetracycline resistance protein, c... 161 e-12
				Q8RWN2 12 TMSs 2.A.1.2.58 Protein ZINC INDUCED FACILITATOR 1... 153 e-11
				Q5JAK9 12 TMSs 2.A.1.2.39 TetA(41) OS=Serratia marcescens GN... 143 e-10
				Q56RY7 12 TMSs 2.A.1.2.38 TetA(39) OS=Acinetobacter sp. LUH5... 131 e-08
				B2YGG2 12 TMSs 2.A.1.2.41 Tetracycline resistance protein OS... 128 e-08
				P02982 12 TMSs 2.A.1.2.4 Tetracycline resistance protein, c... 121 e-07
				A2QTF4 9 TMSs 2.A.1.2.48 Putative uncharacterized protein A... 121 e-07
				P77726 12 TMSs 2.A.1.2.60 Inner membrane transport protein Y... 119 e-07
				Q07282 12 TMSs 2.A.1.2.75 Tetracycline resistance protein, c... 114 e-06
Pesta.g4493	Pesta-scaffold00008.g4493.t1	MADNRAEAPSRSILPGDVSASTPLLGADSAPPAPDHFAPGDPDNPRNWPAWQKWLIVAAITPIDLSVSWGASGFSPATASFRSEFGLSETVATLGLSLYIAGLALGPMSLAPLSEFFGRSVIYIGSYAVFLVLLAATALVQHVAGFMVLRFFSGLFAAVTIANFGGSIADMWTHHETGIAMSIYLWAATCGSPSGFFAMSFVAEYRGWREVFWALLGVCGMFWLVMALALRETRHTTILRRRAAAASKRAGGADDAKPGALQRRSPHELFHVALTRPFRFLLTEAIIIFAALYNGYLYGLSFLFNGAFRMVFGEGHGFSTLQVGCAFLGIAFGISVGPFTNLWQERYYQRRLASSGTAAVPEARLQLAMVAAVVFPISLFWFAWTTDASIPPIVPIVAS…	2.A.1.2.	Q8NKG7 12 TMSs 2.A.1.2.77 Multidrug resistant protein OS=Acr... 612 e-72
				P38124 12 TMSs 2.A.1.2.17 Fluconazole resistance protein 1 -... 546 e-62
				B7FAY6 12 TMSs 2.A.1.2.92 CefM protein OS=Acremonium chrysog... 540 e-62
				B6HN82 12 TMSs 2.A.1.2.86 Pc21g09220 protein OS=Penicillium ... 537 e-61
				Q07824 12 TMSs 2.A.1.2.16 CHROMOSOME XII READING FRAME ORF Y... 536 e-61
				P38776 12 TMSs 2.A.1.2.63 Probable drug/proton antiporter YH... 530 e-60
				O94528 12 TMSs 2.A.1.2.35 Caffeine resistance protein 5 - Sc... 508 e-57
				C5E4Z7 12 TMSs 2.A.1.2.45 ZYRO0E10054p OS=Zygosaccharomyces ... 509 e-56
				B6HIC2 12 TMSs 2.A.1.2.78 Pc21g01300 protein OS=Penicillium ... 503 e-56
				Q06451 12 TMSs 2.A.1.2.66 Polyamine transporter 3 OS=Sacchar... 506 e-56
Pesta.g4526	Pesta-scaffold00008.g4526.t1	MSPTTPSSENIAMDFLSVQGTNASTKKPTGAATATGGKNILTEADCPEVLGYAFPTWKKWKILIIIFLVQCSMNFNTSLYSNGLLGMGEDFGISAQTGRTGAAIFLITYAFGCELWAPWSEEFGRRWILQASLLLVNLCCIPVALAPNYTVVVVFRALGGLFSAGGSITLGIVADMYTADTQQYAVAFVVLSSVGGSIFGPIIGGFVESYMHWRWCMWLQLIAGVSVQILHGFLVNETRTTVLITDHAKKLRKEGQEVYGPNEIKTWKEAFQPKELVALWLRPFKMFFTEPIVLVLSLLSGFSDALIFMGFQSFGLVYALWDFQAWQVGLTFVAIGLGYLIAYLSYIPAIRRNIQQRQKRPDDEFANFEGRMWWLMYTAPCLPVGLLIFAWGSTASVHW…	2.A.1.2.	B6HIC2 12 TMSs 2.A.1.2.78 Pc21g01300 protein OS=Penicillium ... 416 e-44
				Q8NKG7 12 TMSs 2.A.1.2.77 Multidrug resistant protein OS=Acr... 387 e-40
				B6HN82 12 TMSs 2.A.1.2.86 Pc21g09220 protein OS=Penicillium ... 382 e-40
				C5E4Z7 12 TMSs 2.A.1.2.45 ZYRO0E10054p OS=Zygosaccharomyces ... 382 e-40
				P28873 11 TMSs 2.A.1.2.6 Benomyl/methotrexate resistance pr... 372 e-38
				P32071 12 TMSs 2.A.1.2.2 Cycloheximide resistance protein -... 365 e-38
				P38124 12 TMSs 2.A.1.2.17 Fluconazole resistance protein 1 -... 361 e-37
				Q9HDX4 12 TMSs 2.A.1.2.76 Uncharacterized transporter B1A11.... 336 e-34
				O94528 12 TMSs 2.A.1.2.35 Caffeine resistance protein 5 - Sc... 334 e-34
				B6H9Q3 12 TMSs 2.A.1.2.85 Pc16g11960 protein OS=Penicillium ... 333 e-33
Pesta.g4566	Pesta-scaffold00008.g4566.t1	MPEQILLLKTTSIRRQPLALPGSTSKAQNAKGQSSEALTALQTPTPEGGPSTASSVREVHGDEPDDAAQEVPPGESFPAVDKGRNGWVIVLSCAVMNFFFSGFSGSWGVLQAALLAAPENQSQPAPASTFAWVGSLSLALTVGCGLLGVRLLPVLGAKKVTLLGELLFITGVVASGFTTGHLDGLFVTSGALTGTGTSLLFMITNCMATQYFSGSAGGRLGLANGVIKLGGGVGAAVFSVALEAMNRRLGIAWTFRIFGLLALAVAVPAACLIREKMPFRRAPLVDVSMLRCLPFVAVCVSSMIYVFALYIPPYYLPLFAQSIGLSSAEAALVTAGYNLAAAFGRFAAGPLCDWIGALNSLLLIMVLNAITLLAIWPVSTAPAPLIVFALLNGVANGGF…	####	Q7RTY0 12 TMSs 2.A.1.13.17 Monocarboxylate transporter 13 OS=... 138 e-09
				Q08777 12 TMSs 2.A.1.13.4 S.cerevisiae chromosome XV reading... 137 e-09
				Q91Y77 12 TMSs 2.A.1.13.2 TAT1 protein - Rattus norvegicus (... 131 e-08
				O15427 12 TMSs 2.A.1.13.6 Monocarboxylate transporter 4 OS=H... 127 e-08
				Q8TF71 12 TMSs 2.A.1.13.8 Monocarboxylate transporter 10 OS=... 126 e-07
				Q8NCK7 11 TMSs 2.A.1.13.13 Monocarboxylate transporter 11 OS=... 125 e-07
				P36021 12 TMSs 2.A.1.13.10 Monocarboxylate transporter 8 OS=H... 118 e-07
				O70324 12 TMSs 2.A.1.13.3 Monocarboxylate transporter 8 (MCT... 115 e-06
				Q6M372 12 TMSs 2.A.1.15.11 Permease of the major facilitator ... 109 e-05
				P96712 14 TMSs 2.A.1.3.50 Multidrug resistance protein 3 OS=... 107 e-05
Pesta.g4592	Pesta-scaffold00008.g4592.t1	MDFVAFGFPAVASIAGLHDWRLECRNWCFGAKSRSIGVGRRRVGVPFYVLYDPVLAKFSASLPVPWPPCNPSVSLRIVLQCGGHDVGEMLGTPETLGIKCFVSGQSGLVIGSKTGAPSQWAVTAIGVIGRQPVAFRGHRHTERRWSCYFPSLRILNTPTSNKSISMTDFKETDLEASKEEISDVSLSPDAANAQVDPALEKALVWKQDLRIIPLSAGIYLLCYLDRSNIGNAKVLNSSTHNDLLTETNMTAFQFTIALMVFLIAYALFEVPSNYFLKKMRPSRWISFLMFSWGAITMGLGGTTSYASVTVVRFLLGVFEAGLFPGLVYYLTFWYRTIERSIRVAAILASATLAGAFGGAIAYGVGHMNQTAGLSGWRWLFILEGIPSILSSVLVYFFLP…	2.A.1.14.	P53322 12 TMSs 2.A.1.14.11 High-affinity nicotinic acid trans... 435 e-46
				P70786 12 TMSs 2.A.1.14.3 Putative tartrate transporter - Ag... 416 e-44
				P76470 12 TMSs 2.A.1.14.35 Inner membrane transport protein R... 376 e-39
				Q9RPP3 12 TMSs 2.A.1.14.8 PHTHALATE TRANSPORTER - Burkholder... 375 e-39
				Q9RPV1 12 TMSs 2.A.1.14.9 HPAX - Salmonella dublin. 359 e-36
				O13880 12 TMSs 2.A.1.14.19 Vitamin H transporter 1 - Schizosa... 314 e-30
				P25621 12 TMSs 2.A.1.14.18 Pantothenate transporter FEN2 - Sa... 296 e-28
				Q05181 11 TMSs 2.A.1.14.5 Phthalate transporter - Pseudomona... 294 e-28
				O43000 12 TMSs 2.A.1.14.17 Pantothenate transporter liz1 - Sc... 292 e-28
				P15365 12 TMSs 2.A.1.14.4 Allantoate permease - Saccharomyce... 275 e-25
Pesta.g4622	Pesta-scaffold00008.g4622.t1	MWPMSNALYPGLKDPAEQQRPGTSDTNQSWFTYGTRRYSASNYSRKAWSTRRSARTGRTGETEGGEDLRDLLRQSQKAHAILRDNEEEDIGRQGFPDADSDVIPFDEPSWKKPLWRSLSKRTNATGATSVSVVTGESSQAHNAEPAVASSSDDYRGRRSSSRHPPPVRTVRSKRIPSVASRMDPDDPEPDPVPAYQEVEVGRAMPPPPPLAVKGHAPTQRYSGLRNDFESSLSRLDLISSPSISTMSFTGMGNNDAGISFAKVDYDAQDQTAHHAQDSQSPQAVTFANNPFSNNPFHARAAEREPVSPLSPNRNSVLRQSYRNSGMFGQPRNVTFSSFDEVAITSNTDSQSMTAPTVDTWDRLEGISEKPAPPPAEDELPPPPANAYLYGLPLAAVIFA…	2.A.1.3.	H2E274 14 TMSs 2.A.1.3.65 MFS multidrug transporter OS=Trich... 952 e-117
				B6Q577 14 TMSs 2.A.1.3.68 Putative uncharacterized protein O... 689 e-79
				P96712 14 TMSs 2.A.1.3.50 Multidrug resistance protein 3 OS=... 414 e-43
				Q9ZGB6 14 TMSs 2.A.1.3.32 LanJ OS=Streptomyces cyanogenus GN... 403 e-41
				O32182 14 TMSs 2.A.1.3.33 Uncharacterized MFS-type transport... 380 e-38
				P50080 14 TMSs 2.A.1.3.53 Azole resistance protein 1 OS=Sacc... 355 e-35
				E7M1Y1 14 TMSs 2.A.1.3.27 Vba5p OS=Saccharomyces cerevisiae ... 338 e-33
				O59726 14 TMSs 2.A.1.48.4 Membrane transporter - Schizosacch... 285 e-26
				Q09752 13 TMSs 2.A.1.48.3 Multidrug resistance protein fnx1 ... 269 e-24
				P33335 14 TMSs 2.A.1.3.54 Protein SGE1 OS=Saccharomyces cere... 265 e-24
[truncated: 4,491 more rows]
