# Supplementary material for: Genome Sequencing and analyses of Two Marine Fungi from the North Sea Unraveled a Plethora of Novel Biosynthetic Gene Clusters
Source: Sci Rep. 2018 Jul 5;8:10187. doi: 10.1038/s41598-018-28473-z (PMC6033941; doi:10.1038/s41598-018-28473-z)
Supplement: Supplementary file 13 — Table S12 [file 41598_2018_28473_MOESM13_ESM.xlsx]

## Sheet: Table S12
Given Name	Gene ID	Gene Annotation
SbreHFB1	Sbre_g7216	hydrophobin
SbreHFB2	Sbre_g15602	hydrophobin class ii
SbreHFB3	Sbre_g5510	---NA---
PestaHFB1	Pesta_g12237	hydrophobin precursor
PestaHFB2	Pesta_g6190	cryparin
CalcaHFB1	Calca_g1664	Hydrophobin-1
CalcaHFB2	Calca_g11062	hydrophobin-like protein
CalcaHFB3	Calca_g4186	hydrophobin 2
CalcaHFB4	Calca_g4804	hydrophobin 2
CalcaHFB5	Calca_g61	fungal hydrophobin
CalcaHFB6	Calca_g8710	fungal hydrophobin
CalcaHFB7	Calca_g409	conidial hydrophobin
CalcaHFB8	Calca_g8896	rodlet peptide
CalcaHFB9	Calca_g8904	class i hydrophobin
CalcaHFB10	Calca_g8906	---NA---
CalcaHFB11	Calca_g1664	Hydrophobin-1
CalcaHFB12	Calca_g6107	cryparin

## Sheet: Legend
Table S12: Overview of hydrophobins in three marine fungi.
